# Supplementary material for: Genes Responsive to Elevated CO2 Concentrations in Triploid White Poplar and Integrated Gene Network Analysis
Source: PLoS One. 2014 May 21;9(5):e98300. doi: 10.1371/journal.pone.0098300 (PMC4029852; doi:10.1371/journal.pone.0098300)
Supplement: Table S1 — List of 5,127 significant differentially expressed genes. (XLS) [file pone.0098300.s002.xls]

## Sheet: differential expression genes
Table S1. List of 5,127 significant differentially expression expressed genes.
probe set ID	Gene symbol	Gene symbol (Populus trichocarpa V3.0)	Description	p-value	FDR	Geometric mean of intensities : T0	Geometric mean of intensities : T1	Geometric mean of intensities : T2	RefSeq Transcript ID	RefSeq Protein ID	Alignments	Entrez Gene
PtpAffx.200008.1.S1_at	POPTRDRAFT_750410	Potri.001G001200	hypothetical protein	0.0468403	0.048	10.59	1.6	8.3	XM_002297576	XP_002297612		7483222
PtpAffx.8523.1.S1_at	POPTRDRAFT_177802	Potri.001G003800	hypothetical protein	0.0081848	0.0162526	78.87	241.56	263.71	XM_002297586	XP_002297622	chr1:3230667-3234278 (+)	7483235
PtpAffx.161428.2.S1_a_at	POPTRDRAFT_708263	Potri.001G004000	hypothetical protein	0.0014662	0.00602105	290.16	106.19	141.74	XM_002299065	XP_002299101		7461356 /// 7483242
PtpAffx.161428.2.S1_at	POPTRDRAFT_708263	Potri.001G004000	hypothetical protein	0.0072972	0.0151789	99.36	65.85	35.39	XM_002299065	XP_002299101	chr1:3255160-3257302 (-)	7483242
PtpAffx.200052.1.S1_at	POPTRDRAFT_846573	Potri.001G010400	hypothetical protein	0.0003322	0.00284211	268.79	396.44	108.74	XM_002299102	XP_002299138	chr1:3669792-3672154 (-)	7455749
PtpAffx.28823.1.S1_at	POPTRDRAFT_639689	Potri.001G010700	hypothetical protein	0.0055945	0.0128211	754.39	807.72	311.61	XM_002299104	XP_002299140	chr1:3681994-3683764 (-)	7483267
PtpAffx.3087.1.A1_s_at	POPTRDRAFT_814785	Potri.001G012200	hypothetical protein	0.003674	0.00993684	127.28	424.31	202.8	XM_002299111	XP_002299147		7483272
PtpAffx.200061.1.S1_at	POPTRDRAFT_547677	Potri.001G012300	hypothetical protein	0.0235183	0.0317895	3.75	20.68	9.6	XM_002297623	XP_002297659		7455762
PtpAffx.200066.1.S1_at	POPTRDRAFT_750518	Potri.001G013300	hypothetical protein	0.0159179	0.0248421	224.24	448.76	208.19	XM_002299118	XP_002299154		7455768
PtpAffx.141588.1.S1_s_at	POPTRDRAFT_639726	Potri.001G013500	enoyl-[acyl-carrier-protein] reductase	0.0407511	0.0444211	118.62	328.2	76.99	XM_002297626	XP_002297662	chr1:3924266-3925418 (+)	7455770
PtpAffx.224127.1.S1_s_at	POPTRDRAFT_750532	Potri.001G014300	hypothetical protein	0.0276659	0.0351579	16.44	131.86	37.91	XM_002297636	XP_002297672		7483285 /// 7483286 /// 7487053 /// 7487054
PtpAffx.4597.1.A1_a_at	POPTRDRAFT_750772	Potri.001G015400	hypothetical protein	0.0490299	0.0494737	151.79	360.01	448.87	XM_002297760	XP_002297796		7466638 /// 7491335 /// 7496048
PtpAffx.4597.2.A1_s_at	POPTRDRAFT_750772	Potri.001G015400	hypothetical protein	0.0151217	0.024	98.88	1307.12	1060.36	XM_002297760	XP_002297796	chr17:5708362-5708896 (-)	7466638 /// 7496048 /// 7496589
PtpAffx.200179.1.S1_at	POPTRDRAFT_844029	Potri.001G016200	hypothetical protein	2e-06	0.000604211	2569.09	2129.6	349.7	XM_002299208	XP_002299244		7496047
PtpAffx.224138.1.S1_at	POPTRDRAFT_797124	Potri.001G016300	hypothetical protein	0.0136717	0.0225263	363.97	224.83	144.98	XM_002297758	XP_002297794		7487042
Ptp.4477.1.S1_at	POPTRDRAFT_639874	Potri.001G019400	hypothetical protein	0.0104034	0.0189263	131.05	442	130.87	XM_002299196	XP_002299232	chr1:4381646-4382560 (+)	7487030
PtpAffx.200167.1.S1_at	POPTRDRAFT_845638	Potri.001G019500	hypothetical protein	0.0144649	0.0233684	81.58	167.36	84.7	XM_002299195	XP_002299231		7487029
PtpAffx.200149.1.S1_at	POPTRDRAFT_547856	Potri.001G023200	hypothetical protein	0.0175914	0.0265263	5.11	2.42	1.48	XM_002297731	XP_002297767		7496017
PtpAffx.135376.1.S1_at	POPTRDRAFT_814830	Potri.001G024800	hypothetical protein	0.0229911	0.0315789	30.58	140.94	359.49	XM_002297718	XP_002297754	chr1:4795581-4797404 (-)	7487014
PtpAffx.200143.1.S1_at	POPTRDRAFT_814830	Potri.001G024800	hypothetical protein	0.0419486	0.0450526	67.25	189.27	577.38	XM_002297718	XP_002297754		7487014
PtpAffx.157241.1.S1_at	POPTRDRAFT_750682	Potri.001G025100	hypothetical protein	0.0004294	0.00315789	154.13	56.55	239.4	XM_002299178	XP_002299214	chr1:4812414-4813127 (+)	7496003
PtpAffx.200135.1.S1_s_at	POPTRDRAFT_178488	Potri.001G026800	hypothetical protein	0.0023878	0.00781053	48.52	106.74	79.71	XM_002299174	XP_002299210	chr1:4906291-4911991 (+)	7462786 /// 7487007
Ptp.85.1.A1_s_at	POPTRDRAFT_1065742	Potri.001G028500	Transcribed locus, moderately similar to NP_187329.1 thioredoxin family protein (Arabidopsis thaliana)	0.0001795	0.00216842	1864.17	2547.31	580.96	XM_002299162	XP_002299198	chr1:5069659-5072628 (+)	7486994
Ptp.6900.1.S1_at	POPTRDRAFT_1065732	Potri.001G030200	hypothetical protein	0.0002182	0.00233684	442.64	806.89	279.49	XM_002299157	XP_002299193	chr1:5181877-5182654 (+)	7476840
Ptp.6900.1.S1_s_at	POPTRDRAFT_1065732	Potri.001G030200	hypothetical protein	0.0005538	0.00355789	957.9	1670.62	573.46	XM_002299157	XP_002299193	chr1:5181877-5182654 (+)	7476840
PtpAffx.18774.1.S1_a_at	POPTRDRAFT_547790	Potri.001G031800	hypothetical protein	1.7e-06	0.000564211	2036.12	126.21	5760.64	XM_002299151	XP_002299187		7455803
PtpAffx.21205.2.A1_a_at	POPTRDRAFT_547790	Potri.001G031800	hypothetical protein	6e-07	0.000284211	5778.91	261.63	16061.8	XM_002299151	XP_002299187		7455803
PtpAffx.200114.1.S1_at	POPTRDRAFT_750621	Potri.001G032300	hypothetical protein	0.0287537	0.036	43.49	51.7	102.75	XM_002299146	XP_002299182	chr1:5305964-5306519 (+)	7476834
PtpAffx.75184.1.A1_at	POPTRDRAFT_847163	Potri.001G033800	hypothetical protein	0.0284138	0.0357895	39.42	31.95	126.19	XM_002297686	XP_002297722	chr1:5398330-5399086 (-)	7476827
Ptp.6817.1.A1_at	POPTRDRAFT_829311	Potri.001G035800	hypothetical protein	0.0057063	0.0129684	40.1	61.28	24.09	XM_002299134	XP_002299170		7455785
PtpAffx.200088.1.S1_at	POPTRDRAFT_708402	Potri.001G037900	hypothetical protein	0.0065036	0.0140842	2.17	24.73	13.36	XM_002297658	XP_002297694		7455779
PtpAffx.200187.1.S1_at	POPTRDRAFT_797136	Potri.001G046800	aquaporin, MIP family, NIP subfamily	0.0136824	0.0227368	6.99	19.29	25.04	XM_002297761	XP_002297797		7487062
PtpAffx.37364.1.A1_at	POPTRDRAFT_829340	Potri.001G047600	hypothetical protein	1.56e-05	0.000934737	860.91	1529.72	283.02	XM_002299230	XP_002299266		7496053
PtpAffx.200191.1.S1_at	POPTRDRAFT_814858	Potri.001G048100	hypothetical protein	0.0237929	0.032	113.39	267.19	159.79	XM_002297766	XP_002297802		7490684
PtpAffx.27285.1.A1_s_at	POPTRDRAFT_814858	Potri.001G048100	hypothetical protein	0.0015522	0.00618947	207.33	389.09	214.44	XM_002297766	XP_002297802	chr1:11596462-11600791 (-)	7490684
PtpAffx.200194.1.S1_s_at	POPTRDRAFT_842222	Potri.001G048500	hypothetical protein	0.0213944	0.0298947	90.46	194.74	100.11	XM_002299234	XP_002299270		7460507
PtpAffx.200213.1.S1_at	POPTRDRAFT_750867	Potri.001G053100	hypothetical protein	0.0091846	0.0174105	216.98	58.5	226.86	XM_002297791	XP_002297827		7482769
PtpAffx.19609.1.A1_a_at	POPTRDRAFT_548026	Potri.001G056300	hypothetical protein	0.0005558	0.00355789	2724.17	4199.1	1432.05	XM_002297806	XP_002297842		7460546 /// 7496574
PtpAffx.19609.1.A1_at	POPTRDRAFT_548026	Potri.001G056300	hypothetical protein	0.0015704	0.00623158	1394.17	2940.85	423.75	XM_002297806	XP_002297842	chr1:10912390-10913543 (-)	7460546
Ptp.6511.1.S1_s_at	POPTRDRAFT_640037	Potri.001G056800	hypothetical protein	0.0006258	0.00381053	440.74	1130.18	508.87	XM_002297808	XP_002297844		7460549
PtpAffx.200234.1.S1_at	POPTRDRAFT_750912	Potri.001G057700	hypothetical protein	1.95e-05	0.000978947	458.73	131.21	305.71	XM_002299277	XP_002299313		7482792
Ptp.4667.1.S1_s_at	POPTRDRAFT_708767	Potri.001G059900	glucose-6-phosphate 1-dehydrogenase	0.0003715	0.00298947	524.21	1357.69	417.33	XM_002297818	XP_002297854		7482798
PtpAffx.110996.1.S1_s_at	POPTRDRAFT_708767	Potri.001G059900	glucose-6-phosphate 1-dehydrogenase	0.001786	0.00671579	120.38	526.93	109.39	XM_002297818	XP_002297854		7482798
PtpAffx.200256.1.S1_at	POPTRDRAFT_797202	Potri.001G065900	hypothetical protein	0.0245958	0.0326316	27.43	45.71	2.74	XM_002297836	XP_002297872		7482817
PtpAffx.200256.1.S1_x_at	POPTRDRAFT_797202	Potri.001G065900	hypothetical protein	0.0128254	0.0216842	12.81	70.52	3.81	XM_002297836	XP_002297872		7482817
PtpAffx.130644.1.S1_at	POPTRDRAFT_708845	Potri.001G067800	glycyl-tRNA synthetase	0.0047829	0.0116632	318.01	789.68	328.06	XM_002297842	XP_002297878		7491435
PtpAffx.200268.1.S1_at	POPTRDRAFT_797216	Potri.001G068900	hypothetical protein	0.0088257	0.0169684	179.21	446.6	254	XM_002299324	XP_002299360		7491440
PtpAffx.78538.1.A1_at	POPTRDRAFT_1066343	Potri.001G072800	hypothetical protein	0.0300974	0.0368421	56.23	120.1	51.61	XM_002299335	XP_002299371	chr1:9702679-9704411 (+)	7477772
Ptp.5194.1.S1_at	POPTRDRAFT_814965	Potri.001G075500	hypothetical protein	0.0238133	0.032	5503.39	3928.21	1885.09	XM_002297878	XP_002297914		7491467
PtpAffx.200299.1.S1_at	POPTRDRAFT_179583	Potri.001G076200	hypothetical protein	6.27e-05	0.00143368	176.67	634.78	240.25	XM_002299352	XP_002299388		7491469
PtpAffx.249.169.A1_a_at	POPTRDRAFT_640215	Potri.001G078100	hypothetical protein	0.0475862	0.0486316	8.49	2.03	1.85	XM_002299365	XP_002299401		7491482
PtpAffx.200311.1.S1_at	POPTRDRAFT_179599	Potri.001G078600	hypothetical protein	0.0009145	0.00465263	438.66	931.43	507.67	XM_002297885	XP_002297921		7477792
PtpAffx.200321.1.S1_at	POPTRDRAFT_751112	Potri.001G081800	hypothetical protein	0.0220804	0.0307368	49.16	7.29	8.81	XM_002297900	XP_002297936		7467028
PtpAffx.200337.1.S1_at	POPTRDRAFT_838581	Potri.001G084500	hypothetical protein	0.0035363	0.00970526	1303.45	556.14	471.97	XM_002297916	XP_002297952	chr1:8741270-8742418 (-)	7467044
PtpAffx.200348.1.S1_at	POPTRDRAFT_179852	Potri.001G086800	hypothetical protein	0.0004263	0.00315789	249.77	547.83	262.89	XM_002299407	XP_002299443	chr1:8590517-8597089 (+)	7477834
PtpAffx.30525.1.A1_at	POPTRDRAFT_815017	Potri.001G087100	alpha,alpha-trehalase	0.0140403	0.0229474	153.22	87.1	200	XM_002299409	XP_002299445		7467057
Ptp.4905.1.A1_s_at	POPTRDRAFT_815020	Potri.001G087700	hypothetical protein	0.012516	0.0212632	419.21	65.55	245.01	XM_002297926	XP_002297962		7477836
Ptp.6180.1.S1_s_at	POPTRDRAFT_709134	Potri.001G088800	hypothetical protein	0.0166196	0.0254737	12124.1	5016.17	12233.3	XM_002297931	XP_002297967		7467070
PtpAffx.200358.1.S1_at	POPTRDRAFT_797303	Potri.001G089400	hypothetical protein	0.002091	0.00726316	454.49	243.01	241.18	XM_002299423	XP_002299459		7467073
PtpAffx.144831.1.S1_s_at	POPTRDRAFT_829438	Potri.001G090600	hypothetical protein	0.0136987	0.0227368	267.23	516.01	274.82	XM_002299432	XP_002299468	chr1:8329392-8332884 (+)	7467082
PtpAffx.200366.1.S1_at	POPTRDRAFT_844070	Potri.001G090800	hypothetical protein	0.0011028	0.00513684	324.63	729.69	449.06	XM_002299434	XP_002299470		7467084
PtpAffx.37600.1.S1_at	POPTRDRAFT_709188	Potri.001G092800	hypothetical protein	0.0161897	0.0250526	251.55	102.14	88.68	XM_002297946	XP_002297982		7472713
PtpAffx.200404.1.S1_s_at	POPTRDRAFT_797347	Potri.001G098800	hydrolase, hydrolyzing O-glycosyl compounds	0.0142593	0.0231579	78.73	70.43	240.54	XM_002297974	XP_002298010		7472742
PtpAffx.200405.1.S1_at	POPTRDRAFT_751277	Potri.001G099500	hypothetical protein	0.0170885	0.0261053	27.59	85.99	40.76	XM_002299472	XP_002299508		7472746
Ptp.6646.3.S1_at	POPTRDRAFT_815070	Potri.001G099600	hypothetical protein	0.0021916	0.00745263	294.87	566.84	187.23	XM_002299473	XP_002299509	chr1:7581417-7582633 (+)	7479290
PtpAffx.200409.1.S1_at	POPTRDRAFT_548429	Potri.001G100600	hypothetical protein	0.0180567	0.0269474	31.72	137.32	13.29	XM_002299479	XP_002299515		7479296
PtpAffx.200421.1.S1_at	POPTRDRAFT_751316	Potri.001G103300	hypothetical protein	0.0007281	0.00408421	482	1034.74	235.68	XM_002299492	XP_002299528	chr1:7235954-7239144 (+)	7479309
PtpAffx.20287.1.S1_at	POPTRDRAFT_1066896	Potri.001G103600	hypothetical protein	0.0022812	0.0076	220.56	257.36	668.02	XM_002299494	XP_002299530		7479311
PtpAffx.47182.1.S1_at	POPTRDRAFT_709356	Potri.001G104800	hypothetical protein	0.0098425	0.0182316	189.1	447.17	250.16	XM_002298001	XP_002298037	chr1:7108483-7110513 (-)	7479316
PtpAffx.200430.1.S1_at	POPTRDRAFT_180397	Potri.001G105400	hypothetical protein	0.0409081	0.0446316	41.55	19.92	45.99	XM_002299502	XP_002299538		7479319
PtpAffx.1008.1.S1_s_at	POPTRDRAFT_709393	Potri.001G107300	hypothetical protein	5.09e-05	0.00133263	496.68	952.62	207.31	XM_002298014	XP_002298050		7478057
Ptp.2695.1.S1_at	POPTRDRAFT_1067015	Potri.001G109800	f-box family protein	0.0281691	0.0355789	3067.24	1100.82	3249.03	XM_002298026	XP_002298062	chr1:6724213-6726771 (-)	7478069
PtpAffx.200463.1.S1_at	POPTRDRAFT_548532	Potri.001G111800	hypothetical protein	0.0004501	0.0032	855.85	1163.21	2583.25	XM_002298041	XP_002298077		7478084
Ptp.6863.1.S1_at	POPTRDRAFT_640605	Potri.001G168400	hypothetical protein	0.0387942	0.0433684	160.72	306.85	108.65	XM_002299552	XP_002299588		7490943
PtpAffx.200489.1.S1_at	POPTRDRAFT_180784	Potri.001G170800	hypothetical protein	0.0131373	0.0221053	12.19	45.77	32.7	XM_002299562	XP_002299598		7490953
PtpAffx.14710.1.A1_a_at	POPTRDRAFT_640631	Potri.001G172100	hypothetical protein	0.0120901	0.0208842	180.74	606.66	445.61	XM_002299566	XP_002299602		7490957
PtpAffx.58511.1.S1_s_at	POPTRDRAFT_709567	Potri.001G172500	hypothetical protein	7.62e-05	0.00151789	312.77	499.31	144.4	XM_002298072	XP_002298108		7490960
PtpAffx.101145.1.A1_at	POPTRDRAFT_815150	Potri.001G172700	hypothetical protein	0.0236217	0.032	8.94	19.27	52.78	XM_002299570	XP_002299606		7490961
Ptp.3885.2.S1_at	POPTRDRAFT_548610	Potri.001G173000	hypothetical protein	0.0112762	0.0199158	75.85	27.68	229.23	XM_002298073	XP_002298109	chr1:14132789-14133640 (+)	7490964
PtpAffx.139139.1.S1_at	POPTRDRAFT_640642	Potri.001G173700	hypothetical protein	0.0272307	0.0349474	487.02	922.99	423.3	XM_002299575	XP_002299611	chr1:14162301-14165798 (-)	7478121
PtpAffx.200499.1.S1_at	POPTRDRAFT_180892	Potri.001G174500	anion exchanger family protein	0.008607	0.0167579	67.82	46.59	128.05	XM_002299577	XP_002299613	chr1:14229599-14233337 (-)	7486618
PtpAffx.200500.1.S1_at	POPTRDRAFT_548624	Potri.001G174700	hypothetical protein	0.0096234	0.0179789	2.55	21.17	17.36	XM_002299578	XP_002299614		7486619
PtpAffx.200529.1.S1_at	POPTRDRAFT_181051	Potri.001G179600	hypothetical protein	0.0043761	0.0110737	593.98	1127.99	533.81	XM_002299601	XP_002299637		7472974
PtpAffx.120333.1.S1_s_at	POPTRDRAFT_548678	Potri.001G180100	hypothetical protein	0.0018607	0.00682105	247.01	428.73	604.65	XM_002299605	XP_002299641		7483513 /// 7486645
PtpAffx.18954.1.A1_at	POPTRDRAFT_797530	Potri.001G181100	hypothetical protein	0.0013365	0.00572632	295.88	850.6	411.17	XM_002299658	XP_002299694		7473033
PtpAffx.200609.1.S1_at	POPTRDRAFT_171548	Potri.001G181300	hypothetical protein	0.0238461	0.032	7.53	173.47	8.73	XM_002299661	XP_002299697		7473036
PtpAffx.200611.1.S1_s_at	POPTRDRAFT_751764	Potri.001G181600	hypothetical protein	0.0001936	0.00223158	54.61	149.86	17.04	XM_002299663	XP_002299699	chr3:14620043-14620370 (+)	7465339 /// 7473038
PtpAffx.249.375.S1_at	POPTRDRAFT_548840	Potri.001G182100	hypothetical protein	0.0007707	0.00423158	500.62	821.5	1620.42	XM_002299665	XP_002299701		7470551
PtpAffx.200615.1.S1_at	POPTRDRAFT_751772	Potri.001G182500	hypothetical protein	0.0284861	0.0357895	44.91	90.67	35.2	XM_002299666	XP_002299702	chr1:15338203-15338812 (-)	7470554
PtpAffx.200617.1.S1_at	POPTRDRAFT_171581	Potri.001G182700	hypothetical protein	9.8e-06	0.000829474	444.49	2864.08	342.53	XM_002299668	XP_002299704	chr1:15352495-15355071 (-)	7473043
Ptp.1310.1.A1_at	POPTRDRAFT_1067531	Potri.001G183500	hypothetical protein	0.0097888	0.0181684	2185.21	1620.89	1010.59	XM_002299674	XP_002299710		7470556
PtpAffx.136498.1.S1_at	POPTRDRAFT_1067531	Potri.001G183500	hypothetical protein	0.0015685	0.00623158	262.13	335.67	139.38	XM_002299674	XP_002299710	chr1:15467387-15468299 (-)	7470556 /// 7494872
PtpAffx.200622.1.S1_at	POPTRDRAFT_640861	Potri.001G183600	hypothetical protein	0.0068421	0.0145474	359.6	347.04	117.16	XM_002299675	XP_002299711	chr1:15469665-15472212 (-)	7475069
PtpAffx.200622.1.S1_x_at	POPTRDRAFT_640861	Potri.001G183600	hypothetical protein	0.0076521	0.0155789	905.42	881.77	243.11	XM_002299675	XP_002299711		7475069
Ptp.8115.1.S1_at	POPTRDRAFT_829561	Potri.001G186900	hypothetical protein	0.001607	0.00629474	482.83	952.46	449.12	XM_002298198	XP_002298234	chr1:15892054-15893302 (+)	7475087
PtpAffx.200647.1.S1_at	POPTRDRAFT_751839	Potri.001G188400	hypothetical protein	0.001503	0.00610526	712.49	100.49	448.47	XM_002299697	XP_002299733		7470576
PtpAffx.200649.1.S1_at	POPTRDRAFT_171763	Potri.001G188700	hypothetical protein	0.0169584	0.0258947	38.01	9.66	91.2	XM_002298202	XP_002298238		7475097
PtpAffx.23169.1.A1_at	POPTRDRAFT_1067647	Potri.001G190100	hypothetical protein	0.0265616	0.0343158	1700.74	1094.13	3376.44	XM_002298209	XP_002298245		7470583
PtpAffx.200654.1.S1_at	POPTRDRAFT_1067650	Potri.001G190200	hypothetical protein	0.0004343	0.00317895	679.43	1448.92	580.01	XM_002299702	XP_002299738	chr1:16475796-16480452 (-)	7470584
PtpAffx.82799.1.A1_s_at	POPTRDRAFT_1067650	Potri.001G190200	hypothetical protein	0.004197	0.0108211	76.51	180.93	55.06	XM_002299702	XP_002299738		7470584
Ptp.4267.1.S1_at	POPTRDRAFT_705836	Potri.001G191000	hypothetical protein	0.0107641	0.0193263	21.43	11.56	6.33	XM_002299708	XP_002299744	chr1:16622942-16624998 (-)	7475106
PtpAffx.200660.1.S1_at	POPTRDRAFT_844144	Potri.001G191500	hypothetical protein	0.0187864	0.0275789	3.23	33.29	20.79	XM_002299711	XP_002299747	chr1:16720299-16722316 (-)	7470588
PtpAffx.200662.1.S1_at	POPTRDRAFT_171877	Potri.001G191800	hypothetical protein	0.0020911	0.00726316	1.76	2.23	24.57	XM_002299712	XP_002299748		7475111
PtpAffx.200666.1.S1_at	POPTRDRAFT_842706	Potri.001G192600	hypothetical protein	0.0030992	0.00901053	33.66	79.96	251.02	XM_002299717	XP_002299753		7475116
Ptp.4871.1.S1_at	POPTRDRAFT_1067701	Potri.001G192800	hypothetical protein	0.023892	0.032	2926.03	1355.41	5183.05	XM_002299719	XP_002299755	chr1:16968492-16969327 (-)	7475118
PtpAffx.115482.1.S1_s_at	POPTRDRAFT_838936	Potri.001G205800	hypothetical protein	6.21e-05	0.00143368	953.74	319.71	1166.72	XM_002299648	XP_002299684	chr1:19755513-19756953 (+)	7470535
PtpAffx.200588.1.S1_at	POPTRDRAFT_838936	Potri.001G205800	hypothetical protein	0.0008205	0.00435789	4396.69	1185.25	5479.61	XM_002299648	XP_002299684		7470535
Ptp.2100.1.S1_s_at	POPTRDRAFT_815211	Potri.001G206100	Transcribed locus, weakly similar to XP_414530.1 PREDICTED: similar to KIAA1181 protein, partial (Gallus gallus)	0.014806	0.0237895	515.33	1599.74	1085.02	XM_002299647	XP_002299683		7473021
PtpAffx.200572.1.S1_at	POPTRDRAFT_548761	Potri.001G209700	hypothetical protein	0.010349	0.0188421	15.39	35.8	47.47	XM_002298144	XP_002298180		7486683
PtpAffx.50902.1.S1_at	POPTRDRAFT_751650	Potri.001G210200	hypothetical protein	0.0017404	0.00658947	436.04	459.87	1042.15	XM_002299634	XP_002299670	chr1:20283260-20284657 (+)	7486681
PtpAffx.200569.1.S1_at	POPTRDRAFT_1067394	Potri.001G211300	hypothetical protein	0.0171669	0.0261053	717.05	950.24	423.84	XM_002299631	XP_002299667	chr1:20371812-20379633 (+)	7486675
PtpAffx.72667.1.S1_at	POPTRDRAFT_751629	Potri.001G212300	hypothetical protein	0.0029241	0.00871579	165.25	393.93	181.09	XM_002298129	XP_002298165	chr1:20559746-20560443 (-)	7486667
PtpAffx.200683.1.S1_at	POPTRDRAFT_797589	Potri.001G216000	hypothetical protein	0.0301464	0.0370526	520.83	1838.63	653.08	XM_002299734	XP_002299770		7475136
PtpAffx.224169.1.S1_at	POPTRDRAFT_797594	Potri.001G217600	hypothetical protein	1.5e-06	0.000524211	109.09	310.77	118.09	XM_002299741	XP_002299777		7478495
PtpAffx.11494.1.S1_at	POPTRDRAFT_705898	Potri.001G218400	hypothetical protein	0.0081725	0.0162526	2211.68	1409.83	832.72	XM_002299744	XP_002299780		7467956
Ptp.7088.1.S1_at	POPTRDRAFT_172135	Potri.001G220800	hypothetical protein	0.015452	0.0244211	1570.96	4350.51	1266.54	XM_002298254	XP_002298290		7467971
PtpAffx.111335.1.S1_s_at	POPTRDRAFT_1068199	Potri.001G235700	hypothetical protein	0.0340296	0.04	4.15	6	42.86	XM_002299856	XP_002299892		7465131
PtpAffx.200799.1.S1_at	POPTRDRAFT_847025	Potri.001G237000	hypothetical protein	0.0076756	0.0156211	290.77	744.19	310.39	XM_002298334	XP_002298370	chr1:23660522-23664922 (-)	7485719
Ptp.4910.1.S1_s_at	POPTRDRAFT_815354	Potri.001G238800	hypothetical protein	0.0025698	0.00812632	3662.4	1623.43	1383.75	XM_002299842	XP_002299878		7485710
PtpAffx.1259.1.S1_s_at	POPTRDRAFT_706161	Potri.001G239900	hypothetical protein	0.0002599	0.00256842	18837.3	8227.66	4560.16	XM_002298321	XP_002298357		7485705
PtpAffx.153237.2.A1_at	POPTRDRAFT_829626	Potri.001G241400	hypothetical protein	0.0110035	0.0195789	22.44	2.32	24.98	XM_002299833	XP_002299869	chr1:24062012-24063216 (+)	7485698
PtpAffx.153237.2.A1_s_at	POPTRDRAFT_829626	Potri.001G241400	hypothetical protein	0.0006981	0.004	973.77	395.5	838.41	XM_002299833	XP_002299869	chr1:24062012-24063216 (+)	7485698
Ptp.2162.1.S1_at	POPTRDRAFT_706110	Potri.001G242300	Transcribed locus, moderately similar to NP_851223.1 haloacid dehalogenase-like hydrolase family protein (Arabidopsis thaliana)	0.0414046	0.0448421	2086.51	934.59	443.57	XM_002298312	XP_002298348	chr1:24179432-24181441 (-)	7465100
PtpAffx.200781.1.S1_at	POPTRDRAFT_172604	Potri.001G242400	hypothetical protein	0.0046764	0.0115158	632.64	985.42	401.18	XM_002299825	XP_002299861	chr1:24190824-24191796 (+)	7485695
PtpAffx.111902.1.S1_at	POPTRDRAFT_752121	Potri.001G243400	hypothetical protein	1.2e-05	0.000848421	1268.14	2711.75	952.86	XM_002299823	XP_002299859	chr1:24286653-24287922 (+)	7485689
PtpAffx.200774.1.S1_at	POPTRDRAFT_172570	Potri.001G243600	hypothetical protein	0.0002036	0.00227368	104.77	379.78	26.45	XM_002299821	XP_002299857	chr1:24300445-24301132 (+)	7465095
PtpAffx.200772.1.S1_at	POPTRDRAFT_752116	Potri.001G243800	hypothetical protein	0.0019737	0.00703158	68.63	164.72	74.68	XM_002298305	XP_002298341		7465094
Ptp.2190.1.S1_at	POPTRDRAFT_172537	Potri.001G244900	Transcribed locus, moderately similar to NP_180489.1 tropinone reductase, putative tropine dehydrogenase, putative (Arabidopsis thaliana)	0.0143721	0.0233684	999.01	1750.27	719.31	XM_002299812	XP_002299848	chr1:24373881-24376189 (+)	7465086
PtpAffx.41539.1.S1_s_at	POPTRDRAFT_172537	Potri.001G244900	hypothetical protein	0.0308623	0.0374737	134.68	304.49	125.19	XM_002299812	XP_002299848		7465086
PtpAffx.63777.1.A1_a_at	POPTRDRAFT_172527	Potri.001G245200	hypothetical protein	0.0036217	0.00985263	697.71	267.53	250.11	XM_002299810	XP_002299846	chr1:24395491-24396780 (+)	7485683
Ptp.2689.1.S1_at	POPTRDRAFT_752102	Potri.001G245300	hypothetical protein	0.0494842	0.0496842	64.2	28	9.06	XM_002298301	XP_002298337	chr1:24398375-24399395 (-)	7485682
PtpAffx.112006.1.S1_at	POPTRDRAFT_1067959	Potri.001G248200	hypothetical protein	0.0012213	0.00543158	81.89	236.38	112.16	XM_002298290	XP_002298326	chr1:24611772-24612517 (-)	7468011
PtpAffx.112006.1.S1_s_at	POPTRDRAFT_1067959	Potri.001G248200	hypothetical protein	0.0271809	0.0347368	89.56	466.42	235.75	XM_002298290	XP_002298326		7468011
PtpAffx.22915.1.A1_at	POPTRDRAFT_641083	Potri.001G249900	hypothetical protein	0.0005567	0.00355789	418.78	1227.6	654.19	XM_002299783	XP_002299819	chr1:24746312-24747178 (+)	7478541
PtpAffx.76003.1.A1_at	POPTRDRAFT_1067946	Potri.001G250200	hypothetical protein	0.0019167	0.00692632	18.47	30.06	6.64	XM_002299781	XP_002299817		7478539
PtpAffx.200737.1.S1_at	POPTRDRAFT_172295	Potri.001G251600	hypothetical protein	0.0003581	0.00294737	336.56	1189.58	226.47	XM_002299773	XP_002299809		7467995
PtpAffx.200733.1.S1_at	POPTRDRAFT_1067898	Potri.001G252400	hypothetical protein	0.0102599	0.0187158	3.67	14.06	22.74	XM_002298275	XP_002298311		7478525
PtpAffx.29683.1.S1_a_at	POPTRDRAFT_1067894	Potri.001G252900	hypothetical protein	0.0299389	0.0368421	260.66	318.48	101.59	XM_002298273	XP_002298309	chr1:25075463-25077772 (-)	7478523
PtpAffx.200812.1.S1_at	POPTRDRAFT_797720	Potri.001G255800	white-brown-complex ABC transporter family	0.000227	0.00237895	442.63	308.54	1009.52	XM_002298355	XP_002298391		7465139
PtpAffx.200814.1.S1_at	POPTRDRAFT_845412	Potri.001G256000	hypothetical protein	0.0457069	0.0473684	22.25	3.85	5.16	XM_002299863	XP_002299899		7485742
PtpAffx.57294.1.A1_at	POPTRDRAFT_845412	Potri.001G256000	hypothetical protein	0.0378315	0.0425263	24.32	2.58	13.69	XM_002299863	XP_002299899	chr1:25369687-25370145 (-)	7485742
PtpAffx.144739.1.S1_at	POPTRDRAFT_1068262	Potri.001G257000	sulfite reductase	0.0096195	0.0179789	648.49	1452.82	929.48	XM_002299867	XP_002299903		7485748
PtpAffx.39050.2.S1_at	POPTRDRAFT_172929	Potri.001G258100	hypothetical protein	0.0048521	0.0117684	10982.4	3900.88	13405.7	XM_002298366	XP_002298402	chr1:25520279-25522362 (+)	7465149
PtpAffx.12263.1.A1_s_at	POPTRDRAFT_706278	Potri.001G258600	2-oxoglutarate/malate translocator	0.0177333	0.0265263	523.59	782.02	331.58	XM_002299874	XP_002299910	chr1:25561550-25564871 (-)	7480050
PtpAffx.200840.1.S1_at	POPTRDRAFT_846537	Potri.001G261200	hypothetical protein	0.0499516	0.0498947	5.28	21.79	19.19	XM_002298378	XP_002298414		7480060
PtpAffx.11018.2.A1_a_at	POPTRDRAFT_173036	Potri.001G261900	hypothetical protein	0.0130361	0.0218947	429.46	717.36	1166.64	XM_002299888	XP_002299924		7467349 /// 7480062
PtpAffx.5762.1.S1_s_at	POPTRDRAFT_1068323	Potri.001G262400	hypothetical protein	0.0015761	0.00625263	3360.04	1562.12	3305.29	XM_002298380	XP_002298416	chr1:25943277-25948184 (+)	7463834
PtpAffx.200870.1.S1_at	POPTRDRAFT_549340	Potri.001G269700	hypothetical protein	0.0043325	0.0110316	43.34	146.34	38.95	XM_002298408	XP_002298444	chr1:26517670-26519881 (+)	7480093
PtpAffx.249.404.S1_at	POPTRDRAFT_549362	Potri.001G271900	hypothetical protein	0.0161724	0.0250526	449.68	913.55	732.78	XM_002299928	XP_002299964	chr1:26740656-26741400 (-)	7463871
PtpAffx.200883.1.S1_at	POPTRDRAFT_549371	Potri.001G273100	hypothetical protein	0.0004434	0.0032	39.86	123.73	46.49	XM_002299932	XP_002299968		7480109
PtpAffx.41723.1.S1_at	POPTRDRAFT_752412	Potri.001G276800	hypothetical protein	0.0354414	0.0408421	7.76	2.37	13.7	XM_002298439	XP_002298475	chr1:27146022-27146652 (+)	7496774
PtpAffx.2311.2.A1_at	POPTRDRAFT_829702	Potri.001G278400	asparagine synthase (glutamine-hydrolyzing)	0.0080327	0.0161053	4.79	2.27	10.32	XM_002299955	XP_002299991		7496783
PtpAffx.200918.1.S1_at	POPTRDRAFT_829714	Potri.001G281700	hypothetical protein	0.0030156	0.00888421	166.83	139.48	16.26	XM_002298464	XP_002298500	chr1:27630107-27631848 (+)	7496802
PtpAffx.200918.1.S1_s_at	POPTRDRAFT_829714	Potri.001G281700	hypothetical protein	0.0031749	0.00909474	2920.4	3872.08	320.54	XM_002298464	XP_002298500	chr1:27630107-27631848 (+)	7496802
PtpAffx.51705.1.S1_s_at	POPTRDRAFT_829714	Potri.001G281700	hypothetical protein	0.0021243	0.00730526	1447.97	2332.53	175.5	XM_002298464	XP_002298500	chr1:27630037-27631295 (+)	7496802
PtpAffx.156723.1.S1_at	POPTRDRAFT_173649	Potri.001G281900	UDP-glycosyltransferase family protein	0.0140867	0.0229474	384.9	317.49	143.69	XM_002298465	XP_002298501	chr1:27633165-27639882 (+)	7496803
PtpAffx.40272.1.S1_at	POPTRDRAFT_829866	Potri.001G285900	hypothetical protein	0.0437423	0.0461053	475.12	893.43	417.4	XM_002300273	XP_002300309	chr1:28005241-28009996 (+)	7478689
PtpAffx.2288.1.S1_at	POPTRDRAFT_642154	Potri.001G286700	hypothetical protein	1.5e-06	0.000524211	4793.4	3276.15	13305.1	XM_002300267	XP_002300303	chr1:28067076-28070205 (+)	7478686
PtpAffx.2288.1.S1_x_at	POPTRDRAFT_642154	Potri.001G286700	hypothetical protein	5e-06	0.000707368	3811.94	2669.33	10551.4	XM_002300267	XP_002300303	chr1:28067076-28070205 (+)	7478686
PtpAffx.201202.1.S1_at	POPTRDRAFT_1069760	Potri.001G290100	hypothetical protein	0.0005157	0.00343158	293.44	369.27	118.33	XM_002300247	XP_002300283	chr1:28368217-28370917 (+)	7470758
Ptp.5023.1.S1_s_at	POPTRDRAFT_175522	Potri.001G293400	hypothetical protein	0.0013785	0.00581053	1327	366.39	4831.25	XM_002298740	XP_002298776		7465080
PtpAffx.201194.1.S1_at	POPTRDRAFT_175516	Potri.001G293600	hypothetical protein	0.0019209	0.00692632	82.53	199.88	73.09	XM_002300237	XP_002300273		7465079
Ptp.6902.1.S1_x_at	POPTRDRAFT_813615	Potri.001G297400	hypothetical protein	0.0389034	0.0433684	8011.83	7828.37	3901.42	XM_002298725	XP_002298761		7465059
PtpAffx.3575.1.S1_at	POPTRDRAFT_549969	Potri.001G297700	hypothetical protein	0.0319765	0.0383158	22.28	6.23	6.35	XM_002300215	XP_002300251		7465055
PtpAffx.201169.1.S1_at	POPTRDRAFT_753010	Potri.001G299800	hypothetical protein	0.0284812	0.0357895	46.72	25.41	27.52	XM_002298715	XP_002298751		7465046
PtpAffx.27102.2.S1_s_at	POPTRDRAFT_1069632	Potri.001G300900	hypothetical protein	0.0468213	0.048	852.91	1562.61	773.38	XM_002300199	XP_002300235		7490061 /// 7492063
PtpAffx.132389.2.S1_s_at	POPTRDRAFT_707348	Potri.001G301600	hypothetical protein	0.0065074	0.0140842	1854.35	3172.7	1674.08	XM_002300195	XP_002300231	chr1:29315012-29317340 (+)	7465034
PtpAffx.201160.1.S1_at	POPTRDRAFT_752985	Potri.001G302300	hypothetical protein	0.0496197	0.0496842	7	31.75	8.14	XM_002298703	XP_002298739		7492055
PtpAffx.145511.1.S1_at	POPTRDRAFT_798039	Potri.001G302400	hypothetical protein	0.0151226	0.024	7.64	212.79	11.12	XM_002298701	XP_002298737	chr1:29397364-29398044 (-)	7465032
PtpAffx.201147.1.S1_at	POPTRDRAFT_841948	Potri.001G306600	hypothetical protein	0.0381549	0.0429474	21.78	3.1	8.33	XM_002300177	XP_002300213		7465016
PtpAffx.201133.1.S1_at	POPTRDRAFT_752921	Potri.001G309600	hypothetical protein	0.0091396	0.0173684	15.03	129.44	52.32	XM_002298673	XP_002298709	chr1:30074896-30075574 (-)	7492023
PtpAffx.222840.1.S1_at	POPTRDRAFT_174994	Potri.001G311500	white-brown-complex ABC transporter family	0.0159266	0.0248421	125.13	72.32	947.06	XM_002300152	XP_002300188	chr1:30284661-30285509 (+)	7461684 /// 7461685
PtpAffx.97959.1.A1_at	POPTRDRAFT_174994	Potri.001G311500	white-brown-complex ABC transporter family	0.0067606	0.0144421	1542.13	497.07	7398.99	XM_002300152	XP_002300188	chr1:30259355-30287749 (+)	7461684 /// 7477325
PtpAffx.201119.1.S1_at	POPTRDRAFT_549842	Potri.001G312900	hypothetical protein	9.35e-05	0.00163579	318.72	585.14	556.01	XM_002300147	XP_002300183	chr1:30425884-30430185 (+)	7492017
PtpAffx.93010.1.S1_at	POPTRDRAFT_707212	Potri.001G314700	hypothetical protein	0.04244	0.0452632	230.65	308.92	133.61	XM_002298662	XP_002298698		7461666
PtpAffx.201110.1.S1_at	POPTRDRAFT_549826	Potri.001G315000	hypothetical protein	0.0042423	0.0108842	195.41	630.45	191.06	XM_002298661	XP_002298697		7461664
PtpAffx.43901.1.A1_at	POPTRDRAFT_549826	Potri.001G315000	hypothetical protein	0.0108689	0.0194316	294.73	1127.26	306.55	XM_002298661	XP_002298697	chr1:30622854-30623323 (-)	7461664
PtpAffx.201100.1.S1_at	POPTRDRAFT_841919	Potri.001G316500	hypothetical protein	0.0089787	0.0171789	36.91	104.41	53.26	XM_002300130	XP_002300166		7461658
PtpAffx.201094.1.S1_at	POPTRDRAFT_752841	Potri.001G317700	hypothetical protein	0.0096898	0.0180421	311.07	498.81	203.99	XM_002300123	XP_002300159		7461651
PtpAffx.201091.1.S1_at	POPTRDRAFT_549801	Potri.001G318300	hypothetical protein	0.0160931	0.0250526	18.37	7.28	47.28	XM_002300119	XP_002300155	chr1:30869852-30870947 (+)	7461647
PtpAffx.47384.1.S1_a_at	POPTRDRAFT_549794	Potri.001G319100	hypothetical protein	0.0015967	0.00629474	3362.43	2141.93	8096.5	XM_002300115	XP_002300151	chr1:30931715-30933361 (+)	7482034 /// 7495844
PtpAffx.201085.1.S1_at	POPTRDRAFT_549793	Potri.001G319200	hypothetical protein	0.0462242	0.0477895	23.25	91.69	48.72	XM_002298646	XP_002298682		7495843
PtpAffx.201082.1.S1_at	POPTRDRAFT_752809	Potri.001G321500	hypothetical protein	0.0433536	0.0458947	7.12	14.62	50.05	XM_002298637	XP_002298673	chr1:31143397-31143772 (-)	7495832
PtpAffx.201081.1.S1_at	POPTRDRAFT_174722	Potri.001G321700	hypothetical protein	0.0060412	0.0134737	112.16	270.58	118.01	XM_002298635	XP_002298671	chr1:31160426-31162253 (-)	7495830
PtpAffx.201079.1.S1_at	POPTRDRAFT_846338	Potri.001G322100	hypothetical protein	0.0498633	0.0498947	73.11	139.62	65.16	XM_002300108	XP_002300144		7495828
PtpAffx.201072.1.S1_at	POPTRDRAFT_549768	Potri.001G323000	hypothetical protein	0.0063378	0.0138947	877.11	626.56	350.08	XM_002300105	XP_002300141		7461633
PtpAffx.201070.1.S1_at	POPTRDRAFT_846850	Potri.001G323600	hypothetical protein	0.0241182	0.0322105	1.78	4.75	7.36	XM_002300101	XP_002300137	chr1:31326132-31328227 (+)	7495820
Ptp.3699.1.S1_at	POPTRDRAFT_174657	Potri.001G324300	hypothetical protein	0.0054543	0.0126316	600.73	441.42	235.01	XM_002298622	XP_002298658	chr1:31370141-31375863 (-)	7461626
PtpAffx.132910.1.S1_s_at	POPTRDRAFT_174657	Potri.001G324300	hypothetical protein	0.0335752	0.0395789	535.84	400.13	247.27	XM_002298622	XP_002298658		7461626
Ptp.8122.1.S1_at	POPTRDRAFT_549722	Potri.001G327600	multidrug/pheromone exporter, MDR family, ABC transporter family	0.0296294	0.0366316	65.05	123.56	149.53	XM_002298601	XP_002298637	chr1:31699802-31709254 (-)	7456248 /// 7456249
PtpAffx.40641.1.S1_at	POPTRDRAFT_549720	Potri.001G328300	hypothetical protein	0.0031709	0.00909474	200.96	445.5	80.3	XM_002300082	XP_002300118	chr1:31820799-31821440 (+)	7456244
Ptp.3392.1.A1_s_at	POPTRDRAFT_641826	Potri.001G329000	hypothetical protein	0.0358452	0.0412632	1063.85	2290.31	1053.35	XM_002298598	XP_002298634		7456239 /// 7495793
PtpAffx.58709.1.A1_at	POPTRDRAFT_1069171	Potri.001G330800	hypothetical protein	0.049688	0.0496842	7234.32	3717.95	5741.38	XM_002300069	XP_002300105	chr1:32000355-32002356 (+)	7456230
PtpAffx.35988.2.S1_at	POPTRDRAFT_174397	Potri.001G332300	hypothetical protein	0.0361289	0.0412632	42.66	243.58	26.69	XM_002298579	XP_002298615		7467713
PtpAffx.35988.3.S1_a_at	POPTRDRAFT_174397	Potri.001G332300	hypothetical protein	0.0325926	0.0387368	11.3	190.56	4.3	XM_002298579	XP_002298615		7467713
PtpAffx.81944.1.A1_at	POPTRDRAFT_1069098	Potri.001G333700	hypothetical protein	6.34e-05	0.00143368	376.99	643.03	121.86	XM_002298570	XP_002298606		7456219
PtpAffx.201020.1.S1_at	POPTRDRAFT_752681	Potri.001G334500	hypothetical protein	0.0182791	0.0271579	562.97	1080.05	3358.22	XM_002298565	XP_002298601		7456215
PtpAffx.152037.1.S1_at	POPTRDRAFT_174263	Potri.001G335700	hypothetical protein	4.12e-05	0.00125684	1025.88	3850.27	835.91	XM_002300048	XP_002300084		7467692
PtpAffx.201004.1.S1_at	POPTRDRAFT_752651	Potri.001G337200	f-box family protein	0.0008398	0.00442105	269.02	578.99	226.43	XM_002300044	XP_002300080		7467685
Ptp.2628.1.A1_at	POPTRDRAFT_641721	Potri.001G337400	glucose-6-phosphate 1-dehydrogenase	0.0144144	0.0233684	2100.16	3627.77	1124.17	XM_002298550	XP_002298586		7467683
Ptp.2628.1.A1_x_at	POPTRDRAFT_641721	Potri.001G337400	glucose-6-phosphate 1-dehydrogenase	0.0067623	0.0144421	1973.07	3481.32	1097.09	XM_002298550	XP_002298586		7467683
PtpAffx.153510.1.A1_s_at	POPTRDRAFT_706881	Potri.001G338100	hypothetical protein	0.0003809	0.00301053	18.84	284.95	21.36	XM_002298548	XP_002298584	chr1:34554222-34554989 (+)	7456197
PtpAffx.200972.1.S1_x_at	POPTRDRAFT_173980	Potri.001G344900	hypothetical protein	0.0001896	0.00223158	383.13	826.16	452.93	XM_002298505	XP_002298541		7496843
PtpAffx.200955.1.S1_at	POPTRDRAFT_839043	Potri.001G347900	hypothetical protein	2.56e-05	0.00108211	181.32	434.62	83.85	XM_002300006	XP_002300042		7487862
PtpAffx.224178.1.S1_s_at	POPTRDRAFT_844914	Potri.001G348000	hypothetical protein	0.0012795	0.0056	139.41	70.35	177.41	XM_002300005	XP_002300041		7496830
PtpAffx.200954.1.S1_at	POPTRDRAFT_1068829	Potri.001G348100	hypothetical protein	0.0088374	0.0169895	87.11	22.4	65.24	XM_002298491	XP_002298527		7496829
PtpAffx.141124.2.S1_s_at	POPTRDRAFT_815499	Potri.001G348300	nitrate transmembrane transporter	0.026984	0.0347368	628.21	192.38	781.1	XM_002300004	XP_002300040		7487860
PtpAffx.200952.1.S1_at	POPTRDRAFT_815499	Potri.001G348300	nitrate transmembrane transporter	0.0031574	0.00907368	71.42	40.51	227.26	XM_002300004	XP_002300040	chr1:33294868-33298818 (-)	7487860
Ptp.5203.1.S1_at	POPTRDRAFT_549486	Potri.001G350500	hypothetical protein	0.0268999	0.0345263	4788.27	2947.92	2305.52	XM_002299991	XP_002300027		7487846
PtpAffx.135374.1.S1_at	POPTRDRAFT_707542	Potri.001G356500	hypothetical protein	0.0022122	0.00749474	85.35	177.08	32.02	XM_002298784	XP_002298820		7470807
Ptp.5640.1.S1_at	POPTRDRAFT_815740	Potri.001G357700	hypothetical protein	0.0082198	0.0162947	482.86	1407.45	740.38	XM_002298801	XP_002298837		7487513
PtpAffx.201258.1.S1_at	POPTRDRAFT_753206	Potri.001G359100	hypothetical protein	0.0020692	0.00722105	210.32	611.09	234.42	XM_002300303	XP_002300339		7487520
Ptp.830.1.S1_at	POPTRDRAFT_175989	Potri.001G360700	Transcribed locus, weakly similar to NP_200359.1 glycerophosphoryl diester phosphodiesterase family protein (Arabidopsis thaliana)	0.0009627	0.00477895	262.66	611.14	418.11	XM_002300315	XP_002300351	chr1:36057647-36058861 (-)	7485077 /// 7485078 /// 7485079
Ptp.4666.1.S1_s_at	POPTRDRAFT_550164	Potri.001G361600	hypothetical protein	0.0113473	0.02	1311.16	2815.69	1381.66	XM_002298817	XP_002298853		7485085
PtpAffx.54176.1.S1_at	POPTRDRAFT_798148	Potri.001G362300	multidrug resistance protein ABC transporter family	0.0008165	0.00435789	1297.1	6350.61	1029.39	XM_002300326	XP_002300362	chr1:36322876-36324084 (-)	7485090
Ptp.4649.1.S1_s_at	POPTRDRAFT_550196	Potri.001G366500	hypothetical protein	0.0002978	0.00269474	1838.8	304.47	3111.48	XM_002298825	XP_002298861		7487537
PtpAffx.38516.1.A1_at	POPTRDRAFT_1070047	Potri.001G367500	hypothetical protein	0.0035635	0.00976842	685.56	1334.91	1409.18	XM_002298831	XP_002298867		7487543
PtpAffx.201295.1.S1_s_at	POPTRDRAFT_550226	Potri.001G369500	hypothetical protein	3.95e-05	0.00122737	1238.94	1433.53	515.6	XM_002300349	XP_002300385		7485118
PtpAffx.209846.1.S1_at	POPTRDRAFT_176275	Potri.001G370600	white-brown-complex ABC transporter family	0.0310555	0.0376842	3.59	1.36	12.5	XM_002300358	XP_002300394	chr1:37024610-37026858 (-)	7485127
PtpAffx.5902.1.S1_s_at	POPTRDRAFT_707743	Potri.001G372000	hypothetical protein	0.0051437	0.0121895	146.85	137.57	251.29	XM_002298854	XP_002298890		7487566
PtpAffx.5673.1.S1_a_at	POPTRDRAFT_815791	Potri.001G372100	hypothetical protein	1.58e-05	0.000934737	2263.38	1016.62	4303.1	XM_002298855	XP_002298891		7487567
PtpAffx.129568.2.A1_a_at	POPTRDRAFT_815805	Potri.001G376600	tRNA isopentenyltransferase	0.0001287	0.00190526	935.96	1381.86	343.31	XM_002300385	XP_002300421	chr1:37773218-37777960 (-)	7459107
PtpAffx.201341.1.S1_at	POPTRDRAFT_753395	Potri.001G378700	hypothetical protein	0.0124653	0.0212632	14.2	3.43	22.42	XM_002300398	XP_002300434		7459120
PtpAffx.201358.1.S1_at	POPTRDRAFT_753431	Potri.001G382900	hypothetical protein	0.0335898	0.0395789	2.71	1.59	7.14	XM_002300421	XP_002300457	chr1:38378783-38380563 (-)	7491365
PtpAffx.225395.1.S1_s_at	POPTRDRAFT_176754	Potri.001G442000	hypothetical protein	0.0041066	0.0106526	3545.05	1352.32	4336.12	XM_002298906	XP_002298942	chr1:43210180-43216976 (+)	7484954 /// 7484974 /// 7489973 /// 7491380 /// 7491383
PtpAffx.2710.3.S1_at	POPTRDRAFT_176911	Potri.001G449100	hypothetical protein	0.000338	0.00288421	1544.09	1332.7	343.19	XM_002300469	XP_002300505	chr1:45838701-45839614 (-)	7491407
PtpAffx.67538.1.S1_at	POPTRDRAFT_177072	Potri.001G453800	hypothetical protein	0.0063686	0.0139158	34.72	19.4	62.52	XM_002300493	XP_002300529	chr1:46310998-46312126 (-)	7480353
PtpAffx.201426.1.S1_at	POPTRDRAFT_642557	Potri.001G454300	hypothetical protein	0.0025787	0.00814737	118.97	327.59	182.52	XM_002298951	XP_002298987		7480356
PtpAffx.201426.1.S1_s_at	POPTRDRAFT_642557	Potri.001G454300	hypothetical protein	0.0055565	0.0127789	316	1063.32	354.96	XM_002298951	XP_002298987		7480356
PtpAffx.2394.1.A1_s_at	POPTRDRAFT_642557	Potri.001G454300	hypothetical protein	0.0141691	0.0231579	75.62	293.57	92.84	XM_002298951	XP_002298987	chr11:17253893-17255072 (-)	7480356
Ptp.4221.1.A1_at	POPTRDRAFT_708017	Potri.001G455000	aquaporin, MIP family, NIP subfamily	0.022906	0.0313684	370.42	127.13	1314.8	XM_002298954	XP_002298990		7480359
Ptp.4221.1.A1_x_at	POPTRDRAFT_708017	Potri.001G455000	aquaporin, MIP family, NIP subfamily	0.0382561	0.0429474	539.65	251.38	2012.06	XM_002298954	XP_002298990	chr1:46427106-46429237 (+)	7480359
PtpAffx.2414.1.S1_s_at	POPTRDRAFT_708017	Potri.001G455000	aquaporin, MIP family, NIP subfamily	0.0148742	0.0237895	302.38	121.76	935.73	XM_002298954	XP_002298990		7480359
PtpAffx.2414.1.S2_s_at	POPTRDRAFT_708017	Potri.001G455000	aquaporin, MIP family, NIP subfamily	0.0253105	0.0332632	195.56	107.74	708.88	XM_002298954	XP_002298990		7480359
PtpAffx.201443.1.S1_at	POPTRDRAFT_753647	Potri.001G458200	hypothetical protein	0.0007928	0.00427368	379.78	429.4	133.65	XM_002300512	XP_002300548		7480374
PtpAffx.1003.1.A1_at	POPTRDRAFT_708060	Potri.001G460100	hypothetical protein	0.0045765	0.0113684	2759.1	1487.24	1092.01	XM_002298976	XP_002299012		7490756
PtpAffx.201456.1.S1_at	POPTRDRAFT_753683	Potri.001G461000	hypothetical protein	0.0202981	0.0288421	6.19	10.59	1.38	XM_002300519	XP_002300555		7490758
PtpAffx.201458.1.S1_at	POPTRDRAFT_753686	Potri.001G461300	hypothetical protein	0.000219	0.00235789	411.41	939.39	230.41	XM_002298982	XP_002299018		7480391
PtpAffx.10742.1.S1_at	POPTRDRAFT_177521	Potri.001G466300	hypothetical protein	0.0090067	0.0172	776.14	395.11	172.65	XM_002300534	XP_002300570		7471692
PtpAffx.201479.1.S1_at	POPTRDRAFT_838917	Potri.001G467500	hypothetical protein	0.0307729	0.0374737	7.82	1.36	2.4	XM_002300538	XP_002300574		7471696
PtpAffx.201483.1.S1_at	POPTRDRAFT_753765	Potri.001G468600	hypothetical protein	0.0019003	0.00690526	1.87	1.11	9.37	XM_002299024	XP_002299060		7457651
PtpAffx.201512.1.S1_at	POPTRDRAFT_848620	Potri.002G001900	hypothetical protein	0.0047356	0.0116	62.33	133.88	290.05	XM_002301851	XP_002301887	chr2:113439-116546 (-)	7474536
PtpAffx.4454.3.S1_at	POPTRDRAFT_642753	Potri.002G003000	hypothetical protein	0.0038808	0.0102947	634.84	299.09	661.68	XM_002300578	XP_002300614	chr2:183019-185863 (+)	7474543
PtpAffx.285.1.S1_at	POPTRDRAFT_550714	Potri.002G003100	pyrophosphate--fructose-6-phosphate 1-phosphotransferase	7.47e-05	0.00151579	3212.74	6052.95	1812.96	XM_002300579	XP_002300615		7471737
PtpAffx.84780.1.S1_s_at	POPTRDRAFT_829982	Potri.002G004000	hypothetical protein	0.0417657	0.0450526	672.09	624.01	6240.63	XM_002301862	XP_002301898		7474548
PtpAffx.51327.3.S1_at	POPTRDRAFT_710668	Potri.002G004100	hypothetical protein	0.0004406	0.0032	78.31	30.45	237.63	XM_002300583	XP_002300619	chr2:251310-251953 (+)	7474549
PtpAffx.201546.1.S1_at	POPTRDRAFT_1070902	Potri.002G009400	hypothetical protein	0.0127262	0.0214737	108.81	43.88	72.42	XM_002300605	XP_002300641	chr2:521828-524495 (+)	7496855
PtpAffx.201548.1.S1_at	POPTRDRAFT_798353	Potri.002G009700	hypothetical protein	0.0174955	0.0263158	136.17	65.56	350.37	XM_002301883	XP_002301919	chr2:555469-560857 (-)	7496857
PtpAffx.147337.1.A1_at	POPTRDRAFT_829998	Potri.002G010100	hypothetical protein	0.0149605	0.0237895	411.59	71.31	319.48	XM_002300607	XP_002300643	chr2:596864-597637 (+)	7496859
PtpAffx.26004.1.S1_at	POPTRDRAFT_829998	Potri.002G010100	hypothetical protein	0.0223545	0.0309474	2364.07	783.07	2221.38	XM_002300607	XP_002300643	chr2:596705-601049 (+)	7496859
PtpAffx.201561.1.S1_at	POPTRDRAFT_1070933	Potri.002G011600	hypothetical protein	0.0052294	0.0122947	29.63	13.38	28.17	XM_002300619	XP_002300655		7496872
PtpAffx.57813.1.A1_at	POPTRDRAFT_753933	Potri.002G012500	hypothetical protein	0.0365775	0.0416842	622.99	681.34	265.49	XM_002301893	XP_002301929	chr2:725739-726521 (-)	7496877
PtpAffx.28451.2.S1_at	POPTRDRAFT_550805	Potri.002G013500	hypothetical protein	0.0098074	0.0181895	799.13	1182.87	2145.96	XM_002300631	XP_002300667	chr2:796600-797978 (+)	7496884
PtpAffx.161119.1.S1_at	POPTRDRAFT_798380	Potri.002G014300	alpha-amylase	0.0045139	0.0112842	2087.87	6108.63	6269.77	XM_002301899	XP_002301935	chr2:845845-848135 (-)	7496889
PtpAffx.159768.1.A1_at	POPTRDRAFT_815980	Potri.002G014400	hypothetical protein	6.3e-06	0.000762105	135.31	302.11	104.87	XM_002300637	XP_002300673	chr2:852947-854099 (+)	7490609
PtpAffx.201574.1.S1_s_at	POPTRDRAFT_815980	Potri.002G014400	hypothetical protein	0.0045815	0.0113895	352.23	688.85	235.64	XM_002300637	XP_002300673	chr2:852259-854548 (+)	7490609
PtpAffx.86634.1.S1_s_at	POPTRDRAFT_815980	Potri.002G014400	hypothetical protein	0.0007886	0.00427368	105	395.98	107.08	XM_002300637	XP_002300673	chr2:852026-852749 (+)	7490609
PtpAffx.201577.1.S1_at	POPTRDRAFT_850480	Potri.002G014800	hypothetical protein	0.0042319	0.0108842	139.96	373.08	193.92	XM_002301903	XP_002301939		7490611
PtpAffx.145919.1.S1_s_at	POPTRDRAFT_642932	Potri.002G019500	hypothetical protein	0.002771	0.00846316	125.11	265.65	129.06	XM_002301924	XP_002301960	chr2:1135020-1136468 (-)	7490633
PtpAffx.36744.1.A1_at	POPTRDRAFT_550861	Potri.002G019700	hypothetical protein	0.0293772	0.0364211	724.02	191.8	460.71	XM_002301926	XP_002301962	chr2:1151202-1152068 (-)	7490634
PtpAffx.118918.1.S1_s_at	POPTRDRAFT_642949	Potri.002G021300	hypothetical protein	5.21e-05	0.00134737	151.41	467.3	149.64	XM_002301937	XP_002301973		7496921
Ptp.3833.1.S1_at	POPTRDRAFT_550883	Potri.002G021900	hypothetical protein	0.0023478	0.00774737	840.37	2436.96	1258.19	XM_002301940	XP_002301976	chr2:1330879-1331649 (-)	7479675
PtpAffx.46665.1.S1_s_at	POPTRDRAFT_710485	Potri.002G022600	hypothetical protein	0.0201106	0.0288421	390.32	423.59	8357.49	XM_002300671	XP_002300707		7479678
PtpAffx.201608.1.S1_at	POPTRDRAFT_642969	Potri.002G023000	hypothetical protein	0.0321434	0.0385263	33.72	97.26	58.75	XM_002300674	XP_002300710	chr2:1390111-1391434 (+)	7479682
PtpAffx.57138.1.A1_s_at	POPTRDRAFT_550893	Potri.002G023200	hypothetical protein	0.0052221	0.0122947	10.62	24.04	39.43	XM_002301944	XP_002301980		7490653
PtpAffx.41647.1.S1_a_at	POPTRDRAFT_754047	Potri.002G024200	hypothetical protein	0.000127	0.00189684	2382.92	760.09	4192.74	XM_002300680	XP_002300716	chr5:24060918-24063405 (-)	7490658 /// 7493954
PtpAffx.115190.1.A1_s_at	POPTRDRAFT_550906	Potri.002G024400	hypothetical protein	0.0120556	0.0208632	979.27	1119.52	420.39	XM_002301950	XP_002301986	chr2:1500802-1501229 (-)	7479689
PtpAffx.201614.1.S1_at	POPTRDRAFT_643000	Potri.002G024800	hypothetical protein	0.0171643	0.0261053	169.54	69.54	98.76	XM_002301953	XP_002301989	chr2:1560929-1562704 (-)	7479692
PtpAffx.5906.4.A1_at	POPTRDRAFT_643001	Potri.002G024900	hypothetical protein	0.0449363	0.0469474	1255.67	849.28	698.6	XM_002301954	XP_002301990		7479693
PtpAffx.128494.1.S1_at	POPTRDRAFT_550914	Potri.002G025200	hypothetical protein	0.0019964	0.00707368	241.08	459.31	178.75	XM_002301956	XP_002301992	chr5:23951314-23952824 (+)	7479694 /// 7493949
PtpAffx.201622.1.S1_at	POPTRDRAFT_754078	Potri.002G028100	hypothetical protein	0.0415026	0.0448421	21.33	35.48	7.96	XM_002301965	XP_002302001	chr2:1811143-1812418 (-)	7490674
Ptp.677.1.A1_s_at	POPTRDRAFT_816039	Potri.002G029100	Transcribed locus, moderately similar to NP_565111.1 nodulin MtN21 family protein (Arabidopsis thaliana)	0.0368422	0.0418947	790.76	1333.42	2910.3	XM_002300699	XP_002300735	chr2:1905048-1907594 (+)	7490679
PtpAffx.90835.1.A1_at	POPTRDRAFT_754122	Potri.002G032800	hypothetical protein	0.0150428	0.024	342.93	181.08	395.8	XM_002301983	XP_002302019	chr2:2118012-2118430 (-)	7471938
PtpAffx.201642.1.S1_at	POPTRDRAFT_754124	Potri.002G033000	hypothetical protein	0.0117742	0.0204842	68.61	15.5	196.81	XM_002300720	XP_002300756	chr2:2129260-2132604 (+)	7471940
Ptp.5547.1.S1_at	POPTRDRAFT_643100	Potri.002G034200	hypothetical protein	0.0092716	0.0175579	704.84	270.66	689.12	XM_002300726	XP_002300762	chr2:2213880-2216765 (+)	7471945
Ptp.2415.1.A1_s_at	POPTRDRAFT_830073	Potri.002G036800	Transcribed locus, moderately similar to NP_921988.1 hypothetical protein (Oryza sativa (japonica cultivar-group))	0.0003422	0.00288421	912.42	3069.29	916.86	XM_002302003	XP_002302039	chr2:2365222-2367351 (-)	7479745
PtpAffx.158426.1.S1_at	POPTRDRAFT_551032	Potri.002G037800	hypothetical protein	0.0002755	0.00261053	1318.87	2762.79	995.4	XM_002302007	XP_002302043		7471964
PtpAffx.95698.1.A1_s_at	POPTRDRAFT_551032	Potri.002G037800	hypothetical protein	0.0012225	0.00543158	2738.06	4491.92	1824.69	XM_002302007	XP_002302043		7471964
PtpAffx.153977.1.A1_at	POPTRDRAFT_830081	Potri.002G041300	hypothetical protein	0.0187795	0.0275789	15.07	6.83	2.1	XM_002302022	XP_002302058	chr2:2644920-2645495 (-)	7471982
PtpAffx.201673.1.S1_at	POPTRDRAFT_830081	Potri.002G041300	hypothetical protein	0.0172963	0.0261053	305.55	605.42	257.29	XM_002302022	XP_002302058	chr2:2637095-2645367 (-)	7471982
PtpAffx.201683.1.S1_s_at	POPTRDRAFT_551088	Potri.002G043900	hypothetical protein	0.0002242	0.00235789	110.9	55.98	65.32	XM_002300763	XP_002300799	chr2:2801291-2802411 (+)	7476340 /// 7479994
PtpAffx.9848.1.A1_a_at	POPTRDRAFT_551089	Potri.002G044000	hypothetical protein	0.0004469	0.0032	912.63	434.59	486.4	XM_002300764	XP_002300800	chr2:2807448-2809123 (+)	7479995
PtpAffx.201688.1.S1_at	POPTRDRAFT_643213	Potri.002G044900	hypothetical protein	0.0343545	0.0402105	106.12	42.66	123.12	XM_002302039	XP_002302075		7480000
PtpAffx.201698.1.S1_s_at	POPTRDRAFT_551120	Potri.002G047400	hypothetical protein	0.0036968	0.01	167.81	322.34	183.71	XM_002300779	XP_002300815		7480011
PtpAffx.201708.1.S1_at	POPTRDRAFT_754274	Potri.002G048500	hypothetical protein	0.0172969	0.0261053	76.88	193.32	83.3	XM_002302058	XP_002302094	chr2:3165019-3167256 (-)	7480677
PtpAffx.201711.1.S1_at	POPTRDRAFT_754277	Potri.002G048800	hypothetical protein	0.0435055	0.0461053	1.39	14.03	6.95	XM_002302061	XP_002302097	chr2:3185056-3186144 (-)	7480680
PtpAffx.24826.1.S1_s_at	POPTRDRAFT_709955	Potri.002G049600	hypothetical protein	0.0345202	0.0402105	125.53	315.16	355.62	XM_002302066	XP_002302102	chr2:3251858-3252583 (-)	7480019
PtpAffx.71409.1.A1_s_at	POPTRDRAFT_709955	Potri.002G049600	hypothetical protein	0.0413019	0.0448421	83.85	277.08	233.03	XM_002302066	XP_002302102		7480019
PtpAffx.201727.1.S1_at	POPTRDRAFT_551158	Potri.002G051200	hypothetical protein	0.0027069	0.0084	35.71	38.29	13.91	XM_002300800	XP_002300836	chr2:3374805-3375576 (+)	7480032
PtpAffx.5315.1.A1_s_at	POPTRDRAFT_551159	Potri.002G051300	hypothetical protein	0.0002708	0.00261053	3874.28	6318.74	2199.11	XM_002302072	XP_002302108	chr2:3380266-3381677 (-)	7480033
Ptp.931.1.S1_at	POPTRDRAFT_551169	Potri.002G052300	Transcribed locus, weakly similar to NP_191877.2 expressed protein (Arabidopsis thaliana)	0.0080349	0.0161053	412.88	825.39	285.49	XM_002302075	XP_002302111	chr2:3457155-3458598 (-)	7480039
PtpAffx.41471.1.A1_at	POPTRDRAFT_551187	Potri.002G053900	SecY protein	0.0032721	0.00924211	394.06	646.63	278.3	XM_002302081	XP_002302117	chr2:3577755-3580117 (-)	7480700
PtpAffx.1627.1.S1_a_at	POPTRDRAFT_710215	Potri.002G055400	hypothetical protein	0.0004526	0.00322105	616.19	693.77	2316.91	XM_002302088	XP_002302124	chr2:3700077-3702951 (-)	7480707
PtpAffx.9131.1.S1_at	POPTRDRAFT_551211	Potri.002G056200	hypothetical protein	0.0013334	0.00572632	6020.95	5861.12	2518.51	XM_002302093	XP_002302129	chr2:3753202-3754972 (-)	7468719
PtpAffx.201750.1.S1_at	POPTRDRAFT_754352	Potri.002G056700	hypothetical protein	0.0035926	0.00981053	37.78	4.17	33.55	XM_002302095	XP_002302131		7468722
PtpAffx.23271.1.S1_at	POPTRDRAFT_754353	Potri.002G056800	phytoene synthase	0.0012158	0.00543158	3352.06	1409.46	7876.02	XM_002302096	XP_002302132	chr2:3791865-3794996 (-)	7480715
PtpAffx.23271.2.S1_a_at	POPTRDRAFT_754353	Potri.002G056800	phytoene synthase	0.0013446	0.00574737	7316.34	4059.37	14567.3	XM_002302096	XP_002302132		7480715
Ptp.1984.1.S1_x_at	POPTRDRAFT_813651	Potri.002G057600	Transcribed locus, strongly similar to NP_188078.1 60S ribosomal protein L18A (RPL18aC) (Arabidopsis thaliana)	0.0026263	0.00823158	2606.26	4261.67	1586.1	XM_002300833	XP_002300869		7468726
PtpAffx.201763.1.S1_at	POPTRDRAFT_849535	Potri.002G061000	hypothetical protein	0.0296545	0.0366316	962.94	702.75	1549.06	XM_002300851	XP_002300887		7468744
PtpAffx.201772.1.S1_at	POPTRDRAFT_754415	Potri.002G063500	hypothetical protein	0.008566	0.0167158	802.81	479.64	2120.72	XM_002300862	XP_002300898		7467796
PtpAffx.201776.1.S1_at	POPTRDRAFT_411711	Potri.002G064000	hypothetical protein	0.0207693	0.0292632	405.67	107.86	458.38	XM_002300864	XP_002300900	chr2:4310495-4313321 (+)	7468758
Ptp.4849.1.S1_s_at	POPTRDRAFT_551288	Potri.002G064400	hypothetical protein	0.0026094	0.00823158	2968.39	3263.75	1162.73	XM_002300865	XP_002300901		7467800
PtpAffx.25624.2.S1_s_at	POPTRDRAFT_551288	Potri.002G064400	hypothetical protein	0.0112642	0.0198947	483.14	796.59	298.28	XM_002300865	XP_002300901	chr5:20922990-20928092 (-)	7467800 /// 7492485
PtpAffx.201784.1.S1_at	POPTRDRAFT_551298	Potri.002G065400	hypothetical protein	0.0034561	0.00957895	248.18	318.23	690.46	XM_002302127	XP_002302163	chr2:4408768-4409872 (-)	7467802
PtpAffx.201789.1.S1_x_at	POPTRDRAFT_1071446	Potri.002G066000	hypothetical protein	0.0018119	0.00677895	451.23	1004.8	430.33	XM_002302131	XP_002302167	chr2:4468580-4474136 (-)	7467806
PtpAffx.201799.1.S1_at	POPTRDRAFT_816217	Potri.002G067900	hypothetical protein	0.0130779	0.0218947	91.03	198.58	113.96	XM_002302141	XP_002302177		7467816
PtpAffx.61241.1.A1_at	POPTRDRAFT_410581	Potri.002G068700	hypothetical protein	1.59e-05	0.000934737	1448.6	3766.38	1785.03	XM_002302145	XP_002302181	chr2:4683672-4684397 (-)	7467820
PtpAffx.201808.1.S1_at	POPTRDRAFT_411908	Potri.002G070000	hypothetical protein	1.2e-05	0.000848421	269.9	729.13	175.97	XM_002300893	XP_002300929		7466405
PtpAffx.89282.1.A1_at	POPTRDRAFT_551345	Potri.002G070900	hypothetical protein	0.0057628	0.0130526	19.66	11.79	2.03	XM_002300898	XP_002300934	chr2:4901184-4901693 (+)	7467829
PtpAffx.81315.1.S1_s_at	POPTRDRAFT_551354	Potri.002G071800	hypothetical protein	0.0079472	0.0159789	162.07	154.49	50.07	XM_002300903	XP_002300939		7466415
PtpAffx.140618.1.A1_s_at	POPTRDRAFT_551355	Potri.002G071900	hypothetical protein	0.0213247	0.0298947	257.33	730.44	173.92	XM_002300904	XP_002300940	chr2:4969809-4971997 (+)	7466416
PtpAffx.133379.1.A1_at	POPTRDRAFT_1071506	Potri.002G072400	photosystem II thylakoid lumenal 29.8 kDa protein PsbP	0.0178543	0.0267368	6671.35	3625.51	7729.11	XM_002300907	XP_002300943		7466419
PtpAffx.201821.1.S1_at	POPTRDRAFT_798647	Potri.002G072500	hypothetical protein	0.0038715	0.0102947	85.09	208.66	104.52	XM_002302161	XP_002302197		7466420
PtpAffx.224231.1.S1_at	POPTRDRAFT_551368	Potri.002G072900	hypothetical protein	0.0028887	0.00867368	1051.21	2800.97	2791.38	XM_002300911	XP_002300947		7466423
PtpAffx.201827.1.S1_s_at	POPTRDRAFT_551376	Potri.002G073900	hypothetical protein	0.000708	0.00404211	30.07	6.62	56.12	XM_002300915	XP_002300951		7466429 /// 7492357
PtpAffx.201829.1.S1_at	POPTRDRAFT_830163	Potri.002G074700	hypothetical protein	0.0157633	0.0248421	717.35	582.47	1673.07	XM_002302166	XP_002302202	chr2:5145312-5147760 (-)	7466433
PtpAffx.201829.1.S1_s_at	POPTRDRAFT_830163	Potri.002G074700	hypothetical protein	0.0007292	0.00408421	1187.06	656.89	2264	XM_002302166	XP_002302202	chr2:5145312-5147760 (-)	7466433
PtpAffx.201832.1.S1_at	POPTRDRAFT_551385	Potri.002G075200	hypothetical protein	0.0315513	0.0381053	96.86	195.03	107.11	XM_002302170	XP_002302206		7467845
PtpAffx.201833.1.S1_at	POPTRDRAFT_848904	Potri.002G075300	hypothetical protein	0.0357168	0.0410526	93.09	230.16	111.68	XM_002302171	XP_002302207	chr2:5187580-5189560 (-)	7467846
PtpAffx.107257.1.S1_at	POPTRDRAFT_551388	Potri.002G075500	hypothetical protein	0.0020988	0.00726316	206.5	559.1	444.55	XM_002300920	XP_002300956		7466434
PtpAffx.201839.1.S1_at	POPTRDRAFT_754529	Potri.002G077100	hypothetical protein	0.0023836	0.00781053	388.7	104.21	230.25	XM_002302177	XP_002302213	chr2:5311523-5316029 (-)	7466439
PtpAffx.18678.1.A1_s_at	POPTRDRAFT_551414	Potri.002G078900	hypothetical protein	0.0038129	0.0102105	422.94	738.27	212.87	XM_002300927	XP_002300963		7467864
PtpAffx.201847.1.S1_at	POPTRDRAFT_551414	Potri.002G078900	hypothetical protein	0.006345	0.0138947	951.28	1352.04	480.77	XM_002300927	XP_002300963	chr2:5441875-5444216 (+)	7467864
Ptp.4264.1.S1_at	POPTRDRAFT_710740	Potri.002G080800	hypothetical protein	0.0137313	0.0227368	66.13	38.68	79.66	XM_002300934	XP_002300970	chr2:5624633-5625094 (+)	7460354
PtpAffx.140528.1.A1_a_at	POPTRDRAFT_551432	Potri.002G081400	hypothetical protein	0.0164415	0.0252632	1104.88	960.86	487.24	XM_002302191	XP_002302227	chr2:5678769-5680195 (-)	7466455
Ptp.280.1.A1_at	POPTRDRAFT_798682	Potri.002G081900	Transcribed locus, weakly similar to NP_177873.1 L-ascorbate peroxidase, thylakoid-bound (tAPX) (Arabidopsis thaliana)	0.0027165	0.00842105	1997.99	3804.37	1275.15	XM_002300942	XP_002300978	chr2:5720310-5723456 (+)	7463149
PtpAffx.149478.1.S1_s_at	POPTRDRAFT_798682	Potri.002G081900	hypothetical protein	0.0009974	0.00484211	596.56	1666.15	443.07	XM_002300942	XP_002300978	chr2:5719557-5722345 (+)	7463149
PtpAffx.63004.1.A1_at	POPTRDRAFT_816266	Potri.002G082000	hypothetical protein	0.042825	0.0456842	8.39	1.46	1.55	XM_002300943	XP_002300979		7466458
Ptp.5030.1.A1_at	POPTRDRAFT_643628	Potri.002G084100	long-chain-fatty-acid-CoA ligase family protein	0.0145779	0.0235789	2121.83	1867.11	1104.3	XM_002302200	XP_002302236	chr2:5891444-5895240 (-)	7463156
Ptp.5030.1.A1_x_at	POPTRDRAFT_643628	Potri.002G084100	long-chain-fatty-acid-CoA ligase family protein	0.0241678	0.0324211	1847.6	1940.67	932.6	XM_002302200	XP_002302236		7463156
PtpAffx.19544.1.S1_s_at	POPTRDRAFT_816287	Potri.002G085000	hypothetical protein	0.031045	0.0376842	421.99	904.36	616.99	XM_002300959	XP_002300995	chr2:5974428-5976607 (+)	7463163 /// 7469147
PtpAffx.201879.1.S1_at	POPTRDRAFT_754616	Potri.002G086900	hypothetical protein	0.0200618	0.0288421	167.44	306.55	129.13	XM_002300968	XP_002301004	chr2:6134548-6135103 (+)	7463174
PtpAffx.201894.1.S1_at	POPTRDRAFT_754654	Potri.002G090400	hypothetical protein	0.0134236	0.0223158	43.5	15.6	18.51	XM_002302231	XP_002302267		7463189
PtpAffx.3259.1.A1_at	POPTRDRAFT_551532	Potri.002G091600	hypothetical protein	0.0279447	0.0353684	105.04	231.91	37.07	XM_002300993	XP_002301029	chr2:6532466-6533035 (+)	7495131
PtpAffx.22769.1.A1_at	POPTRDRAFT_710172	Potri.002G092100	hypothetical protein	0.0290396	0.0362105	110.78	287.6	117.99	XM_002300997	XP_002301033	chr2:6573591-6576183 (+)	7463198
PtpAffx.201905.1.S1_s_at	POPTRDRAFT_830213	Potri.002G092400	sulfate/bicarbonate/oxalate exchanger and transporter sat-1	0.004922	0.0118737	465.16	84.44	446.18	XM_002302240	XP_002302276		7495138
PtpAffx.201913.1.S1_x_at	POPTRDRAFT_643735	Potri.002G093500	hypothetical protein	0.0098947	0.0182947	15.71	9.34	2.3	XM_002302247	XP_002302283		7463206
PtpAffx.201924.1.S1_at	POPTRDRAFT_798758	Potri.002G096400	hypothetical protein	0.0010016	0.00486316	15.66	75.54	40.24	XM_002302258	XP_002302294	chr2:6931692-6939018 (-)	7495154
PtpAffx.10393.3.S1_at	POPTRDRAFT_830227	Potri.002G097500	hypothetical protein	0.0236101	0.032	212.63	68.48	61.87	XM_002302263	XP_002302299	chr2:7004124-7005290 (-)	7495159
PtpAffx.125453.1.A1_a_at	POPTRDRAFT_643773	Potri.002G097800	hypothetical protein	0.0117883	0.0204842	2176.24	1081.74	2660.19	XM_002301021	XP_002301057	chr5:14326470-14328390 (+)	7461781 /// 7468892
Ptp.2597.1.S1_at	POPTRDRAFT_551592	Potri.002G098600	Transcribed locus, moderately similar to NP_192634.1 phosphate-responsive protein, putative (EXO) (Arabidopsis thaliana)	0.0262148	0.0341053	323.14	1960.96	570.62	XM_002301026	XP_002301062	chr2:7095279-7096713 (+)	7495164
PtpAffx.5473.1.S1_s_at	POPTRDRAFT_551592	Potri.002G098600	hypothetical protein	0.0191178	0.0277895	51.77	769.18	136.6	XM_002301026	XP_002301062		7495164
PtpAffx.55815.2.A1_a_at	POPTRDRAFT_830231	Potri.002G099100	hypothetical protein	0.0136517	0.0225263	86.74	241.1	78.52	XM_002301030	XP_002301066		7495169
PtpAffx.201936.1.S1_at	POPTRDRAFT_754741	Potri.002G099600	hypothetical protein	0.0303715	0.0370526	159.57	790.79	652.48	XM_002301034	XP_002301070		7461787
PtpAffx.201937.1.S1_at	POPTRDRAFT_551604	Potri.002G099900	hypothetical protein	0.0052573	0.0123368	265.93	599.92	598.08	XM_002302273	XP_002302309		7467177
PtpAffx.201938.1.S1_at	POPTRDRAFT_409994	Potri.002G100400	hypothetical protein	0.0284277	0.0357895	29.46	100.73	110.66	XM_002302276	XP_002302312		7467179
PtpAffx.201941.1.S1_at	POPTRDRAFT_551612	Potri.002G100800	hypothetical protein	0.041198	0.0446316	3.31	32.33	9.22	XM_002301038	XP_002301074	chr2:7261670-7266867 (+)	7461795
PtpAffx.114924.1.A1_s_at	POPTRDRAFT_754756	Potri.002G100900	hypothetical protein	0.0098425	0.0182316	16.58	64.07	12.22	XM_002301040	XP_002301076	chr2:7273486-7274518 (+)	7467181
PtpAffx.201942.1.S1_s_at	POPTRDRAFT_754756	Potri.002G100900	hypothetical protein	0.0013819	0.00581053	1577.79	2655.36	942.22	XM_002301040	XP_002301076		7467181
PtpAffx.201945.1.S1_at	POPTRDRAFT_754763	Potri.002G101700	hypothetical protein	0.0359949	0.0412632	6.78	1.37	10.05	XM_002302287	XP_002302323		7461802
PtpAffx.201948.1.S1_at	POPTRDRAFT_754766	Potri.002G102000	hypothetical protein	0.0130971	0.0221053	1.37	2	3.9	XM_002302289	XP_002302325		7461804
PtpAffx.126732.1.S1_at	POPTRDRAFT_1071816	Potri.002G104000	glucose-6-phosphate isomerase	0.0015654	0.00623158	383.35	533.87	195.19	XM_002301048	XP_002301084		7461813
PtpAffx.8223.1.A1_at	POPTRDRAFT_1071816	Potri.002G104000	glucose-6-phosphate isomerase	0.0123059	0.0210526	3920.78	3793.9	2100.33	XM_002301048	XP_002301084	chr2:7510745-7514296 (+)	7461813
Ptp.3142.1.A1_at	POPTRDRAFT_551641	Potri.002G104100	hypothetical protein	0.0040419	0.0105684	167.17	724.53	297.36	XM_002301051	XP_002301087		7467192
PtpAffx.98357.1.S1_at	POPTRDRAFT_551641	Potri.002G104100	hypothetical protein	0.0038896	0.0103158	54.2	229.8	79.69	XM_002301051	XP_002301087	chr2:7522336-7524523 (+)	7467192
PtpAffx.65962.1.S1_at	POPTRDRAFT_830248	Potri.002G104700	hypothetical protein	0.0038707	0.0102947	3670.1	1809.9	1326.09	XM_002302301	XP_002302337	chr2:7567376-7571087 (-)	7461816
PtpAffx.19267.1.S1_a_at	POPTRDRAFT_551664	Potri.002G106300	hypothetical protein	0.0009613	0.00477895	4038.18	2053.94	11771.2	XM_002301062	XP_002301098	chr2:7736283-7737837 (+)	7461825
PtpAffx.31916.1.A1_at	POPTRDRAFT_551664	Potri.002G106300	hypothetical protein	0.0001301	0.00191368	764.6	317.07	2976.78	XM_002301062	XP_002301098	chr2:7739122-7739731 (+)	7461825
PtpAffx.201966.1.S1_at	POPTRDRAFT_411084	Potri.002G106400	hypothetical protein	0.0300078	0.0368421	28.8	9.65	103.51	XM_002301063	XP_002301099		7467204
PtpAffx.8849.1.S1_at	POPTRDRAFT_816406	Potri.002G108400	hypothetical protein	0.0458315	0.0475789	41.24	127.38	37.87	XM_002302317	XP_002302353	chr2:7954407-7955781 (-)	7461834
PtpAffx.146348.1.A1_s_at	POPTRDRAFT_754829	Potri.002G109400	hypothetical protein	0.0400204	0.044	992.74	319.5	934.96	XM_002302322	XP_002302358	chr2:8023111-8023441 (-)	7467216
PtpAffx.201981.1.S1_at	POPTRDRAFT_551700	Potri.002G110100	hypothetical protein	0.0025719	0.00812632	96.11	33.17	75.46	XM_002301077	XP_002301113		7467218
PtpAffx.106872.1.A1_at	POPTRDRAFT_754856	Potri.002G112300	hypothetical protein	0.0001292	0.00190526	5084.97	9126.24	4047.47	XM_002301094	XP_002301130		7472623
PtpAffx.201998.1.S1_at	POPTRDRAFT_551731	Potri.002G112800	hypothetical protein	0.0492622	0.0494737	67.11	71.78	162.93	XM_002302339	XP_002302375		7467238
PtpAffx.202000.1.S1_at	POPTRDRAFT_754863	Potri.002G113000	hypothetical protein	0.0001687	0.00210526	107.24	265.41	742.77	XM_002302341	XP_002302377	chr2:8395906-8399215 (-)	7472626
Ptp.4106.1.A1_a_at	POPTRDRAFT_816438	Potri.002G114400	hypothetical protein	0.0428998	0.0456842	180.9	260.81	470.13	XM_002302348	XP_002302384	chr2:8557274-8560554 (-)	7472633
Ptp.4106.3.A1_a_at	POPTRDRAFT_816438	Potri.002G114400	hypothetical protein	0.000825	0.00437895	93.51	171.15	230.19	XM_002302348	XP_002302384		7472633
PtpAffx.111863.1.S1_at	POPTRDRAFT_409930	Potri.002G117800	hypothetical protein	0.0028565	0.00863158	228.19	197.87	652.74	XM_002302368	XP_002302404	chr2:8798241-8799764 (-)	7493604
PtpAffx.147200.1.A1_s_at	POPTRDRAFT_551785	Potri.002G118800	hypothetical protein	0.0005578	0.00355789	632.24	605.23	1473.24	XM_002301114	XP_002301150		7472660
PtpAffx.202030.1.S1_at	POPTRDRAFT_754916	Potri.002G119200	hypothetical protein	0.0257599	0.0336842	11.11	4.23	1.23	XM_002302375	XP_002302411		7462848
PtpAffx.68244.1.S1_at	POPTRDRAFT_411238	Potri.002G119300	hypothetical protein	0.0439613	0.0463158	906.52	7353.97	4308.97	XM_002301116	XP_002301152	chr2:8930777-8932052 (+)	7472663
PtpAffx.202035.1.S1_at	POPTRDRAFT_551800	Potri.002G120200	hypothetical protein	0.0366622	0.0418947	209.54	470.63	330.03	XM_002301119	XP_002301155	chr2:8991355-8993478 (+)	7472669
PtpAffx.131142.1.S1_at	POPTRDRAFT_1071977	Potri.002G122700	hypothetical protein	0.0064696	0.0140421	58.28	155.53	70.91	XM_002301127	XP_002301163	chr2:9217497-9218889 (+)	7472681
PtpAffx.86800.1.A1_at	POPTRDRAFT_1071977	Potri.002G122700	hypothetical protein	0.0140228	0.0229474	345.13	646.59	291.84	XM_002301127	XP_002301163	chr2:9219829-9220527 (+)	7472681
PtpAffx.114479.1.S1_at	POPTRDRAFT_849984	Potri.002G123000	hypothetical protein	0.0027322	0.00842105	93.51	253.48	156.19	XM_002302394	XP_002302430		7472682
PtpAffx.116166.1.S1_at	POPTRDRAFT_710033	Potri.002G123300	hypothetical protein	0.0262474	0.0341053	161.85	439.45	214.79	XM_002301130	XP_002301166	chr2:9259240-9259965 (+)	7472684
Ptp.6461.2.A1_at	POPTRDRAFT_754950	Potri.002G123500	hypothetical protein	0.0002293	0.00237895	292.17	1041.64	362.74	XM_002302396	XP_002302432	chr2:9275168-9276188 (-)	7462865
PtpAffx.4593.1.S1_at	POPTRDRAFT_644105	Potri.002G124600	hypothetical protein	0.0241388	0.0322105	214.08	687.51	300.29	XM_002301138	XP_002301174	chr2:9406383-9407736 (+)	7462873
PtpAffx.9184.1.S1_at	POPTRDRAFT_816477	Potri.002G125900	hypothetical protein	4.76e-05	0.00131579	3961.03	4227.01	211.44	XM_002301147	XP_002301183	chr2:9493093-9496108 (+)	7462882
PtpAffx.202060.1.S1_at	POPTRDRAFT_551857	Potri.002G126500	hypothetical protein	0.0363954	0.0416842	15.39	3.98	11.97	XM_002301152	XP_002301188		7462887
PtpAffx.28819.1.S1_at	POPTRDRAFT_644128	Potri.002G126700	hypothetical protein	0.0128407	0.0216842	276.17	395.82	819.7	XM_002302401	XP_002302437	chr2:9541755-9542142 (-)	7462889
PtpAffx.202063.1.S1_at	POPTRDRAFT_754981	Potri.002G127100	hypothetical protein	0.0180307	0.0269474	853.13	1991.05	1403.68	XM_002302403	XP_002302439	chr2:9565487-9566438 (-)	7462891
PtpAffx.454.13.S1_at	POPTRDRAFT_644137	Potri.002G127400	hypothetical protein	0.0344218	0.0402105	26.91	92.39	53.93	XM_002302405	XP_002302441		7472693
PtpAffx.202070.1.S1_at	POPTRDRAFT_850078	Potri.002G128500	hypothetical protein	0.000527	0.00347368	1.61	36.75	24.5	XM_002301162	XP_002301198	chr2:9659621-9660602 (+)	7462897
PtpAffx.75600.1.A1_at	POPTRDRAFT_850078	Potri.002G128500	hypothetical protein	0.0035767	0.00978947	12.18	84	76.87	XM_002301162	XP_002301198	chr2:9660380-9660954 (+)	7462897
PtpAffx.202082.1.S1_at	POPTRDRAFT_551896	Potri.002G130300	hypothetical protein	2.9e-06	0.000665263	80.58	219.28	181.09	XM_002301174	XP_002301210		7462909
PtpAffx.202083.1.S1_at	POPTRDRAFT_412777	Potri.002G130400	hypothetical protein	0.0128866	0.0216842	21.13	45.59	63.61	XM_002302416	XP_002302452		7462910
PtpAffx.13651.1.A1_s_at	POPTRDRAFT_816506	Potri.002G135300	hypothetical protein	0.0062387	0.0137474	204	566.04	210.32	XM_002302447	XP_002302483	chr2:10097105-10098713 (-)	7483786
PtpAffx.7555.1.S1_at	POPTRDRAFT_755071	Potri.002G137600	hypothetical protein	0.0289162	0.036	265.02	592.85	286.06	XM_002301193	XP_002301229	chr2:10260173-10260602 (+)	7483797
PtpAffx.161309.1.S1_s_at	POPTRDRAFT_830328	Potri.002G138300	hypothetical protein	0.0003659	0.00296842	1134.2	2209.78	889.59	XM_002301197	XP_002301233	chr2:10327580-10328727 (+)	7453918
PtpAffx.202121.1.S1_s_at	POPTRDRAFT_644266	Potri.002G140200	hypothetical protein	0.001555	0.00621053	447.37	950.27	851.79	XM_002302470	XP_002302506	chr2:10458784-10462112 (-)	7483809
PtpAffx.202123.1.S1_at	POPTRDRAFT_409739	Potri.002G140600	hypothetical protein	0.0423031	0.0452632	7.63	55.21	13.32	XM_002301209	XP_002301245		7453930
PtpAffx.55421.1.A1_s_at	POPTRDRAFT_551987	Potri.002G141000	hypothetical protein	0.0087085	0.0168421	103.49	71.24	158.81	XM_002302473	XP_002302509		7453933
PtpAffx.202134.1.S1_at	POPTRDRAFT_816547	Potri.002G142700	hypothetical protein	0.0396686	0.0437895	402.69	801.83	491.81	XM_002301221	XP_002301257	chr2:10632159-10637498 (+)	7483818
PtpAffx.77729.1.S1_at	POPTRDRAFT_816553	Potri.002G143400	hypothetical protein	0.0481854	0.0488421	255.05	482.95	577.45	XM_002301226	XP_002301262	chr2:10713380-10714627 (+)	7453948
PtpAffx.202143.1.S1_at	POPTRDRAFT_412468	Potri.002G144900	hypothetical protein	0.0261612	0.0341053	181.55	448.37	543.99	XM_002301234	XP_002301270	chr2:10832988-10833729 (+)	7461704
PtpAffx.202199.1.S1_at	POPTRDRAFT_799027	Potri.002G155100	hypothetical protein	0.0157072	0.0246316	26.69	58.31	24.36	XM_002302527	XP_002302563	chr2:11682132-11683677 (-)	7494049
Ptp.3046.2.S1_a_at	POPTRDRAFT_644424	Potri.002G157000	hypothetical protein	0.0013648	0.00578947	8956.53	3894.93	7189.13	XM_002301312	XP_002301348	chr2:11800515-11801089 (+)	7494064
PtpAffx.37746.1.A1_at	POPTRDRAFT_755279	Potri.002G158200	hypothetical protein	0.0040106	0.0105263	1049.31	819.93	280.19	XM_002302541	XP_002302577	chr2:11894923-11896979 (-)	7494070
Ptp.4801.2.A1_at	POPTRDRAFT_552182	Potri.002G160700	hypothetical protein	0.0012948	0.00562105	8852.94	4176.3	8234.45	XM_002302555	XP_002302591	chr2:12111593-12112995 (-)	7457346
PtpAffx.8033.3.S1_a_at	POPTRDRAFT_816613	Potri.002G164100	hypothetical protein	0.0144641	0.0233684	25.6	38.81	72.92	XM_002301337	XP_002301373	chr2:12407684-12409695 (+)	7497227
PtpAffx.6328.1.S1_at	POPTRDRAFT_816615	Potri.002G165000	hypothetical protein	0.0075376	0.0154526	11788.1	1388.14	1925.47	XM_002301342	XP_002301378		7457363
PtpAffx.202241.1.S1_at	POPTRDRAFT_755354	Potri.002G166300	hypothetical protein	0.0005642	0.00357895	14.29	2.78	124.41	XM_002301351	XP_002301387	chr2:12543571-12547512 (+)	7497233
PtpAffx.47143.1.S1_at	POPTRDRAFT_755354	Potri.002G166300	hypothetical protein	0.0001771	0.00216842	68.68	34.05	1151.44	XM_002301351	XP_002301387	chr2:12546645-12547911 (+)	7497233
PtpAffx.202245.1.S1_at	POPTRDRAFT_411188	Potri.002G167100	hypothetical protein	0.0496582	0.0496842	710.69	408.13	1111.69	XM_002301357	XP_002301393		7457378
PtpAffx.115578.1.S1_at	POPTRDRAFT_710305	Potri.002G167200	hypothetical protein	2.83e-05	0.00112632	491.51	241.22	250.32	XM_002301358	XP_002301394		7457379
PtpAffx.160346.1.A1_at	POPTRDRAFT_710305	Potri.002G167200	hypothetical protein	0.0008074	0.00433684	1437.3	495.7	696.27	XM_002301358	XP_002301394		7457379
PtpAffx.202248.1.S1_at	POPTRDRAFT_755365	Potri.002G167500	hypothetical protein	0.0091393	0.0173684	298.5	70.45	316.63	XM_002301361	XP_002301397	chr2:12653255-12654537 (+)	7457382
PtpAffx.132297.1.A1_at	POPTRDRAFT_816627	Potri.002G168600	hypothetical protein	0.017459	0.0263158	383.86	111.38	487.97	XM_002301366	XP_002301402	chr2:12763735-12764257 (+)	7497238
PtpAffx.80734.1.A1_at	POPTRDRAFT_816627	Potri.002G168600	hypothetical protein	0.0026629	0.00831579	331.35	73.43	423.2	XM_002301366	XP_002301402	chr2:12762573-12763220 (+)	7497238
Ptp.3024.1.A1_at	POPTRDRAFT_816628	Potri.002G168700	hypothetical protein	0.0117904	0.0204842	41.85	127.81	219.24	XM_002302584	XP_002302620	chr2:12774185-12774651 (-)	7457389
PtpAffx.132628.1.S1_s_at	POPTRDRAFT_816628	Potri.002G168700	hypothetical protein	0.0110718	0.0196632	125	435.93	572.99	XM_002302584	XP_002302620		7457389
Ptp.1107.1.A1_at	POPTRDRAFT_816631	Potri.002G169800	Transcribed locus, moderately similar to NP_196478.2 DEAD box RNA helicase (RH26) (Arabidopsis thaliana)	6.1e-06	0.000751579	1734.25	3336.4	657.71	XM_002302589	XP_002302625	chr2:12880587-12882369 (-)	7457393
PtpAffx.24693.1.S1_at	POPTRDRAFT_816631	Potri.002G169800	hypothetical protein	0.001811	0.00677895	48.82	163.41	16.84	XM_002302589	XP_002302625		7457393
PtpAffx.224250.1.S1_at	POPTRDRAFT_552266	Potri.002G170000	hypothetical protein	0.0045719	0.0113684	102.45	193.16	363.02	XM_002301371	XP_002301407	chr2:12913742-12917573 (+)	7457394
PtpAffx.202274.1.S1_s_at	POPTRDRAFT_816638	Potri.002G173300	hypothetical protein	0.0130521	0.0218947	332.3	632.26	654.63	XM_002302604	XP_002302640		7497260
PtpAffx.35497.1.S1_at	POPTRDRAFT_710312	Potri.002G174600	hypothetical protein	0.0072848	0.0151579	4.53	62.48	9.17	XM_002301386	XP_002301422	chr2:13287323-13288677 (+)	7457411
PtpAffx.202287.1.S1_at	POPTRDRAFT_552311	Potri.002G175600	hypothetical protein	0.0017812	0.00671579	802.35	308.66	868.25	XM_002301388	XP_002301424	chr2:13441453-13443283 (+)	7497277
PtpAffx.1398.12.A1_a_at	POPTRDRAFT_552325	Potri.002G176900	hypothetical protein	0.039262	0.0435789	342.36	2639.05	3036.19	XM_002301396	XP_002301432	chr2:13590802-13591398 (+)	7478791
PtpAffx.70618.1.S1_at	POPTRDRAFT_816652	Potri.002G180400	photosystem I	0.0410506	0.0446316	6847.11	7848.86	2910.65	XM_002301411	XP_002301447	chr2:13982394-13983981 (+)	7478806
PtpAffx.202314.1.S1_x_at	POPTRDRAFT_409428	Potri.002G182500	hypothetical protein	0.0372413	0.0421053	201.23	313.51	53.98	XM_002302648	XP_002302684		7487753
PtpAffx.202328.1.S1_at	POPTRDRAFT_552412	Potri.002G185500	hypothetical protein	0.0349333	0.0406316	5.76	59.17	6.3	XM_002302664	XP_002302700		7478828
PtpAffx.202331.1.S1_at	POPTRDRAFT_755531	Potri.002G185700	hypothetical protein	0.0134073	0.0223158	86.76	22.67	116.12	XM_002302665	XP_002302701	chr2:14525400-14526369 (-)	7478830
PtpAffx.202414.1.S1_at	POPTRDRAFT_755721	Potri.002G187600	outward rectifying potassium channel	0.001837	0.00682105	46.42	21.64	105.97	XM_002302769	XP_002302805		7460498
Ptp.2165.1.S1_at	POPTRDRAFT_709740	Potri.002G189300	light-harvesting complex II chlorophyll-a/b binding protein (Lhcb)	0.0182423	0.0271579	190.86	58.47	124.6	XM_002302762	XP_002302798		7481433
PtpAffx.28867.2.A1_at	POPTRDRAFT_552576	Potri.002G191300	hypothetical protein	0.0473634	0.0484211	6.35	30.16	17.09	XM_002302753	XP_002302789	chr2:15128408-15128940 (+)	7460482
PtpAffx.17213.4.A1_at	POPTRDRAFT_816735	Potri.002G192200	hypothetical protein	0.0006404	0.00383158	82.99	44.4	505.15	XM_002301493	XP_002301529	chr2:15252816-15253303 (-)	7460478
PtpAffx.157042.1.S1_at	POPTRDRAFT_755673	Potri.002G192900	hypothetical protein	0.0002616	0.00256842	66.73	182.62	121.89	XM_002302747	XP_002302783	chr2:15337649-15340313 (+)	7481415
PtpAffx.202390.1.S1_x_at	POPTRDRAFT_552553	Potri.002G193300	hypothetical protein	0.0416062	0.0448421	1.65	9.89	2.58	XM_002301486	XP_002301522	chr2:15377267-15377684 (-)	7460474
PtpAffx.101685.1.A1_s_at	POPTRDRAFT_552542	Potri.002G194600	hypothetical protein	0.0012999	0.00562105	29.27	86.27	49.3	XM_002301479	XP_002301515		7460468
PtpAffx.152124.1.S1_s_at	POPTRDRAFT_830458	Potri.002G195200	hypothetical protein	0.0016198	0.00631579	336.29	671.15	240.13	XM_002302734	XP_002302770		7481404
PtpAffx.202379.1.S1_at	POPTRDRAFT_644849	Potri.002G195500	hypothetical protein	0.0193556	0.028	21.62	2.55	10.03	XM_002302732	XP_002302768	chr2:15595008-15595248 (+)	7460460
PtpAffx.202370.1.S1_at	POPTRDRAFT_644829	Potri.002G197000	hypothetical protein	0.0215158	0.0301053	1.39	7.96	2.02	XM_002301469	XP_002301505	chr2:15714488-15714784 (-)	7460452
PtpAffx.37713.1.A1_at	POPTRDRAFT_755635	Potri.002G197400	hypothetical protein	0.0006429	0.00385263	18.67	238.95	43.74	XM_002301468	XP_002301504	chr2:15772857-15773538 (-)	7460448
PtpAffx.202367.1.S1_at	POPTRDRAFT_552511	Potri.002G197700	hypothetical protein	0.0092971	0.0175789	6.33	1.89	1.26	XM_002302718	XP_002302754		7460445
Ptp.1359.1.A1_at	POPTRDRAFT_411511	Potri.002G198600	phosphoribosylformylglycinamidine cyclo-ligase	0.0002497	0.00250526	2169.45	3738.33	1253.44	XM_002302713	XP_002302749	chr2:15902495-15903871 (+)	7478861
PtpAffx.202361.1.S1_at	POPTRDRAFT_755618	Potri.002G199100	hypothetical protein	0.0447425	0.0467368	16.36	25.54	8.63	XM_002302711	XP_002302747	chr2:15932600-15933188 (+)	7478859
PtpAffx.202354.1.S1_at	POPTRDRAFT_552488	Potri.002G200400	hypothetical protein	0.0372083	0.0421053	23.9	73.28	34.31	XM_002301457	XP_002301493	chr2:16090992-16093137 (-)	7460430
Ptp.65.1.S1_s_at	POPTRDRAFT_552473	Potri.002G202000	hypothetical protein	0.0023012	0.00764211	56.01	408.66	54.72	XM_002302692	XP_002302728	chr2:16294707-16295484 (+)	7478852
PtpAffx.202347.1.S1_at	POPTRDRAFT_552473	Potri.002G202000	hypothetical protein	0.0020056	0.00707368	3.11	126.23	4.78	XM_002302692	XP_002302728		7478852 /// 7497102
PtpAffx.51367.1.S1_s_at	POPTRDRAFT_552473	Potri.002G202000	hypothetical protein	0.0027518	0.00842105	15.95	53.59	17.7	XM_002302692	XP_002302728		7478852
PtpAffx.202341.1.S1_at	POPTRDRAFT_755577	Potri.002G203100	hypothetical protein	0.0022673	0.00757895	24.07	1.53	5.35	XM_002302686	XP_002302722		7487792
PtpAffx.202440.1.S1_at	POPTRDRAFT_850898	Potri.002G214900	hypothetical protein	0.002115	0.00730526	79.79	200.44	124.31	XM_002302788	XP_002302824		7481460
PtpAffx.178.2.S1_a_at	POPTRDRAFT_552665	Potri.002G215900	hypothetical protein	0.0001156	0.00180842	2788.03	4937.37	1931.17	XM_002302795	XP_002302831		7457990 /// 7481461
PtpAffx.202468.1.S1_at	POPTRDRAFT_755832	Potri.002G218200	hypothetical protein	2.16e-05	0.00102526	13.52	5.56	0.98	XM_002302810	XP_002302846		7458269
PtpAffx.202462.1.S1_x_at	POPTRDRAFT_552695	Potri.002G222400	hypothetical protein	0.0474425	0.0484211	75.55	45.44	35.32	XM_002301549	XP_002301585		7458263
PtpAffx.137572.1.S1_at	POPTRDRAFT_552730	Potri.002G223700	hypothetical protein	0.0074044	0.0153263	399.37	586.82	170.84	XM_002302819	XP_002302855	chr2:18393138-18395407 (+)	7458282
PtpAffx.202474.1.S1_at	POPTRDRAFT_755854	Potri.002G224300	hypothetical protein	0.0004382	0.00317895	172.58	337.62	176.43	XM_002302822	XP_002302858		7458285
PtpAffx.117698.1.S1_s_at	POPTRDRAFT_645054	Potri.002G225100	hypothetical protein	0.0228686	0.0313684	217.3	299.9	112.96	XM_002302827	XP_002302863	chr2:18209368-18213450 (+)	7458290
PtpAffx.127832.1.A1_s_at	POPTRDRAFT_711401	Potri.002G225800	hypothetical protein	0.0055929	0.0128211	482.86	769.62	369.65	XM_002301570	XP_002301606		7489882
PtpAffx.202490.1.S1_at	POPTRDRAFT_816796	Potri.002G227300	hypothetical protein	0.008642	0.0168	327.69	72.48	1350.59	XM_002302832	XP_002302868	chr2:17899154-17907049 (+)	7489892
PtpAffx.21945.1.A1_at	POPTRDRAFT_830518	Potri.002G230200	hypothetical protein	0.0001988	0.00227368	653.83	221.45	751.72	XM_002302844	XP_002302880	chr2:20449639-20451237 (-)	7489907
PtpAffx.124545.1.S1_s_at	POPTRDRAFT_1072847	Potri.002G231000	hypothetical protein	0.0026246	0.00823158	362.13	679.72	294.73	XM_002301598	XP_002301634	chr2:20587427-20589569 (+)	7466177
PtpAffx.202511.1.S1_at	POPTRDRAFT_1072847	Potri.002G231000	hypothetical protein	0.0029058	0.00867368	509.77	814.11	415.13	XM_002301598	XP_002301634	chr2:20587765-20595121 (+)	7466177
PtpAffx.202521.1.S1_at	POPTRDRAFT_816815	Potri.002G232600	hypothetical protein	0.0025051	0.00802105	270.53	745.19	312.46	XM_002302855	XP_002302891	chr2:20846010-20856950 (-)	7466184
PtpAffx.90659.2.A1_a_at	POPTRDRAFT_799347	Potri.002G233200	amino acid transporter	0.0049303	0.0118737	40.31	9.12	19.27	XM_002302858	XP_002302894	chr2:20946753-20947755 (-)	7466187
PtpAffx.202528.1.S1_at	POPTRDRAFT_552846	Potri.002G233900	hypothetical protein	0.0005324	0.00347368	167.22	819.07	310.75	XM_002302862	XP_002302898		7466191
Ptp.5568.1.S1_at	POPTRDRAFT_409676	Potri.002G234600	hypothetical protein	0.0021456	0.00734737	443.92	472.48	198.25	XM_002301704	XP_002301740	chr2:21114616-21116242 (+)	7488584
PtpAffx.202621.1.S1_at	POPTRDRAFT_553082	Potri.002G235000	hypothetical protein	0.0048675	0.0117895	192.41	193.91	48.95	XM_002302969	XP_002303005		7488587
PtpAffx.202621.1.S1_s_at	POPTRDRAFT_553082	Potri.002G235000	hypothetical protein	0.0090246	0.0172211	1397.66	1339.64	370.16	XM_002302969	XP_002303005	chr2:21143314-21144706 (-)	7488587
PtpAffx.34912.1.S1_at	POPTRDRAFT_553082	Potri.002G235000	hypothetical protein	0.0056907	0.0129474	1899.61	1854.8	310.57	XM_002302969	XP_002303005	chr2:21143098-21143613 (-)	7488587
Ptp.6778.1.S1_s_at	POPTRDRAFT_711461	Potri.002G236200	hypothetical protein	0.0031058	0.00901053	107.91	1128.76	181.9	XM_002301716	XP_002301752	chr2:21253880-21255512 (+)	7488597
PtpAffx.5903.1.A1_a_at	POPTRDRAFT_711461	Potri.002G236200	hypothetical protein	0.0012201	0.00543158	209.29	2132.91	319.75	XM_002301716	XP_002301752		7488597
PtpAffx.5903.1.A1_x_at	POPTRDRAFT_711461	Potri.002G236200	hypothetical protein	0.0003493	0.00290526	285.81	3827.86	466.08	XM_002301716	XP_002301752	chr2:21253757-21255872 (+)	7488597
PtpAffx.50479.1.A1_at	POPTRDRAFT_816877	Potri.002G236300	hypothetical protein	0.0018612	0.00682105	88.83	232.59	88.41	XM_002302974	XP_002303010		7488598
PtpAffx.202644.1.S1_at	POPTRDRAFT_756224	Potri.002G239600	hypothetical protein	0.0004544	0.00322105	89.96	273.78	125.34	XM_002302987	XP_002303023	chr2:21521124-21523029 (-)	7470747
PtpAffx.97764.1.S1_at	POPTRDRAFT_553146	Potri.002G240900	hypothetical protein	0.0004676	0.00326316	414.66	1245.57	263.31	XM_002302995	XP_002303031	chr2:21620782-21623320 (-)	7488622
PtpAffx.202656.1.S1_at	POPTRDRAFT_553151	Potri.002G241400	hypothetical protein	0.0002824	0.00263158	86.77	421.39	67.08	XM_002301742	XP_002301778		7488624
Ptp.4342.1.S1_at	POPTRDRAFT_816898	Potri.002G241700	hypothetical protein	0.0001452	0.00198737	789.91	391.5	5115.59	XM_002302999	XP_002303035		7488626
Ptp.4342.1.S1_x_at	POPTRDRAFT_816898	Potri.002G241700	hypothetical protein	0.0001167	0.00181474	1291.14	729.31	7890.73	XM_002302999	XP_002303035	chr2:21702204-21705892 (-)	7488626
PtpAffx.202662.1.S1_at	POPTRDRAFT_645415	Potri.002G242300	hypothetical protein	0.0058703	0.0132211	59.7	160.29	73.84	XM_002301748	XP_002301784		7471139
PtpAffx.162004.1.A1_at	POPTRDRAFT_756271	Potri.002G243400	hypothetical protein	0.0005364	0.00349474	88.1	181.21	181.85	XM_002303006	XP_002303042	chr2:21842671-21843688 (-)	7459484
Ptp.8142.1.A1_at	POPTRDRAFT_645437	Potri.002G244500	hypothetical protein	0.0098486	0.0182526	58.6	138.45	50.59	XM_002301758	XP_002301794	chr2:21930788-21934729 (+)	7471154
PtpAffx.159839.1.A1_at	POPTRDRAFT_830585	Potri.002G246800	hypothetical protein	0.0281413	0.0355789	4.73	17.11	16.67	XM_002301768	XP_002301804	chr2:22071999-22072221 (+)	7471166
PtpAffx.202688.1.S1_at	POPTRDRAFT_756303	Potri.002G246900	hypothetical protein	0.0018791	0.00686316	153.57	342.86	108.66	XM_002303028	XP_002303064	chr2:22073643-22074278 (-)	7459498
PtpAffx.114215.1.A1_at	POPTRDRAFT_756306	Potri.002G247400	hypothetical protein	0.0347031	0.0404211	234.5	448.74	500.83	XM_002303030	XP_002303066	chr2:22093351-22093775 (-)	7471168
PtpAffx.202689.1.S1_at	POPTRDRAFT_756306	Potri.002G247400	hypothetical protein	0.0451324	0.0469474	54.27	113.19	105.29	XM_002303030	XP_002303066		7471168
PtpAffx.202690.1.S1_at	POPTRDRAFT_553214	Potri.002G247600	hypothetical protein	0.0240586	0.0322105	32.37	105.72	56.68	XM_002303031	XP_002303067		7459500
Ptp.191.1.A1_at	POPTRDRAFT_553215	Potri.002G247700	Transcribed locus, weakly similar to NP_564389.1 expressed protein (Arabidopsis thaliana)	0.009359	0.0176421	3160.15	5623.77	2013.33	XM_002303032	XP_002303068		7471170
Ptp.5798.1.S1_at	POPTRDRAFT_553215	Potri.002G247700	hypothetical protein	0.0039421	0.0104	2485.85	5486.14	1637.58	XM_002303032	XP_002303068	chr2:22121929-22123757 (-)	7471170
PtpAffx.124689.1.S1_at	POPTRDRAFT_711545	Potri.002G248300	hypothetical protein	0.0088222	0.0169684	906.39	2646.18	2754.73	XM_002301773	XP_002301809		7459502
PtpAffx.153929.1.A1_at	POPTRDRAFT_830588	Potri.002G248400	hypothetical protein	0.0006351	0.00383158	327.29	686.61	211.17	XM_002303036	XP_002303072	chr2:22166327-22167150 (-)	7459503
PtpAffx.202694.1.S1_at	POPTRDRAFT_553228	Potri.002G248900	hypothetical protein	0.0203213	0.0290526	366.61	1873.51	1032.04	XM_002301775	XP_002301811		7471178
PtpAffx.202694.1.S1_x_at	POPTRDRAFT_553228	Potri.002G248900	hypothetical protein	0.0117616	0.0204632	314.49	1867.72	1050.31	XM_002301775	XP_002301811		7471178
Ptp.5935.1.S1_at	POPTRDRAFT_830601	Potri.002G252600	hypothetical protein	3e-07	0.000248421	1472.22	2848.73	1545.31	XM_002301793	XP_002301829	chr2:22462876-22465307 (+)	7459523
PtpAffx.202706.1.S1_at	POPTRDRAFT_816956	Potri.002G252900	hypothetical protein	0.0002878	0.00265263	700.72	1378.25	522.68	XM_002303055	XP_002303091	chr2:22489083-22493515 (-)	7471193
PtpAffx.4602.1.S1_s_at	POPTRDRAFT_816956	Potri.002G252900	hypothetical protein	0.0004125	0.00309474	244.06	604.93	177.61	XM_002303055	XP_002303091		7471193
PtpAffx.202728.1.S1_at	POPTRDRAFT_553304	Potri.002G256900	hypothetical protein	0.0369421	0.0421053	1119.14	1025.15	2310.84	XM_002301813	XP_002301849		7461489
PtpAffx.88189.1.A1_at	POPTRDRAFT_553304	Potri.002G256900	hypothetical protein	0.0468394	0.048	298.58	405.71	975.61	XM_002301813	XP_002301849	chr2:22891301-22891930 (+)	7461489
PtpAffx.202737.1.S1_at	POPTRDRAFT_412701	Potri.002G258600	hypothetical protein	0.0018435	0.00682105	159.54	355.33	220.65	XM_002301822	XP_002301858		7461497
PtpAffx.202739.1.S1_s_at	POPTRDRAFT_553326	Potri.002G258800	hypothetical protein	0.0005378	0.00349474	27.32	83.94	37.88	XM_002301824	XP_002301860		7459554 /// 7473860
Ptp.1652.2.S1_s_at	POPTRDRAFT_816986	Potri.002G259200	Transcribed locus, weakly similar to XP_467497.1 Rac GDP-dissociation inhibitor 1 (Oryza sativa (japonica cultivar-group))	0.0019861	0.00705263	1043.45	1058.61	415.53	XM_002303087	XP_002303123		7461500
PtpAffx.202744.1.S1_s_at	POPTRDRAFT_816986	Potri.002G259200	hypothetical protein	0.008949	0.0171158	1383.94	1341.51	594.11	XM_002303087	XP_002303123	chr2:23063746-23065946 (-)	7461500
PtpAffx.655.1.A1_at	POPTRDRAFT_830621	Potri.002G260300	hypothetical protein	1.55e-05	0.000934737	2498.62	8241.22	6430.74	XM_002303093	XP_002303129	chr2:23202112-23204013 (-)	7461508
PtpAffx.202753.1.S1_at	POPTRDRAFT_553348	Potri.002G260900	hypothetical protein	0.0001406	0.00195579	130.92	34.35	1128.75	XM_002301833	XP_002301869	chr2:23232396-23235186 (+)	7461510
PtpAffx.75687.1.A1_at	POPTRDRAFT_553349	Potri.002G261000	hypothetical protein	0.0009864	0.00482105	3175.69	1113	2121.08	XM_002303095	XP_002303131	chr2:23235505-23237244 (-)	7474521
PtpAffx.202779.1.S1_at	POPTRDRAFT_756500	Potri.003G014700	hypothetical protein	0.0469227	0.0482105	15.56	24.76	7.36	XM_002303110	XP_002303146		7480749
PtpAffx.202783.1.S1_at	POPTRDRAFT_415209	Potri.003G015100	hypothetical protein	0.0038826	0.0102947	407.14	953.6	358.43	XM_002304016	XP_002304052	chr3:949926-950413 (-)	7480753
PtpAffx.202795.1.S1_at	POPTRDRAFT_756527	Potri.003G018500	hypothetical protein	0.0025582	0.00812632	8.54	23.85	36.24	XM_002304025	XP_002304061	chr3:1099486-1102309 (-)	7480762
PtpAffx.202796.1.S1_at	POPTRDRAFT_553421	Potri.003G018700	hypothetical protein	0.0090963	0.0173263	53.79	33.11	98.08	XM_002304026	XP_002304062	chr3:1117966-1119084 (-)	7480763
PtpAffx.163022.1.S1_s_at	POPTRDRAFT_553441	Potri.003G020300	hypothetical protein	0.0036469	0.00991579	1740.47	2406.21	1005.46	XM_002304037	XP_002304073	chr3:1342861-1346120 (-)	7461544
PtpAffx.202866.1.S1_at	POPTRDRAFT_414318	Potri.003G046000	hypothetical protein	0.0181865	0.0269474	32.74	76.03	32.82	XM_002303187	XP_002303223	chr3:4432517-4433069 (-)	7475670
PtpAffx.117004.1.S1_s_at	POPTRDRAFT_553558	Potri.003G046200	hypothetical protein	0.0405143	0.0444211	925.58	1772.6	321.33	XM_002303189	XP_002303225	chr3:4401502-4402885 (-)	7478187
PtpAffx.202869.1.S1_at	POPTRDRAFT_553559	Potri.003G046300	hypothetical protein	0.0001539	0.00203789	168.38	535.16	209.71	XM_002304076	XP_002304112		7478188
PtpAffx.202874.1.S1_at	POPTRDRAFT_415196	Potri.003G046800	white-brown-complex ABC transporter family	0.0004278	0.00315789	191.98	146.1	413.8	XM_002304077	XP_002304113	chr3:4167903-4170426 (+)	7478193
PtpAffx.202962.1.S1_x_at	POPTRDRAFT_854513	Potri.003G050200	hypothetical protein	0.0154784	0.0244211	44.77	3.21	151.08	XM_002303268	XP_002303304		7483543
PtpAffx.1332.1.S1_at	POPTRDRAFT_711734	Potri.003G051300	hypothetical protein	0.0045916	0.0114105	162.64	175.75	327.07	XM_002303261	XP_002303297		7483540
PtpAffx.79188.1.S1_at	POPTRDRAFT_830690	Potri.003G052800	hypothetical protein	0.0063145	0.0138737	997.43	3308.06	689.66	XM_002303253	XP_002303289		7483531
PtpAffx.202936.1.S1_x_at	POPTRDRAFT_830684	Potri.003G055800	hypothetical protein	2.07e-05	0.00101263	482.45	357.88	1335.55	XM_002304151	XP_002304187	chr3:6719628-6724116 (+)	7483513
Ptp.7559.2.S1_a_at	POPTRDRAFT_712203	Potri.003G058400	hypothetical protein	0.0001737	0.00214737	916.63	1515.17	834.29	XM_002304134	XP_002304170	chr3:7096535-7097477 (+)	7475730
PtpAffx.5407.1.A1_at	POPTRDRAFT_553671	Potri.003G059200	hypothetical protein	0.0236076	0.032	1.58	5.95	3.63	XM_002303230	XP_002303266	chr3:7160905-7161301 (-)	7475727
PtpAffx.202905.1.S1_at	POPTRDRAFT_756771	Potri.003G061600	hypothetical protein	0.0446348	0.0467368	59.79	112.11	15.98	XM_002304116	XP_002304152		7475711
PtpAffx.106983.1.S1_at	POPTRDRAFT_756757	Potri.003G063000	hypothetical protein	0.0115474	0.0202316	19.59	51.56	41.41	XM_002303217	XP_002303253	chr3:7549397-7551082 (-)	7478359
PtpAffx.202887.1.S1_at	POPTRDRAFT_852947	Potri.003G066300	hypothetical protein	0.001016	0.00490526	33.26	187.77	102.19	XM_002304095	XP_002304131	chr3:7930211-7931688 (+)	7478348
PtpAffx.112940.1.A1_at	POPTRDRAFT_414303	Potri.003G066900	Ca2+ antiporter/cation exchanger	0.0008586	0.00448421	233.02	406.2	627.8	XM_002304094	XP_002304130	chr3:8018655-8019280 (+)	7475689
PtpAffx.7603.1.A1_s_at	POPTRDRAFT_712243	Potri.003G067800	hypothetical protein	0.0023188	0.00768421	2996.07	5177.76	8308.58	XM_002303200	XP_002303236		7478198
PtpAffx.202982.1.S1_at	POPTRDRAFT_646024	Potri.003G070200	hypothetical protein	0.0071108	0.0149263	5.8	130.11	8.4	XM_002304200	XP_002304236	chr3:8308899-8310999 (-)	7483562
PtpAffx.52404.1.S1_s_at	POPTRDRAFT_646024	Potri.003G070200	hypothetical protein	0.0103277	0.0188	2.33	58.87	6.46	XM_002304200	XP_002304236	chr3:8309595-8311051 (-)	7483562
PtpAffx.202984.1.S1_at	POPTRDRAFT_756954	Potri.003G070400	hypothetical protein	0.0021775	0.00743158	38.82	111.84	53.38	XM_002304202	XP_002304238	chr3:8319693-8324712 (-)	7483564
Ptp.9.1.S1_at	POPTRDRAFT_646029	Potri.003G070600	Transcribed locus, weakly similar to NP_564717.1 DNAJ heat shock N-terminal domain-containing protein (Arabidopsis thaliana)	0.0038262	0.0102316	4195.72	2098.89	9061.92	XM_002304206	XP_002304242	chr3:8367121-8370753 (-)	7483568
Ptp.3526.1.S1_at	POPTRDRAFT_817146	Potri.003G071300	hypothetical protein	0.0057959	0.0131158	1996.88	4321.74	7758.52	XM_002304209	XP_002304245		7461950
PtpAffx.202990.1.S1_at	POPTRDRAFT_756965	Potri.003G071400	hypothetical protein	0.0079745	0.0160211	41.71	7.62	43.61	XM_002304210	XP_002304246	chr3:8460981-8462538 (-)	7483572
PtpAffx.202991.1.S1_at	POPTRDRAFT_756967	Potri.003G071600	hypothetical protein	0.0486307	0.0490526	7.36	23.98	36.4	XM_002304212	XP_002304248	chr3:8479470-8479998 (-)	7483574
PtpAffx.202997.1.S1_at	POPTRDRAFT_646054	Potri.003G072300	hypothetical protein	0.0071614	0.0149895	982.19	2017.63	2049.17	XM_002303295	XP_002303331		7461953
Ptp.2221.1.A1_at	POPTRDRAFT_646071	Potri.003G073700	Transcribed locus, moderately similar to NP_188052.2 leucine-rich repeat transmembrane protein kinase, putative (Arabidopsis thaliana)	0.0027221	0.00842105	298.48	854.74	515.63	XM_002304224	XP_002304260	chr3:8719696-8722347 (-)	7461960
Ptp.4615.1.S1_at	POPTRDRAFT_646071	Potri.003G073700	hypothetical protein	0.0086549	0.0168	112.29	223.43	151.42	XM_002304224	XP_002304260	chr3:8720445-8723814 (-)	7461960
PtpAffx.157368.1.S1_s_at	POPTRDRAFT_712364	Potri.003G074700	nucleotidyltransferase	0.0018566	0.00682105	241.31	784.92	231.09	XM_002303309	XP_002303345		7461967 /// 7491016
PtpAffx.203014.1.S1_at	POPTRDRAFT_757011	Potri.003G075800	hypothetical protein	0.0143585	0.0233684	23.82	10.08	3.21	XM_002303314	XP_002303350		7461972
PtpAffx.3266.1.A1_at	POPTRDRAFT_817159	Potri.003G075900	hypothetical protein	0.0003173	0.0028	1568.24	2186.42	738.25	XM_002304233	XP_002304269		7461973
PtpAffx.203015.1.S1_at	POPTRDRAFT_799700	Potri.003G076000	hypothetical protein	0.0230841	0.0315789	36.91	115.92	77.91	XM_002304234	XP_002304270	chr3:8923422-8924460 (-)	7471619
PtpAffx.203019.1.S1_at	POPTRDRAFT_553867	Potri.003G076500	hypothetical protein	0.0003058	0.00273684	301.53	560.08	300.4	XM_002303315	XP_002303351		7471624
PtpAffx.30967.1.S1_a_at	POPTRDRAFT_646104	Potri.003G076800	hypothetical protein	0.0031278	0.00903158	494.92	430.56	197.95	XM_002303318	XP_002303354	chr1:12652433-12654481 (-)	7461976 /// 7482659
PtpAffx.63908.1.S1_at	POPTRDRAFT_757060	Potri.003G080200	hypothetical protein	0.0050626	0.0120421	628.1	382.56	1943.77	XM_002304260	XP_002304296	chr3:9329834-9331043 (-)	7471645
PtpAffx.52176.2.S1_at	POPTRDRAFT_414982	Potri.003G080400	hypothetical protein	0.0328299	0.0389474	380.4	172.07	124.25	XM_002304262	XP_002304298	chr3:9349323-9351143 (-)	7471647
PtpAffx.38054.1.A1_s_at	POPTRDRAFT_817181	Potri.003G081000	hypothetical protein	0.0007821	0.00425263	2641.36	3187.19	1282.65	XM_002303333	XP_002303369	chr3:9398211-9400675 (+)	7471651
PtpAffx.203104.1.S1_at	POPTRDRAFT_757216	Potri.003G097100	cellulose synthase	0.0426409	0.0454737	8.14	21.05	38.67	XM_002303405	XP_002303441	chr3:10875575-10879868 (+)	7456098
PtpAffx.149869.1.S1_at	POPTRDRAFT_646298	Potri.003G097300	hypothetical protein	0.022498	0.0309474	657.75	1144.95	504.94	XM_002304320	XP_002304356	chr3:10885609-10888832 (-)	7456099
PtpAffx.163436.1.S1_s_at	POPTRDRAFT_554077	Potri.003G098200	hypothetical protein	0.0004786	0.00330526	180.08	331.74	163.91	XM_002303410	XP_002303446	chr3:10958088-10959971 (+)	7456103
PtpAffx.203124.1.S1_at	POPTRDRAFT_757268	Potri.003G103100	hypothetical protein	0.0075765	0.0154947	21.53	4.49	20.07	XM_002304343	XP_002304379	chr3:11291000-11295627 (-)	7465475
PtpAffx.203133.1.S1_at	POPTRDRAFT_554136	Potri.003G104500	hypothetical protein	0.043219	0.0458947	2.52	2.13	17.09	XM_002304355	XP_002304391	chr3:11371127-11372023 (-)	7491916
PtpAffx.203136.1.S1_at	POPTRDRAFT_757290	Potri.003G105300	hypothetical protein	0.0151834	0.0242105	4.42	2.05	7.94	XM_002304359	XP_002304395	chr3:11422192-11423524 (-)	7491920
PtpAffx.203137.1.S1_at	POPTRDRAFT_554145	Potri.003G105400	hypothetical protein	0.0194256	0.0282105	15.87	1.61	2.1	XM_002303442	XP_002303478		7491921
PtpAffx.39381.1.A1_s_at	POPTRDRAFT_1073812	Potri.003G106000	hypothetical protein	0.0013657	0.00578947	440.72	746.7	411.22	XM_002304361	XP_002304397		7465489
PtpAffx.203147.1.S1_at	POPTRDRAFT_757306	Potri.003G106800	hypothetical protein	0.0336991	0.0395789	38.31	144.01	26.61	XM_002303449	XP_002303485	chr3:11535895-11539580 (+)	7491928
PtpAffx.203155.1.S1_at	POPTRDRAFT_554173	Potri.003G108200	hypothetical protein	0.0196995	0.0284211	9.06	49.09	10.56	XM_002304368	XP_002304404		7465505
PtpAffx.203156.1.S1_at	POPTRDRAFT_414059	Potri.003G108500	aquaporin, MIP family, TIP subfamily	0.0268707	0.0345263	2.07	4.53	6.91	XM_002304370	XP_002304406		7479195
PtpAffx.454.8.S1_at	POPTRDRAFT_817274	Potri.003G109200	hypothetical protein	0.0003118	0.00277895	612.55	713.05	14665.7	XM_002303463	XP_002303499		7479202
PtpAffx.203164.1.S1_at	POPTRDRAFT_799858	Potri.003G110700	hypothetical protein	0.0336198	0.0395789	87.24	38.17	158.85	XM_002303471	XP_002303507		7479208
PtpAffx.203167.1.S1_at	POPTRDRAFT_799860	Potri.003G111100	hypothetical protein	0.0006822	0.00395789	549.58	1119.02	568.44	XM_002304384	XP_002304420	chr3:11889896-11894774 (-)	7465516
PtpAffx.218103.1.S1_s_at	POPTRDRAFT_554200	Potri.003G111500	hypothetical protein	0.0402426	0.0442105	453.49	664.26	1305.87	XM_002303476	XP_002303512	chr3:11941044-11941933 (+)	7473088 /// 7479211
PtpAffx.52389.1.S1_at	POPTRDRAFT_414255	Potri.003G111600	hypothetical protein	0.0285985	0.0357895	313.84	442.84	84.41	XM_002304386	XP_002304422	chr3:11946177-11947886 (-)	7465519
PtpAffx.203175.1.S1_at	POPTRDRAFT_413767	Potri.003G112400	trehalose-phosphatase	0.0488971	0.0492632	25.57	32.45	84.09	XM_002303482	XP_002303518	chr3:12041977-12044112 (+)	7465524
PtpAffx.36845.1.S1_s_at	POPTRDRAFT_817289	Potri.003G112600	hypothetical protein	0.0061099	0.0135789	134.46	116.6	2162.83	XM_002303483	XP_002303519		7465525
PtpAffx.36845.2.S1_at	POPTRDRAFT_817289	Potri.003G112600	hypothetical protein	0.0410172	0.0446316	4.48	1.97	42.49	XM_002303483	XP_002303519	chr3:12061380-12062267 (+)	7465525
PtpAffx.4168.2.S1_s_at	POPTRDRAFT_712385	Potri.003G113400	hypothetical protein	5.19e-05	0.00134737	2050.86	1034.11	4853.65	XM_002303487	XP_002303523	chr3:12148612-12151362 (+)	7479220
Ptp.2577.1.S1_s_at	POPTRDRAFT_817298	Potri.003G113900	hypothetical protein	0.018903	0.0277895	1335.32	796.83	563.37	XM_002303488	XP_002303524	chr3:12177275-12179285 (+)	7479223
PtpAffx.90356.2.A1_a_at	POPTRDRAFT_646490	Potri.003G115300	hypothetical protein	0.0028639	0.00863158	6593.68	1677.88	6040.89	XM_002304400	XP_002304436	chr3:12263522-12264865 (-)	7465805
PtpAffx.203184.1.S1_at	POPTRDRAFT_415032	Potri.003G115400	hypothetical protein	0.0015437	0.00616842	87.9	151.6	1177.12	XM_002304401	XP_002304437	chr3:12269252-12270423 (-)	7479227
PtpAffx.11593.1.S1_at	POPTRDRAFT_1073942	Potri.003G116500	hypothetical protein	0.0193792	0.0282105	269.67	317.69	601.67	XM_002304406	XP_002304442	chr3:12404527-12409422 (-)	7479232
PtpAffx.203198.1.S1_at	POPTRDRAFT_554269	Potri.003G117700	hypothetical protein	0.001109	0.00515789	2093.03	584.41	1554.85	XM_002304412	XP_002304448		7465817
PtpAffx.113758.1.S1_s_at	POPTRDRAFT_554317	Potri.003G122300	hypothetical protein	0.000521	0.00345263	247.53	534.2	221.4	XM_002303528	XP_002303564		7465837
PtpAffx.203223.1.S1_at	POPTRDRAFT_830825	Potri.003G122900	hypothetical protein	0.0371935	0.0421053	35.49	4.99	19.65	XM_002304438	XP_002304474	chr3:12931363-12934700 (-)	7465843
PtpAffx.48962.1.S1_at	POPTRDRAFT_554326	Potri.003G123500	hypothetical protein	0.0192361	0.028	33.02	56.1	84.34	XM_002304441	XP_002304477	chr3:12961325-12962125 (-)	7465845
PtpAffx.54452.1.S1_s_at	POPTRDRAFT_757477	Potri.003G124200	hypothetical protein	0.0056971	0.0129474	234.01	501.98	200.94	XM_002304446	XP_002304482	chr3:13005697-13006840 (-)	7458159
PtpAffx.105331.1.S1_s_at	POPTRDRAFT_830830	Potri.003G124700	hypothetical protein	0.0002973	0.00269474	833.71	1564.03	588.42	XM_002303539	XP_002303575		7465848
PtpAffx.97840.1.S1_at	POPTRDRAFT_830837	Potri.003G126900	gamma-glutamylcysteine synthetase	0.0054966	0.0127158	435.32	846.82	348.66	XM_002304457	XP_002304493	chr3:13211990-13213389 (-)	7458171
PtpAffx.124690.1.S1_at	POPTRDRAFT_1074031	Potri.003G127400	hypothetical protein	0.0009732	0.0048	153.66	353.65	193.49	XM_002303553	XP_002303589	chr3:13231375-13234199 (+)	7465863
PtpAffx.203251.1.S1_at	POPTRDRAFT_1074034	Potri.003G128200	GMP synthetase	0.0016675	0.00642105	111.61	275.61	67.34	XM_002304464	XP_002304500		7458178
PtpAffx.203251.1.S1_s_at	POPTRDRAFT_1074034	Potri.003G128200	GMP synthetase	3.9e-05	0.00122737	482.95	1024.11	255.07	XM_002304464	XP_002304500	chr3:13283773-13285796 (-)	7458178
PtpAffx.12342.2.S1_s_at	POPTRDRAFT_711735	Potri.003G128600	aquaporin, MIP family, PIP subfamily	9.35e-05	0.00163579	7834.22	6212.75	17573.2	XM_002303560	XP_002303596	chr3:13317824-13320487 (+)	7465870
Ptp.7404.1.S1_at	POPTRDRAFT_646635	Potri.003G128700	hypothetical protein	0.0001372	0.00194316	3334.78	1320.79	3136.43	XM_002303561	XP_002303597	chr3:13323977-13327786 (+)	7465871
PtpAffx.203260.1.S1_at	POPTRDRAFT_757541	Potri.003G130500	hypothetical protein	0.0461755	0.0477895	31.15	38.53	98.66	XM_002304476	XP_002304512		7458191
PtpAffx.15501.1.S1_s_at	POPTRDRAFT_712346	Potri.003G130900	hypothetical protein	0.026998	0.0347368	184.03	307.84	131.88	XM_002304477	XP_002304513		7490912
PtpAffx.4890.1.A1_at	POPTRDRAFT_712340	Potri.003G131200	hypothetical protein	0.0082781	0.0163579	1643.58	894.56	3184.57	XM_002304478	XP_002304514	chr3:13498032-13499368 (-)	7490913
PtpAffx.203263.1.S1_at	POPTRDRAFT_757549	Potri.003G131500	hypothetical protein	0.0099773	0.0183789	5.4	3.64	40.87	XM_002303567	XP_002303603		7458195
PtpAffx.203268.1.S1_at	POPTRDRAFT_799975	Potri.003G133200	hypothetical protein	0.0296131	0.0366316	28.85	2.63	2.5	XM_002304486	XP_002304522	chr3:13678235-13679042 (-)	7497810
PtpAffx.6353.1.S1_at	POPTRDRAFT_711753	Potri.003G134600	hypothetical protein	0.0325082	0.0387368	205.13	43.96	216.3	XM_002304498	XP_002304534	chr3:13830963-13838292 (-)	7458213
PtpAffx.10948.1.S1_a_at	POPTRDRAFT_554457	Potri.003G136700	hypothetical protein	0.0004015	0.00307368	11633.6	2494.58	15671.9	XM_002304509	XP_002304545	chr3:13549067-13978988 (-)	7458226
PtpAffx.3029.1.S1_at	POPTRDRAFT_830866	Potri.003G139200	hypothetical protein	6.12e-05	0.00143368	5029.92	4473.73	1771.78	XM_002304517	XP_002304553	chr3:14125824-14128200 (-)	7465313
PtpAffx.151870.1.A1_at	POPTRDRAFT_757629	Potri.003G139900	hypothetical protein	0.0287464	0.036	264.31	103.29	336.33	XM_002304521	XP_002304557	chr3:14196592-14197188 (-)	7465317
PtpAffx.203308.1.S1_at	POPTRDRAFT_554504	Potri.003G141300	hypothetical protein	0.0086304	0.0167789	13.66	23.08	43.22	XM_002303620	XP_002303656		7465324
PtpAffx.220854.1.S1_s_at	POPTRDRAFT_554504	Potri.003G141300	hypothetical protein	0.0418455	0.0450526	95.16	20.63	53.29	XM_002303620	XP_002303656	chr3:14284339-14285531 (+)	7465324
PtpAffx.9597.2.S1_at	POPTRDRAFT_646769	Potri.003G141700	hypothetical protein	0.0249076	0.0328421	4849.58	1897.25	3140.34	XM_002303623	XP_002303659	chr3:14301629-14303095 (+)	7497857
Ptp.7886.1.S1_at	POPTRDRAFT_554508	Potri.003G141800	hypothetical protein	0.0007693	0.00423158	37.69	37.52	181.26	XM_002303624	XP_002303660	chr3:14304044-14305289 (+)	7497858
PtpAffx.134361.1.A1_s_at	POPTRDRAFT_554508	Potri.003G141800	hypothetical protein	5.2e-06	0.00072	2295.5	1213.67	9729.43	XM_002303624	XP_002303660	chr3:14303855-14304251 (+)	7497858
PtpAffx.203310.1.S1_at	POPTRDRAFT_554508	Potri.003G141800	hypothetical protein	0.0001839	0.00218947	762.44	442.01	4946.35	XM_002303624	XP_002303660	chr3:14303926-14305285 (+)	7497858
PtpAffx.203310.1.S1_x_at	POPTRDRAFT_554508	Potri.003G141800	hypothetical protein	0.0001866	0.00221053	646.91	392.6	3860.96	XM_002303624	XP_002303660	chr3:14303926-14305285 (+)	7497858
PtpAffx.249.310.S1_at	POPTRDRAFT_817423	Potri.003G141900	hypothetical protein	0.0405668	0.0444211	5584.93	3481.58	9297.39	XM_002304528	XP_002304564	chr3:14308143-14310772 (-)	7497859
Ptp.1008.1.A1_at	POPTRDRAFT_1074191	Potri.003G143000	Transcribed locus, weakly similar to XP_473028.1 OSJNBa0067K08.5 (Oryza sativa (japonica cultivar-group))	0.0148509	0.0237895	448.5	307.98	854.32	XM_002303635	XP_002303671	chr3:14408335-14408919 (+)	7497869
Ptp.288.1.A1_s_at	POPTRDRAFT_711719	Potri.003G143600	Transcribed locus, weakly similar to NP_172382.1 luminal binding protein 3 (BiP-3) (BP3) (Arabidopsis thaliana)	0.0053063	0.0124	1457.17	1222.87	3407.77	XM_002303636	XP_002303672	chr3:14450829-14451460 (+)	7465330
PtpAffx.203315.1.S1_at	POPTRDRAFT_414845	Potri.003G144100	hypothetical protein	0.0130456	0.0218947	122.13	214	788.81	XM_002303640	XP_002303676	chr3:14496310-14498145 (+)	7497504
PtpAffx.203329.1.S1_at	POPTRDRAFT_757701	Potri.003G147800	hypothetical protein	0.0279173	0.0353684	33.91	7.53	44.63	XM_002303660	XP_002303696		7497526
Ptp.154.1.S1_at	POPTRDRAFT_646851	Potri.003G149000	Transcribed locus, moderately similar to NP_174417.1 LOB domain protein 4 lateral organ boundaries domain protein 4 (LBD4) (Arabidopsis thaliana)	0.0001086	0.00175789	432.94	1465.5	251.51	XM_002304548	XP_002304584	chr3:14821330-14823863 (-)	7497534
PtpAffx.203334.1.S1_at	POPTRDRAFT_757716	Potri.003G149200	hypothetical protein	0.0176091	0.0265263	3.56	4.34	21.02	XM_002304550	XP_002304586	chr3:14840684-14842846 (-)	7465349
Ptp.6326.1.S1_at	POPTRDRAFT_830898	Potri.003G155200	hypothetical protein	0.0002675	0.00261053	685.32	519.47	1767.11	XM_002304570	XP_002304606	chr3:15185715-15186109 (-)	7465369
PtpAffx.80209.1.S1_at	POPTRDRAFT_646889	Potri.003G155600	hypothetical protein	0.0004045	0.00307368	35.4	98.24	39.64	XM_002304573	XP_002304609	chr3:15206095-15206767 (-)	7465372
PtpAffx.152627.1.S1_at	POPTRDRAFT_711860	Potri.003G156500	hypothetical protein	0.0107756	0.0193263	24.86	105.37	31.65	XM_002303684	XP_002303720	chr3:15271885-15273081 (+)	7497552
PtpAffx.203357.1.S1_at	POPTRDRAFT_554629	Potri.003G156900	hypothetical protein	0.0072633	0.0151368	18.63	20.42	2.29	XM_002304578	XP_002304614	chr3:15310361-15311603 (-)	7465377
PtpAffx.157639.1.S1_s_at	POPTRDRAFT_830902	Potri.003G157500	hypothetical protein	0.009107	0.0173263	229.83	173.6	439.81	XM_002303689	XP_002303725		7497559
PtpAffx.7903.2.A1_s_at	POPTRDRAFT_711917	Potri.003G157900	CTP synthase	0.013137	0.0221053	116.65	337.32	128.52	XM_002303692	XP_002303728	chr3:15414858-15415714 (+)	7497562
PtpAffx.203370.1.S1_at	POPTRDRAFT_554651	Potri.003G159000	hypothetical protein	0.0005728	0.0036	74.92	214.1	125.62	XM_002304585	XP_002304621	chr3:15453503-15456092 (-)	7463221
PtpAffx.203373.1.S1_s_at	POPTRDRAFT_554655	Potri.003G159400	hypothetical protein	0.0324103	0.0387368	21.37	8.48	14.57	XM_002304587	XP_002304623		7496510
PtpAffx.22421.1.S1_at	POPTRDRAFT_711649	Potri.003G159600	hypothetical protein	0.0491323	0.0494737	71.27	122.83	49.23	XM_002303699	XP_002303735	chr3:15491086-15492949 (+)	7496512
PtpAffx.203383.1.S1_at	POPTRDRAFT_554672	Potri.003G161400	hypothetical protein	0.0109234	0.0194947	237.77	670.36	433.13	XM_002303705	XP_002303741	chr3:15628217-15632849 (+)	7497575
PtpAffx.53672.2.S1_at	POPTRDRAFT_830916	Potri.003G162300	glycyl-tRNA synthetase	1.01e-05	0.000829474	1461.92	3219.26	772.63	XM_002304603	XP_002304639		7496527
PtpAffx.71501.1.S1_at	POPTRDRAFT_830916	Potri.003G162300	glycyl-tRNA synthetase	8.12e-05	0.00151789	413.35	1075.41	302.12	XM_002304603	XP_002304639	chr3:15678739-15679916 (-)	7496527
PtpAffx.203395.1.S1_at	POPTRDRAFT_830919	Potri.003G163600	hypothetical protein	0.0160021	0.0248421	124.21	265.82	354.23	XM_002303717	XP_002303753	chr3:15806868-15811763 (+)	7496534
PtpAffx.32295.2.A1_s_at	POPTRDRAFT_830919	Potri.003G163600	hypothetical protein	0.003674	0.00993684	125.88	245.93	320.56	XM_002303717	XP_002303753		7496534
PtpAffx.80954.1.S1_at	POPTRDRAFT_757838	Potri.003G165200	hypothetical protein	4.66e-05	0.00130947	53.08	514.42	38.64	XM_002304619	XP_002304655	chr3:15943626-15944299 (-)	7496544
PtpAffx.203412.1.S1_at	POPTRDRAFT_554739	Potri.003G167500	hypothetical protein	0.0002778	0.00261053	28.85	14.48	1229.84	XM_002303735	XP_002303771	chr3:16171850-16173443 (+)	7481202
PtpAffx.54951.1.A1_at	POPTRDRAFT_554742	Potri.003G167800	hypothetical protein	0.000287	0.00265263	501.82	82.72	2935.52	XM_002304631	XP_002304667	chr3:16188497-16189442 (-)	7481204
PtpAffx.87325.1.S1_at	POPTRDRAFT_554742	Potri.003G167800	hypothetical protein	0.0015834	0.00625263	252.38	116.91	926.4	XM_002304631	XP_002304667		7481204
PtpAffx.121547.1.A1_at	POPTRDRAFT_554751	Potri.003G168900	hypothetical protein	9.55e-05	0.00166316	143.67	381.39	296.94	XM_002303740	XP_002303776	chr3:16261742-16261936 (+)	7496564
Ptp.2138.1.S1_s_at	POPTRDRAFT_711867	Potri.003G171100	Transcribed locus, moderately similar to NP_564277.1 expressed protein (Arabidopsis thaliana)	0.0198447	0.0286316	5422.38	3095.24	8018.41	XM_002303753	XP_002303789		7496568
PtpAffx.28247.1.A1_at	POPTRDRAFT_830949	Potri.003G176600	hypothetical protein	1.13e-05	0.000844211	827.81	1703.93	571.18	XM_002303782	XP_002303818	chr3:16862466-16865314 (+)	7478279
PtpAffx.203452.1.S1_at	POPTRDRAFT_757951	Potri.003G177200	hypothetical protein	0.0265887	0.0343158	17.05	12.42	2.43	XM_002304668	XP_002304704	chr3:16904416-16905427 (-)	7493201
PtpAffx.36779.1.A1_a_at	POPTRDRAFT_554834	Potri.003G177600	hypothetical protein	0.0002764	0.00261053	1700.03	774.88	4653.12	XM_002303787	XP_002303823	chr3:16923279-16925648 (+)	7478283
PtpAffx.36779.2.A1_a_at	POPTRDRAFT_554834	Potri.003G177600	hypothetical protein	0.0006542	0.00387368	1407.34	630.9	4208.21	XM_002303787	XP_002303823	chr3:16924874-16925653 (+)	7478283
PtpAffx.83553.1.A1_at	POPTRDRAFT_554842	Potri.003G178500	hypothetical protein	0.0082023	0.0162737	44.93	112.92	237.35	XM_002303791	XP_002303827	chr3:16990191-16991026 (+)	7478286
PtpAffx.35552.1.A1_at	POPTRDRAFT_554860	Potri.003G180100	hypothetical protein	0.0193322	0.028	271.74	839.87	273.38	XM_002303800	XP_002303836	chr3:17113770-17115008 (+)	7478294
PtpAffx.203472.1.S1_at	POPTRDRAFT_757996	Potri.003G181600	hypothetical protein	0.0222173	0.0307368	109.17	37.27	32.95	XM_002303811	XP_002303847		7493225
PtpAffx.11360.3.S1_a_at	POPTRDRAFT_554892	Potri.003G183300	hypothetical protein	0.0089946	0.0172	160.09	320.01	141.88	XM_002304694	XP_002304730	chr3:17344520-17345381 (-)	7493235
PtpAffx.730.1.A1_at	POPTRDRAFT_817585	Potri.003G183700	hypothetical protein	0.0056268	0.0128632	4059.24	3899.57	1025.26	XM_002304697	XP_002304733		7478308
PtpAffx.203588.1.S1_at	POPTRDRAFT_555129	Potri.003G188600	hypothetical protein	0.0164046	0.0252632	62.67	47.81	88.75	XM_002304788	XP_002304824		7461329
PtpAffx.203586.1.S1_at	POPTRDRAFT_758222	Potri.003G189500	hypothetical protein	0.0040572	0.0105684	244.5	454.03	270.23	XM_002303928	XP_002303964	chr3:17774211-17794477 (-)	7462816
PtpAffx.203579.1.S1_at	POPTRDRAFT_758210	Potri.003G191000	hypothetical protein	0.0001918	0.00223158	246.73	838.26	290.82	XM_002303924	XP_002303960	chr3:17870860-17872975 (-)	7460274
PtpAffx.203577.1.S1_at	POPTRDRAFT_853950	Potri.003G191300	glycosyltransferase family-37	0.0072151	0.0150737	30.23	2.87	84.73	XM_002304780	XP_002304816		7462809
Ptp.7339.1.S1_at	POPTRDRAFT_415263	Potri.003G192500	hypothetical protein	0.0317251	0.0381053	114.09	17.21	109.92	XM_002303916	XP_002303952	chr3:17969205-17970735 (-)	7462806
Ptp.6573.1.S1_at	POPTRDRAFT_647351	Potri.003G193600	hypothetical protein	0.0080498	0.0161263	257.7	694.68	140.21	XM_002303910	XP_002303946	chr3:18075560-18076420 (-)	7460260
PtpAffx.102231.1.A1_at	POPTRDRAFT_555081	Potri.003G193800	hypothetical protein	5.8e-06	0.000741053	981.55	133.5	3672.12	XM_002303908	XP_002303944	chr3:18085140-18086203 (-)	7462803
PtpAffx.203565.1.S1_at	POPTRDRAFT_555075	Potri.003G194100	cation proton exchanger	0.0357908	0.0412632	21.17	3.49	2.1	XM_002303906	XP_002303942	chr3:18108616-18111351 (-)	7460256
PtpAffx.1195.1.S1_at	POPTRDRAFT_555068	Potri.003G194700	hypothetical protein	0.0274934	0.0351579	2534.23	3429.01	1048.24	XM_002303901	XP_002303937	chr3:18153073-18154026 (-)	7462801
PtpAffx.76540.1.A1_at	POPTRDRAFT_800231	Potri.003G195400	hypothetical protein	0.0130393	0.0218947	1818.52	3344.69	2024.59	XM_002303898	XP_002303934	chr3:18196800-18197125 (-)	7460245
PtpAffx.47094.1.A1_at	POPTRDRAFT_853601	Potri.003G195900	hypothetical protein	0.0062022	0.0137053	9.91	1.02	10.9	XM_002304767	XP_002304803	chr3:18228477-18229028 (+)	7462796
PtpAffx.56690.1.A1_at	POPTRDRAFT_830990	Potri.003G196500	hypothetical protein	0.0108401	0.0194105	81.49	121.52	50.97	XM_002303893	XP_002303929	chr3:18270675-18271144 (-)	7460240
PtpAffx.33895.2.S1_at	POPTRDRAFT_758148	Potri.003G197300	multidrug resistance protein ABC transporter family	0.0001685	0.00210526	13.37	8.57	1.2	XM_002304761	XP_002304797	chr3:18321124-18342532 (+)	7462790
PtpAffx.203546.1.S1_at	POPTRDRAFT_647277	Potri.003G200600	hypothetical protein	0.0049066	0.0118526	256.81	90.7	203.88	XM_002303880	XP_002303916	chr3:18601509-18604114 (-)	7462779
PtpAffx.203543.1.S1_at	POPTRDRAFT_555010	Potri.003G201000	hypothetical protein	0.0003463	0.00290526	831.36	295.41	640.73	XM_002304747	XP_002304783		7462777
PtpAffx.223484.1.S1_s_at	POPTRDRAFT_852756	Potri.003G201600	hypothetical protein	0.0295521	0.0366316	15.93	2.75	23.64	XM_002304744	XP_002304780	chr3:18663831-18665399 (+)	7462774 /// 7489953
PtpAffx.203539.1.S1_at	POPTRDRAFT_414804	Potri.003G201700	hypothetical protein	0.0122675	0.0210526	88.93	107.41	274.22	XM_002304743	XP_002304779	chr3:18670593-18673783 (+)	7460221
PtpAffx.203527.1.S1_at	POPTRDRAFT_758098	Potri.003G204000	autoinhibited calcium ATPase	0.0426704	0.0454737	478.4	1097.75	335.14	XM_002304734	XP_002304770	chr3:18799530-18806260 (+)	7460210
PtpAffx.224325.1.S1_at	POPTRDRAFT_413573	Potri.003G204100	hypothetical protein	0.0016059	0.00629474	142.25	411.89	122.61	XM_002303863	XP_002303899	chr3:18807401-18808682 (-)	7462764
PtpAffx.1035.1.A1_at	POPTRDRAFT_554977	Potri.003G204400	hypothetical protein	0.0009123	0.00463158	645.2	374.53	1050.36	XM_002303860	XP_002303896	chr3:18833681-18834461 (-)	7460206
PtpAffx.112392.1.S1_at	POPTRDRAFT_830974	Potri.003G205400	hypothetical protein	0.0169254	0.0258947	16.55	19.99	3.76	XM_002303854	XP_002303890	chr3:18937120-18937676 (-)	7478341
Ptp.7258.1.A1_at	POPTRDRAFT_1074572	Potri.003G205800	hypothetical protein	0.0043883	0.0110737	102.91	457.04	282.5	XM_002304728	XP_002304764	chr3:18971611-18972432 (+)	7478339
PtpAffx.203510.1.S1_at	POPTRDRAFT_554947	Potri.003G207200	hypothetical protein	4.6e-06	0.000707368	824.09	209.46	2795.79	XM_002304725	XP_002304761		7478336
PtpAffx.203509.1.S1_at	POPTRDRAFT_758060	Potri.003G207300	hypothetical protein	0.0002037	0.00227368	226.81	60.56	1451.91	XM_002304724	XP_002304760		7478335
PtpAffx.222389.1.S1_at	POPTRDRAFT_817593	Potri.003G207600	hypothetical protein	0.0027363	0.00842105	130.41	109.01	328.59	XM_002304721	XP_002304757	chr3:20092321-20095239 (-)	7478332
PtpAffx.112959.1.S1_at	POPTRDRAFT_555276	Potri.003G212700	enoyl-[acyl-carrier-protein] reductase	0.0459817	0.0475789	104.55	306.15	103.98	XM_002303990	XP_002304026	chr3:19834935-19836553 (+)	7461391
Ptp.3567.1.S1_s_at	POPTRDRAFT_817697	Potri.003G214200	hypothetical protein	0.0084138	0.0165263	148.57	484.23	223.35	XM_002304852	XP_002304888	chr3:19746022-19747387 (-)	7463606
PtpAffx.3087.2.A1_s_at	POPTRDRAFT_817697	Potri.003G214200	hypothetical protein	9.65e-05	0.00167158	358.65	1307.53	553.24	XM_002304852	XP_002304888		7463606
PtpAffx.25548.1.S1_a_at	POPTRDRAFT_817692	Potri.003G214800	hypothetical protein	0.0478968	0.0488421	27.01	164.15	169.47	XM_002304849	XP_002304885	chr3:19719592-19721340 (+)	7463603
PtpAffx.25548.2.S1_x_at	POPTRDRAFT_817692	Potri.003G214800	hypothetical protein	0.0440206	0.0463158	6.92	45.83	110.04	XM_002304849	XP_002304885	chr3:19709681-19711263 (-)	7463603
PtpAffx.203629.1.S1_at	POPTRDRAFT_711981	Potri.003G219300	hypothetical protein	0.026495	0.0343158	53.4	197.6	31.83	XM_002303966	XP_002304002	chr3:19434249-19436931 (+)	7461364
PtpAffx.19371.2.A1_at	POPTRDRAFT_555202	Potri.003G220100	hypothetical protein	8.94e-05	0.00158526	1557.53	3830.44	2271.87	XM_002304821	XP_002304857	chr3:19384706-19386776 (-)	7463573
PtpAffx.203626.1.S1_s_at	POPTRDRAFT_555202	Potri.003G220100	hypothetical protein	0.0002556	0.00252632	1064.67	2371.15	1576	XM_002304821	XP_002304857		7463573
Ptp.5292.1.S1_s_at	POPTRDRAFT_749226	Potri.003G220900	hypothetical protein	0.0040529	0.0105684	4716.19	2058.95	6731.12	XM_002303958	XP_002303994	chr3:19339527-19340301 (+)	7463569
PtpAffx.203617.1.S1_at	POPTRDRAFT_555185	Potri.003G221800	hypothetical protein	0.0087773	0.0169053	149.96	113.52	275.13	XM_002304815	XP_002304851	chr3:19277904-19279007 (-)	7461349
PtpAffx.29976.1.S1_s_at	POPTRDRAFT_831013	Potri.003G222700	hypothetical protein	0.0494542	0.0496842	2360.96	4744.9	3207.41	XM_002304814	XP_002304850		7463565
Ptp.1965.1.S1_s_at	POPTRDRAFT_647567	Potri.004G015300	Transcribed locus, weakly similar to NP_181250.1 peroxidase 21 (PER21) (P21) (PRXR5) (Arabidopsis thaliana)	0.0392634	0.0435789	412.33	1320.84	656.63	XM_002304873	XP_002304909		7458526
Ptp.1562.2.S1_a_at	POPTRDRAFT_555328	Potri.004G015700	Transcribed locus, weakly similar to XP_473215.1 OSJNBa0019D11.12 (Oryza sativa (japonica cultivar-group))	0.0033276	0.00934737	745.09	183.92	1892.75	XM_002305541	XP_002305577	chr4:925769-1305825 (-)	7458528
PtpAffx.92866.1.A1_at	POPTRDRAFT_1074835	Potri.004G016700	hypothetical protein	4.7e-06	0.000707368	1949.97	1716.46	894.6	XM_002305544	XP_002305580	chr4:990922-993406 (-)	7458534
PtpAffx.159912.1.A1_at	POPTRDRAFT_555346	Potri.004G018000	hypothetical protein	0.0023747	0.00778947	238.05	269.58	104.69	XM_002305551	XP_002305587	chr4:1064161-1064862 (-)	7479066
PtpAffx.108604.1.A1_at	POPTRDRAFT_196766	Potri.004G022500	hypothetical protein	0.0001655	0.00209895	104.06	195.52	107.57	XM_002305578	XP_002305614		7479095
PtpAffx.224371.1.S1_at	POPTRDRAFT_859183	Potri.004G027400	hypothetical protein	0.0009549	0.00475789	7.01	379.58	4.91	XM_002305589	XP_002305625	chr4:1775198-1778170 (-)	7458582
PtpAffx.4147.1.S1_at	POPTRDRAFT_647668	Potri.004G029900	hypothetical protein	1.73e-05	0.000941053	797.28	1996.45	746.15	XM_002304941	XP_002304977	chr4:1962028-1963482 (+)	7490687
PtpAffx.203733.1.S1_s_at	POPTRDRAFT_855580	Potri.004G030200	hypothetical protein	0.0451648	0.0469474	134.32	83.49	2376.29	XM_002305597	XP_002305633		7490762 /// 7490764
PtpAffx.26296.1.S1_at	POPTRDRAFT_857988	Potri.004G030500	hypothetical protein	0.0043832	0.0110737	49.07	47.36	105.43	XM_002305600	XP_002305636	chr4:2016479-2017377 (-)	7490765
PtpAffx.36508.1.S1_at	POPTRDRAFT_647678	Potri.004G031800	hypothetical protein	0.0040442	0.0105684	983.85	1979.09	723.75	XM_002304948	XP_002304984	chr4:2141699-2144106 (+)	7494321
PtpAffx.28262.1.S1_at	POPTRDRAFT_859146	Potri.004G034000	hypothetical protein	0.0334328	0.0393684	439.63	1920.59	455.71	XM_002304962	XP_002304998	chr4:2328102-2329093 (+)	7490781
PtpAffx.41816.1.S1_at	POPTRDRAFT_555541	Potri.004G038500	hypothetical protein	0.0024841	0.00797895	12555.2	9306.47	4974.09	XM_002305644	XP_002305680	chr4:2751883-2752874 (-)	7494352
PtpAffx.203781.1.S1_at	POPTRDRAFT_197275	Potri.004G039400	hypothetical protein	0.005575	0.0128	153.06	394.26	165.62	XM_002305648	XP_002305684	chr4:2810611-2812996 (-)	7490815
PtpAffx.885.1.S1_at	POPTRDRAFT_555823	Potri.004G041000	hypothetical protein	0.0007802	0.00425263	4907.13	975.07	5875.48	XM_002305772	XP_002305808	chr4:2962292-2964624 (+)	7456806
PtpAffx.117895.1.S1_at	POPTRDRAFT_647991	Potri.004G041200	hypothetical protein	0.0002765	0.00261053	216.08	512.98	258.67	XM_002305771	XP_002305807		7477415
PtpAffx.203894.1.S1_at	POPTRDRAFT_198024	Potri.004G043200	hypothetical protein	0.0016065	0.00629474	89.85	216.63	120.71	XM_002305100	XP_002305136	chr4:3092846-3098620 (-)	7477407
PtpAffx.203887.1.S1_at	POPTRDRAFT_555784	Potri.004G045300	hypothetical protein	0.0006415	0.00385263	162	348.62	116.42	XM_002305753	XP_002305789	chr4:3263968-3268088 (+)	7477396
PtpAffx.18817.1.A1_at	POPTRDRAFT_555778	Potri.004G046000	hypothetical protein	0.0001175	0.00181474	3.78	47.6	34.57	XM_002305749	XP_002305785		7477392
PtpAffx.675.11.S1_at	POPTRDRAFT_647948	Potri.004G047100	hypothetical protein	0.0408356	0.0444211	819.11	724.32	331.77	XM_002305087	XP_002305123	chr4:3417309-3418078 (-)	7456781
PtpAffx.675.9.S1_s_at	POPTRDRAFT_647948	Potri.004G047100	hypothetical protein	0.0064888	0.0140632	10545.4	8452.99	4250.54	XM_002305087	XP_002305123	chr4:3416414-3418078 (-)	7456781
PtpAffx.203870.1.S1_at	POPTRDRAFT_197907	Potri.004G048700	hypothetical protein	0.0099804	0.0183789	117.8	288.49	169.61	XM_002305077	XP_002305113	chr4:3588887-3598429 (-)	7476373
PtpAffx.203855.1.S1_at	POPTRDRAFT_859008	Potri.004G052200	hypothetical protein	0.0074892	0.0154105	935.84	2031.18	844.42	XM_002305728	XP_002305764	chr4:3891893-3893964 (+)	7476359
PtpAffx.224389.1.S1_at	POPTRDRAFT_758820	Potri.004G052400	glutamate-gated kainate-type ion channel receptor subunit GluR5	0.0192957	0.028	27.39	18.09	73.63	XM_002305058	XP_002305094		7470233
PtpAffx.26613.1.S1_at	POPTRDRAFT_1075349	Potri.004G053400	hypothetical protein	0.0163494	0.0252632	4150.87	3097.46	2114.66	XM_002305054	XP_002305090		7470229
PtpAffx.203851.1.S1_at	POPTRDRAFT_555712	Potri.004G053500	hypothetical protein	0.0242789	0.0324211	60.58	18.56	59.27	XM_002305053	XP_002305089	chr4:4005792-4007743 (-)	7470228
PtpAffx.203851.1.S1_s_at	POPTRDRAFT_555712	Potri.004G053500	hypothetical protein	0.003407	0.00947368	138.39	59.06	123.46	XM_002305053	XP_002305089	chr4:4005792-4007743 (-)	7470228
PtpAffx.203850.1.S1_at	POPTRDRAFT_856770	Potri.004G054000	hypothetical protein	0.0103041	0.0187789	105.12	336.16	134.15	XM_002305720	XP_002305756	chr4:4063453-4064851 (+)	7476350
PtpAffx.121028.1.A1_s_at	POPTRDRAFT_555675	Potri.004G057300	hypothetical protein	0.0334133	0.0393684	12.44	5.04	1.37	XM_002305709	XP_002305745		7470206
PtpAffx.203828.1.S1_at	POPTRDRAFT_758766	Potri.004G058500	hypothetical protein	0.0032578	0.00924211	152.61	508.43	453.77	XM_002305704	XP_002305740	chr4:4482702-4485293 (+)	7476334
PtpAffx.25816.1.S1_at	POPTRDRAFT_800442	Potri.004G058800	nucleobase ascorbate transporter	0.013821	0.0227368	18.34	201.78	97.7	XM_002305701	XP_002305737	chr4:4505273-4507329 (+)	7470202
PtpAffx.203825.1.S1_at	POPTRDRAFT_758759	Potri.004G059200	hypothetical protein	0.0443525	0.0465263	36.32	26.8	10.52	XM_002305698	XP_002305734	chr4:4542414-4544295 (+)	7470201
PtpAffx.203823.1.S1_at	POPTRDRAFT_555652	Potri.004G059400	hypothetical protein	0.019988	0.0286316	65.77	183.32	104.03	XM_002305697	XP_002305733	chr4:4550785-4552501 (+)	7470200
PtpAffx.203817.1.S1_at	POPTRDRAFT_555643	Potri.004G060800	hypothetical protein	0.0241336	0.0322105	22.02	11.27	2.24	XM_002305695	XP_002305731		7476324
Ptp.5002.1.S1_at	POPTRDRAFT_817806	Potri.004G061300	hypothetical protein	0.0195905	0.0282105	19.8	185.84	41.87	XM_002305691	XP_002305727		7470194
PtpAffx.28229.1.S1_at	POPTRDRAFT_857640	Potri.004G063200	hypothetical protein	0.0106727	0.0192421	242.48	143.55	50.72	XM_002305680	XP_002305716	chr4:4910424-4911218 (+)	7476309
PtpAffx.203797.1.S1_at	POPTRDRAFT_856898	Potri.004G066300	hypothetical protein	0.037151	0.0421053	19.99	5.39	23.21	XM_002305004	XP_002305040		7469607
PtpAffx.204041.1.S1_at	POPTRDRAFT_556121	Potri.004G071800	hypothetical protein	0.0307013	0.0374737	36.72	87.08	14.03	XM_002305907	XP_002305943		7468352
PtpAffx.224399.1.S1_at	POPTRDRAFT_556104	Potri.004G073600	hypothetical protein	0.0124678	0.0212632	33.55	56.25	617.24	XM_002305227	XP_002305263		7494528
PtpAffx.224399.1.S1_s_at	POPTRDRAFT_556104	Potri.004G073600	hypothetical protein	8.4e-06	0.000829474	47.63	52	2631.07	XM_002305227	XP_002305263	chr4:5945639-5948435 (-)	7494528
Ptp.6719.1.S1_at	POPTRDRAFT_831173	Potri.004G078100	hypothetical protein	0.0001065	0.00174316	4481.75	4165.05	8473.09	XM_002305882	XP_002305918	chr4:6257688-6259260 (+)	7493601
PtpAffx.204014.1.S1_at	POPTRDRAFT_556052	Potri.004G079200	hypothetical protein	0.0043572	0.0110526	69.77	179.87	108.78	XM_002305209	XP_002305245		7487425
PtpAffx.158437.1.S1_at	POPTRDRAFT_714243	Potri.004G080100	hypothetical protein	0.0016568	0.0064	504.8	880.47	408.29	XM_002305873	XP_002305909	chr4:6407777-6408549 (+)	7493591
PtpAffx.30999.1.A1_at	POPTRDRAFT_714237	Potri.004G080800	hypothetical protein	0.010511	0.0190105	71.7	241.98	81.15	XM_002305205	XP_002305241	chr4:6447451-6449855 (-)	7493587
PtpAffx.203993.1.S1_at	POPTRDRAFT_759110	Potri.004G083500	hypothetical protein	0.0275155	0.0351579	3.07	4.83	15.13	XM_002305857	XP_002305893	chr4:6708124-6708459 (+)	7487406
PtpAffx.318.1.A1_at	POPTRDRAFT_555992	Potri.004G085000	hypothetical protein	0.0155593	0.0246316	2040.33	5495.02	8785.76	XM_002305850	XP_002305886	chr4:6870272-6870826 (+)	7487401
PtpAffx.203986.1.S1_at	POPTRDRAFT_759095	Potri.004G085200	hypothetical protein	0.013923	0.0229474	81.82	114.46	50.1	XM_002305184	XP_002305220	chr4:6892000-6900075 (-)	7487399
Ptp.5097.1.S1_at	POPTRDRAFT_648141	Potri.004G085600	hypothetical protein	0.0002064	0.00229474	283.94	134.04	474.42	XM_002305847	XP_002305883	chr4:6948869-6950840 (+)	7493565
PtpAffx.203985.1.S1_at	POPTRDRAFT_759088	Potri.004G085800	hypothetical protein	0.0083169	0.0164	8.79	9.53	1.59	XM_002305182	XP_002305218	chr4:6961093-6962907 (-)	7487397
PtpAffx.203983.1.S1_s_at	POPTRDRAFT_855226	Potri.004G086000	hypothetical protein	0.0311501	0.0376842	9.78	79.24	16.99	XM_002305845	XP_002305881	chr4:6973550-6974231 (+)	7493563
PtpAffx.126469.1.S1_at	POPTRDRAFT_648088	Potri.004G091100	hypothetical protein	0.0005095	0.00341053	372.2	1353.53	538.69	XM_002305823	XP_002305859	chr4:7578043-7580096 (+)	7493538
Ptp.2264.1.S1_at	POPTRDRAFT_648080	Potri.004G092500	Transcribed locus, weakly similar to NP_197744.1 expressed protein (Arabidopsis thaliana)	7.84e-05	0.00151789	7224.52	1943.46	5454.77	XM_002305819	XP_002305855	chr4:7664040-7665588 (+)	7493534
Ptp.2690.1.S1_at	POPTRDRAFT_198321	Potri.004G093500	hypothetical protein	0.0065116	0.0140842	118.65	80.84	52.6	XM_002305814	XP_002305850	chr4:7781168-7782359 (+)	7487361
PtpAffx.16402.2.S1_a_at	POPTRDRAFT_817893	Potri.004G093800	hypothetical protein	0.0031644	0.00907368	3565.16	10390.8	3082.94	XM_002305813	XP_002305849	chr4:7828369-7829265 (+)	7477459
PtpAffx.20179.1.A1_at	POPTRDRAFT_648070	Potri.004G094100	hypothetical protein	0.0027477	0.00842105	385.69	1328.21	610.01	XM_002305811	XP_002305847	chr4:7853079-7854074 (+)	7477457
PtpAffx.20179.2.S1_at	POPTRDRAFT_648070	Potri.004G094100	hypothetical protein	0.000164	0.00209263	134.14	448.63	193.69	XM_002305811	XP_002305847	chr4:7852043-7853267 (+)	7477457
PtpAffx.103103.1.S1_s_at	POPTRDRAFT_831140	Potri.004G094600	hypothetical protein	0.0023407	0.00772632	197.66	505.14	173.63	XM_002305807	XP_002305843	chr4:7897749-7898601 (+)	7477453
PtpAffx.249.460.S1_at	POPTRDRAFT_813777	Potri.004G100000	ribulose-bisphosphate carboxylase small chain	0.0063309	0.0138947	38.32	15.85	47.77	XM_002305126	XP_002305162	chr4:8433635-8434664 (-)	7477424
PtpAffx.204055.1.S1_at	POPTRDRAFT_759251	Potri.004G102700	hypothetical protein	0.0220847	0.0307368	57.05	130.2	58.62	XM_002305249	XP_002305285	chr4:8806937-8808509 (+)	7468366
PtpAffx.204056.1.S1_at	POPTRDRAFT_556144	Potri.004G102800	hypothetical protein	0.0058296	0.0131579	362.8	148.06	132.96	XM_002305916	XP_002305952	chr4:8809792-8810734 (-)	7468367
PtpAffx.204056.1.S1_s_at	POPTRDRAFT_556144	Potri.004G102800	hypothetical protein	0.009337	0.0176211	1051.59	211.88	214.27	XM_002305916	XP_002305952	chr4:8809792-8810734 (-)	7468367
PtpAffx.122754.1.S1_at	POPTRDRAFT_556152	Potri.004G104000	hypothetical protein	0.0011482	0.00524211	197.55	443.58	212.62	XM_002305920	XP_002305956		7494549
PtpAffx.125404.1.S1_at	POPTRDRAFT_556168	Potri.004G105400	hypothetical protein	0.0003628	0.00296842	436.37	233.89	481.11	XM_002305253	XP_002305289	chr4:9054598-9056761 (+)	7494562
PtpAffx.158034.1.A1_at	POPTRDRAFT_556168	Potri.004G105400	hypothetical protein	0.0004636	0.00324211	1460.21	783.12	2120.57	XM_002305253	XP_002305289		7494562
PtpAffx.204064.1.S1_at	POPTRDRAFT_817987	Potri.004G105600	hypothetical protein	0.0007531	0.00416842	33.17	557.44	84.76	XM_002305932	XP_002305968	chr4:9062434-9063638 (-)	7494563
PtpAffx.204065.1.S1_at	POPTRDRAFT_1076074	Potri.004G105700	hypothetical protein	0.0464412	0.0477895	17.78	48.71	65.68	XM_002305933	XP_002305969	chr4:9071691-9074732 (-)	7494564
PtpAffx.160223.1.A1_at	POPTRDRAFT_859200	Potri.004G106400	proline dehydrogenase	0.0074728	0.0154105	454.73	388.55	2028.48	XM_002305255	XP_002305291		7468373
PtpAffx.1286.7.S1_at	POPTRDRAFT_199105	Potri.004G106800	S-adenosylmethionine decarboxylase	0.0100052	0.0184211	113.28	165.89	298.39	XM_002305259	XP_002305295	chr4:9179418-9179875 (+)	7468377
Ptp.2875.1.S1_at	POPTRDRAFT_1076119	Potri.004G108200	hypothetical protein	0.004474	0.0112211	127.96	416.1	511.78	XM_002305270	XP_002305306	chr4:9334120-9334938 (+)	7468388
PtpAffx.9092.1.S1_at	POPTRDRAFT_648506	Potri.004G115500	hypothetical protein	0.0266728	0.0345263	44.36	6.6	31.14	XM_002306015	XP_002306051	chr4:10100958-10108171 (-)	7463059
PtpAffx.204173.1.S1_at	POPTRDRAFT_759586	Potri.004G118200	hypothetical protein	0.0464205	0.0477895	2.15	11.05	2.15	XM_002306026	XP_002306062	chr4:10595192-10596381 (-)	7461174
PtpAffx.140896.1.A1_s_at	POPTRDRAFT_556403	Potri.004G119000	hypothetical protein	0.0389713	0.0433684	529.8	1040.1	390.22	XM_002305363	XP_002305399	chr4:10671415-10672429 (+)	7480599
PtpAffx.204183.1.S1_at	POPTRDRAFT_556409	Potri.004G119700	hypothetical protein	0.014502	0.0233684	12.39	15.96	3.19	XM_002306034	XP_002306070	chr4:10742425-10744051 (-)	7461182
PtpAffx.204184.1.S1_at	POPTRDRAFT_556410	Potri.004G119800	hypothetical protein	0.0466041	0.048	9.69	1.74	2.14	XM_002306035	XP_002306071	chr4:10746663-10747746 (-)	7461183
PtpAffx.204131.1.S1_s_at	POPTRDRAFT_194933	Potri.004G121300	hypothetical protein	0.0005474	0.00353684	243.11	427.43	178.99	XM_002305993	XP_002306029	chr4:10980134-10982028 (-)	7472597
PtpAffx.204132.1.S1_at	POPTRDRAFT_712790	Potri.004G121400	hypothetical protein	0.0256747	0.0336842	15.85	17.53	2.52	XM_002305324	XP_002305360		7463036
PtpAffx.70045.1.A1_s_at	POPTRDRAFT_712790	Potri.004G121400	hypothetical protein	0.0003883	0.00301053	359.45	602.91	243.39	XM_002305324	XP_002305360	chr4:10991616-10992695 (+)	7463036
PtpAffx.157935.1.S1_at	POPTRDRAFT_556324	Potri.004G121800	hypothetical protein	0.000328	0.00284211	486.86	393.94	1967.39	XM_002305996	XP_002306032	chr4:11057260-11059712 (-)	7463038
PtpAffx.69125.1.A1_at	POPTRDRAFT_556324	Potri.004G121800	hypothetical protein	1.18e-05	0.000848421	1462.97	449.17	4750.27	XM_002305996	XP_002306032	chr4:11056552-11057416 (-)	7463038
PtpAffx.204144.1.S1_at	POPTRDRAFT_800707	Potri.004G123500	hypothetical protein	0.0010798	0.00507368	509.16	74.17	1113.3	XM_002306002	XP_002306038		7472606
PtpAffx.204150.1.S1_at	POPTRDRAFT_556345	Potri.004G124400	hypothetical protein	0.0095301	0.0178316	56.43	133.02	57.8	XM_002305337	XP_002305373	chr4:11424658-11426689 (+)	7472612
PtpAffx.65130.1.S1_at	POPTRDRAFT_556348	Potri.004G124800	hypothetical protein	0.0003932	0.00303158	1324.44	682.19	556.87	XM_002305340	XP_002305376	chr4:11478223-11478625 (+)	7472615
PtpAffx.1447.2.S1_s_at	POPTRDRAFT_714495	Potri.004G131500	hypothetical protein	0.0065082	0.0140842	415.38	723.78	357.84	XM_002305298	XP_002305334		7462999
Ptp.120.1.S1_at	POPTRDRAFT_199380	Potri.004G132200	K+ channel protein (kpt1 gene)	0.0022581	0.00755789	151.92	101.99	665.26	XM_002305301	XP_002305337	chr4:14289548-14293241 (+)	7463003
PtpAffx.7885.1.S1_at	POPTRDRAFT_714540	Potri.004G133800	hypothetical protein	0.006846	0.0145474	553.74	1084.75	633.77	XM_002305309	XP_002305345		7472582
PtpAffx.7885.2.S1_at	POPTRDRAFT_714540	Potri.004G133800	hypothetical protein	0.0014517	0.00597895	628.59	1179.18	657.93	XM_002305309	XP_002305345	chr19:4576-6846 (+)	7472582
PtpAffx.7885.3.S1_at	POPTRDRAFT_714540	Potri.004G133800	hypothetical protein	0.0079771	0.0160211	255.66	621.07	291.98	XM_002305309	XP_002305345	chr4:14607392-14607837 (+)	7472582
PtpAffx.40987.1.A1_at	POPTRDRAFT_714557	Potri.004G134500	hypothetical protein	0.0008603	0.00448421	928.98	1436.1	548.03	XM_002305313	XP_002305349		7472586
PtpAffx.204119.1.S1_at	POPTRDRAFT_199478	Potri.004G135100	hypothetical protein	0.0051332	0.0121684	8.33	1.38	19.5	XM_002305976	XP_002306012		7472590
PtpAffx.224407.1.S1_at	POPTRDRAFT_199501	Potri.004G135700	SET domain-containing protein	0.0019731	0.00703158	102.93	199.8	49.32	XM_002305981	XP_002306017		7463022
Ptp.2315.3.S1_at	POPTRDRAFT_712891	Potri.004G149100	Transcribed locus, moderately similar to XP_469914.1 putative cold acclimation protein (Oryza sativa (japonica cultivar-group))	0.0007513	0.00416842	115.46	22.48	40.84	XM_002305370	XP_002305406	chr4:16225873-16227109 (+)	7480606
PtpAffx.204202.1.S1_at	POPTRDRAFT_759634	Potri.004G151300	hypothetical protein	0.0031969	0.00913684	23.36	8.36	2.65	XM_002305380	XP_002305416	chr4:16379268-16379883 (+)	7461200
PtpAffx.204204.1.S1_s_at	POPTRDRAFT_556442	Potri.004G152000	hypothetical protein	0.0065181	0.0140842	9.17	86.32	24.47	XM_002306051	XP_002306087	chr4:16390559-16392593 (-)	7469980 /// 7469981
PtpAffx.204209.1.S1_at	POPTRDRAFT_556444	Potri.004G152300	hypothetical protein	0.0120978	0.0209053	43.26	68.02	154.88	XM_002305383	XP_002305419		7461205
PtpAffx.214740.1.S1_s_at	POPTRDRAFT_556444	Potri.004G152300	hypothetical protein	0.0079317	0.0159579	510.41	1838.28	3942.73	XM_002305383	XP_002305419	chr4:16411278-16411988 (+)	7461205
PtpAffx.215090.1.S1_s_at	POPTRDRAFT_556444	Potri.004G152300	hypothetical protein	0.0101714	0.0186105	425.42	1584.53	3156.19	XM_002305383	XP_002305419		7461205 /// 7489236
PtpAffx.204210.1.S1_s_at	POPTRDRAFT_759644	Potri.004G152500	hypothetical protein	0.0184192	0.0273684	13.99	2.6	10.8	XM_002306057	XP_002306093	chr4:16474421-16475438 (-)	7461206 /// 7472911
Ptp.4747.1.A1_s_at	POPTRDRAFT_648596	Potri.004G153800	hypothetical protein	0.0254438	0.0334737	76	159.35	176.44	XM_002306063	XP_002306099	chr4:16556240-16559328 (-)	7461212
PtpAffx.135403.1.S1_s_at	POPTRDRAFT_648596	Potri.004G153800	hypothetical protein	0.0168733	0.0258947	18.6	79.7	79.39	XM_002306063	XP_002306099	chr4:16557235-16560178 (-)	7461212
PtpAffx.30724.1.S1_at	POPTRDRAFT_556460	Potri.004G154000	hypothetical protein	0.006912	0.0146316	22.92	42.51	15.65	XM_002306065	XP_002306101	chr4:16580193-16581089 (-)	7461214
PtpAffx.204217.1.S1_at	POPTRDRAFT_556461	Potri.004G154500	hypothetical protein	0.0499899	0.0498947	9.88	2.01	1.38	XM_002306068	XP_002306104	chr4:16621028-16621976 (-)	7461217
PtpAffx.2360.3.S1_at	POPTRDRAFT_1076579	Potri.004G155000	phenylalanyl-tRNA synthetase alpha chain	0.0004357	0.00317895	404.1	752.32	358.12	XM_002305392	XP_002305428	chr4:16639463-16644750 (+)	7469990
PtpAffx.130373.1.S1_at	POPTRDRAFT_556474	Potri.004G155700	hypothetical protein	0.0042566	0.0109053	57.44	107.46	10.22	XM_002305396	XP_002305432	chr4:16763328-16763932 (+)	7469994
PtpAffx.204222.1.S1_at	POPTRDRAFT_556474	Potri.004G155700	hypothetical protein	0.0179112	0.0267368	37.74	86.59	11.91	XM_002305396	XP_002305432		7469994
PtpAffx.48361.1.A1_at	POPTRDRAFT_556474	Potri.004G155700	hypothetical protein	0.0037463	0.0100842	57.82	103.63	27.26	XM_002305396	XP_002305432	chr4:16764027-16766051 (+)	7469994
Ptp.1886.1.S1_at	POPTRDRAFT_556478	Potri.004G156000	Transcribed locus, weakly similar to NP_195179.2 basic helix-loop-helix (bHLH) family protein (Arabidopsis thaliana)	0.0016234	0.00631579	278.06	1204.36	339.62	XM_002305398	XP_002305434		7461224
PtpAffx.152681.2.S1_s_at	POPTRDRAFT_556494	Potri.004G157700	hypothetical protein	0.0130134	0.0218947	74.23	125.07	62.78	XM_002306084	XP_002306120		7470004
Ptp.5647.1.S1_at	POPTRDRAFT_195596	Potri.004G159300	hypothetical protein	0.0333067	0.0393684	205.1	399.13	161.44	XM_002306087	XP_002306123	chr4:17056260-17057655 (-)	7470013
PtpAffx.22667.1.A1_s_at	POPTRDRAFT_831267	Potri.004G159800	hypothetical protein	0.0395323	0.0437895	197.7	506.87	129.56	XM_002305413	XP_002305449		7470014
PtpAffx.249.168.S1_at	POPTRDRAFT_648662	Potri.004G160300	hypothetical protein	0.026499	0.0343158	23.19	24.43	6.27	XM_002305415	XP_002305451	chr4:17115882-17116365 (+)	7461242
PtpAffx.556.5.S1_s_at	POPTRDRAFT_713130	Potri.004G162400	hypothetical protein	2.86e-05	0.00113263	19057.7	6061.23	22822.6	XM_002305426	XP_002305462	chr4:17299068-17301303 (+)	7470027
Ptp.2439.1.S1_at	POPTRDRAFT_648693	Potri.004G162600	Transcribed locus, weakly similar to XP_473004.1 OJ990528_30.8 (Oryza sativa (japonica cultivar-group))	5.7e-06	0.000741053	1387.34	143.61	3636.71	XM_002306102	XP_002306138	chr4:17324275-17326324 (-)	7470030
PtpAffx.18779.1.A1_at	POPTRDRAFT_556598	Potri.004G169200	hypothetical protein	0.0310121	0.0376842	5.02	19.68	8.9	XM_002305455	XP_002305491		7477869
PtpAffx.204289.1.S1_at	POPTRDRAFT_759809	Potri.004G171200	hypothetical protein	0.0375566	0.0423158	1.29	11.61	3.08	XM_002305460	XP_002305496		7477875
PtpAffx.104325.1.S1_at	POPTRDRAFT_713242	Potri.004G171600	hypothetical protein	0.0006067	0.00374737	235.79	728.34	317.63	XM_002306136	XP_002306172		7453634
PtpAffx.119912.1.S1_at	POPTRDRAFT_195974	Potri.004G172100	hypothetical protein	0.0009457	0.00473684	336.23	595.08	340.13	XM_002306137	XP_002306173		7470383
PtpAffx.1746.1.S1_at	POPTRDRAFT_556628	Potri.004G173900	hypothetical protein	0.0335955	0.0395789	144.23	136.24	44.14	XM_002305475	XP_002305511	chr4:18000881-18002334 (+)	7470394
PtpAffx.160654.1.S1_at	POPTRDRAFT_818188	Potri.004G174100	hypothetical protein	0.0012721	0.00555789	4090.21	3400.19	1541.9	XM_002305476	XP_002305512	chr4:18007748-18010321 (+)	7470395
PtpAffx.204308.1.S1_at	POPTRDRAFT_648804	Potri.004G176100	hypothetical protein	0.0083451	0.0164421	425.72	169.86	591.06	XM_002305491	XP_002305527	chr4:18194935-18196103 (+)	7470410
Ptp.7859.1.S1_at	POPTRDRAFT_1077065	Potri.004G177200	hypothetical protein	0.0042298	0.0108842	55.47	416.49	37.28	XM_002305494	XP_002305530	chr4:18291277-18291704 (+)	7470414
PtpAffx.204315.1.S1_at	POPTRDRAFT_1077065	Potri.004G177200	hypothetical protein	0.0047344	0.0116	13.62	146.37	12.67	XM_002305494	XP_002305530	chr4:18287266-18291335 (+)	7470414
PtpAffx.204315.1.S1_s_at	POPTRDRAFT_1077065	Potri.004G177200	hypothetical protein	7.47e-05	0.00151579	23.49	249.02	3.13	XM_002305494	XP_002305530		7470414
PtpAffx.204329.1.S1_s_at	POPTRDRAFT_1077088	Potri.004G179100	hypothetical protein	0.0003008	0.00271579	270.76	1292.23	335.9	XM_002306167	XP_002306203	chr4:18403971-18404389 (-)	7470424
PtpAffx.204328.1.S1_x_at	POPTRDRAFT_556682	Potri.004G179300	hypothetical protein	0.0072727	0.0151579	46.23	306.9	38.03	XM_002306169	XP_002306205	chr4:18420702-18422396 (-)	7453667
PtpAffx.204344.1.S1_at	POPTRDRAFT_759921	Potri.004G182600	hypothetical protein	0.0050047	0.0119789	12.98	1.77	2.11	XM_002305514	XP_002305550		7470438
PtpAffx.204347.1.S1_at	POPTRDRAFT_759926	Potri.004G183200	hypothetical protein	0.0392896	0.0435789	37.93	190.77	48.84	XM_002306190	XP_002306226	chr4:19236722-19240718 (-)	7466816
Ptp.1712.1.A1_at	POPTRDRAFT_196402	Potri.004G183500	Transcribed locus, weakly similar to NP_565406.1 peptidoglycan-binding LysM domain-containing protein (Arabidopsis thaliana)	0.0409859	0.0446316	48.86	17.23	10.66	XM_002305517	XP_002305553		7470441
PtpAffx.130568.1.S1_s_at	POPTRDRAFT_1077179	Potri.004G184400	hypothetical protein	0.0025313	0.00808421	107.64	138.91	54.07	XM_002306194	XP_002306230	chr4:19333036-19335266 (-)	7466821
PtpAffx.204353.1.S1_at	POPTRDRAFT_1077179	Potri.004G184400	hypothetical protein	0.0052572	0.0123368	498.64	754.65	263.29	XM_002306194	XP_002306230	chr4:19331648-19335068 (-)	7466821
PtpAffx.204354.1.S1_at	POPTRDRAFT_800906	Potri.004G184800	hypothetical protein	0.0232844	0.0317895	40.44	100.28	44.14	XM_002306195	XP_002306231	chr4:19363690-19365133 (-)	7470450
PtpAffx.205107.1.S1_at	POPTRDRAFT_759955	Potri.005G060600	hypothetical protein	1.32e-05	0.000884211	60.07	62.57	32.63	XM_002306202	XP_002306238		7466830
PtpAffx.205111.1.S1_at	POPTRDRAFT_558395	Potri.005G061200	hypothetical protein	0.0019054	0.00690526	97.47	296.95	96.97	XM_002306204	XP_002306240	chr5:4111445-4111661 (+)	7479129
PtpAffx.224461.1.S1_at	POPTRDRAFT_759975	Potri.005G062700	hypothetical protein	0.0142322	0.0231579	54.07	36.01	14.56	XM_002306207	XP_002306243	chr5:4217943-4218423 (+)	7466836
Ptp.373.1.A1_at	POPTRDRAFT_1077276	Potri.005G069200	Transcribed locus, weakly similar to NP_177866.2 beta-galactosidase, putative lactase, putative (Arabidopsis thaliana)	0.0306409	0.0372632	45.59	23.35	18.67	XM_002307020	XP_002307056	chr5:4704545-4706533 (-)	7479166
Ptp.373.1.A1_s_at	POPTRDRAFT_1077276	Potri.005G069200	Transcribed locus, weakly similar to NP_177866.2 beta-galactosidase, putative lactase, putative (Arabidopsis thaliana)	0.016543	0.0254737	251.36	145.21	87.08	XM_002307020	XP_002307056	chr5:4704545-4706533 (-)	7479166
PtpAffx.13806.2.A1_at	POPTRDRAFT_863327	Potri.005G070700	hypothetical protein	0.009265	0.0175368	22.36	15.78	45.11	XM_002307027	XP_002307063	chr5:4822088-4823587 (-)	7455182
PtpAffx.13806.2.A1_s_at	POPTRDRAFT_863327	Potri.005G070700	hypothetical protein	0.0011484	0.00524211	349.99	195.31	569.15	XM_002307027	XP_002307063	chr5:4822088-4823587 (-)	7455182
PtpAffx.205155.1.S1_at	POPTRDRAFT_863327	Potri.005G070700	hypothetical protein	0.0027708	0.00846316	21.01	9.26	28.68	XM_002307027	XP_002307063	chr5:4817801-4825548 (-)	7455182
PtpAffx.205155.1.S1_s_at	POPTRDRAFT_863327	Potri.005G070700	hypothetical protein	0.0005803	0.00364211	1123	474.9	1258.29	XM_002307027	XP_002307063		7455182
PtpAffx.97332.1.A1_at	POPTRDRAFT_863327	Potri.005G070700	hypothetical protein	0.0039	0.0103158	568.72	203.71	507.95	XM_002307027	XP_002307063	chr5:4817507-4818680 (-)	7455182
PtpAffx.205161.1.S1_at	POPTRDRAFT_558490	Potri.005G071500	hypothetical protein	0.0005405	0.00351579	217.39	1168.4	267.85	XM_002307031	XP_002307067	chr5:4890124-4896875 (-)	7455185
Ptp.176.2.S1_a_at	POPTRDRAFT_831359	Potri.005G072700	Transcribed locus, strongly similar to NP_194898.1 40S ribosomal protein S6 (RPS6A) (Arabidopsis thaliana)	0.0043348	0.0110316	2959.68	3651.16	1299.23	XM_002306262	XP_002306298		7455193
PtpAffx.70907.1.S1_at	POPTRDRAFT_715868	Potri.005G073800	hypothetical protein	0.0031233	0.00903158	163.28	754.26	335.27	XM_002306267	XP_002306303	chr5:5117409-5118287 (+)	7455199
PtpAffx.67551.1.S1_at	POPTRDRAFT_207428	Potri.005G075700	asparagine synthase (glutamine-hydrolyzing)	0.0002748	0.00261053	254.85	962.53	242.31	XM_002306274	XP_002306310	chr5:5285241-5286821 (+)	7471507
PtpAffx.85297.1.S1_s_at	POPTRDRAFT_818291	Potri.005G078100	hypothetical protein	0.030632	0.0372632	62.15	9.88	25.36	XM_002307067	XP_002307103		7477096
PtpAffx.205193.1.S1_at	POPTRDRAFT_207518	Potri.005G078500	hypothetical protein	0.0048317	0.0117474	305.28	760.82	646.54	XM_002306283	XP_002306319		7471527
Ptp.5264.1.S1_s_at	POPTRDRAFT_831371	Potri.005G078700	inositol-3-phosphate synthase	0.0018495	0.00682105	4190.43	1777.63	14816.4	XM_002307071	XP_002307107		7477098
Ptp.858.1.S1_at	POPTRDRAFT_831371	Potri.005G078700	inositol-3-phosphate synthase	0.0029913	0.00884211	3789.65	1641.44	13982	XM_002307071	XP_002307107	chr5:5540292-5542899 (-)	7477098
Ptp.858.1.S1_x_at	POPTRDRAFT_831371	Potri.005G078700	inositol-3-phosphate synthase	0.0059165	0.0132842	5395.42	2506.03	16726.7	XM_002307071	XP_002307107		7477098
PtpAffx.36446.1.A1_s_at	POPTRDRAFT_831371	Potri.005G078700	inositol-3-phosphate synthase	0.0011053	0.00513684	6624.49	2673.41	16877.2	XM_002307071	XP_002307107		7456922 /// 7477098
PtpAffx.20802.1.S1_at	POPTRDRAFT_760138	Potri.005G079200	hypothetical protein	0.0222439	0.0307368	4.32	1.53	12.93	XM_002307073	XP_002307109	chr5:5573922-5575877 (-)	7471529
PtpAffx.205197.1.S1_at	POPTRDRAFT_558571	Potri.005G079500	hypothetical protein	0.0102501	0.0187158	3.43	29.48	4.57	XM_002306288	XP_002306324		7477101
Ptp.6962.1.S1_at	POPTRDRAFT_715944	Potri.005G079700	hypothetical protein	0.0026557	0.00829474	4052.21	3496.95	1215.47	XM_002306290	XP_002306326		7477103
Ptp.6962.1.S1_s_at	POPTRDRAFT_715944	Potri.005G079700	hypothetical protein	0.0050672	0.0120421	1723.32	1452.33	577.29	XM_002306290	XP_002306326		7477103
PtpAffx.5182.2.A1_a_at	POPTRDRAFT_760199	Potri.005G085000	hypothetical protein	0.0451735	0.0469474	175.12	65.61	90.71	XM_002306318	XP_002306354		7486340
PtpAffx.11034.1.S1_a_at	POPTRDRAFT_861192	Potri.005G085400	hypothetical protein	0.0001509	0.00202737	4338.29	1659.12	4566.89	XM_002306320	XP_002306356	chr5:6092032-6094546 (+)	7477133
PtpAffx.205229.1.S1_s_at	POPTRDRAFT_801022	Potri.005G087300	ribonucleoside-diphosphate reductase	0.0019794	0.00703158	114.68	362.65	170.02	XM_002307107	XP_002307143		7486350
PtpAffx.126487.1.S1_s_at	POPTRDRAFT_818330	Potri.005G089700	dihydroorotate dehydrogenase	0.0008145	0.00435789	150.52	277.76	81.18	XM_002306338	XP_002306374	chr5:6428590-6430156 (+)	7486362
PtpAffx.205240.1.S1_at	POPTRDRAFT_818330	Potri.005G089700	dihydroorotate dehydrogenase	4.66e-05	0.00130947	436.7	617.02	193.54	XM_002306338	XP_002306374		7486362
PtpAffx.75330.1.A1_s_at	POPTRDRAFT_818330	Potri.005G089700	dihydroorotate dehydrogenase	0.0003876	0.00301053	589.95	809.84	300.58	XM_002306338	XP_002306374	chr5:6431122-6433796 (+)	7486362
PtpAffx.205244.1.S1_at	POPTRDRAFT_558673	Potri.005G090600	hypothetical protein	0.0206428	0.0292632	53.12	101.69	58.27	XM_002307124	XP_002307160	chr5:6490487-6492668 (-)	7486367
PtpAffx.205246.1.S1_at	POPTRDRAFT_863543	Potri.005G091200	hypothetical protein	0.0307109	0.0374737	68.46	241.23	115.53	XM_002307125	XP_002307161	chr5:6522222-6527643 (-)	7486369
PtpAffx.205247.1.S1_at	POPTRDRAFT_864793	Potri.005G091800	hypothetical protein	0.0100454	0.0184632	4.84	33.23	126.65	XM_002307129	XP_002307165	chr5:6576611-6579275 (-)	7486373
PtpAffx.249.75.A1_x_at	POPTRDRAFT_650891	Potri.005G091900	hypothetical protein	0.0166908	0.0256842	4.1	12.1	170.08	XM_002307130	XP_002307166	chr5:6588192-6588772 (-)	7486374
PtpAffx.205263.1.S1_at	POPTRDRAFT_558718	Potri.005G094900	hypothetical protein	0.0482698	0.0490526	153.91	94.75	398.72	XM_002307147	XP_002307183	chr5:6846668-6847522 (-)	7492093
PtpAffx.205263.1.S1_x_at	POPTRDRAFT_558718	Potri.005G094900	hypothetical protein	0.0426549	0.0454737	169.81	99.8	430	XM_002307147	XP_002307183	chr5:6846668-6847522 (-)	7492093
PtpAffx.73006.1.S1_s_at	POPTRDRAFT_558749	Potri.005G098100	translation elongation factor EF-2 subunit	0.038575	0.0431579	193.2	502.54	230.32	XM_002306380	XP_002306416		7492112
PtpAffx.144381.1.A1_at	POPTRDRAFT_1077727	Potri.005G098500	hypothetical protein	0.0002155	0.00233684	1160.26	2953.33	1386.21	XM_002307162	XP_002307198	chr5:7232471-7235692 (-)	7480445
PtpAffx.157009.1.S1_at	POPTRDRAFT_1077743	Potri.005G099200	hypothetical protein	0.0046792	0.0115158	133.17	219.79	119.95	XM_002307165	XP_002307201	chr5:7299193-7300376 (-)	7492117
PtpAffx.205295.1.S1_at	POPTRDRAFT_760356	Potri.005G101000	hypothetical protein	0.0195065	0.0282105	209.59	80.26	56.3	XM_002307175	XP_002307211	chr5:7462894-7465955 (-)	7480458
PtpAffx.205305.1.S1_at	POPTRDRAFT_1077830	Potri.005G102800	hypothetical protein	0.01856	0.0273684	62.64	62.77	124.97	XM_002307186	XP_002307222		7492133
PtpAffx.107249.1.S1_s_at	POPTRDRAFT_864819	Potri.005G129500	hypothetical protein	0.0010495	0.00498947	700.41	1561.44	1407.06	XM_002306407	XP_002306443	chr5:10777377-10780703 (+)	7492140
PtpAffx.1108.2.A1_a_at	POPTRDRAFT_558834	Potri.005G134200	f-box family protein	0.0368708	0.0418947	1029.36	677.17	1736.58	XM_002306417	XP_002306453		7492150
PtpAffx.4196.2.A1_at	POPTRDRAFT_208461	Potri.005G134500	hypothetical protein	0.026401	0.0343158	31.22	71.79	88.52	XM_002306418	XP_002306454	chr5:11184590-11185963 (+)	7480496
PtpAffx.51795.1.S1_at	POPTRDRAFT_208472	Potri.005G134900	hypothetical protein	0.0297078	0.0366316	5.44	5.54	22.41	XM_002307214	XP_002307250	chr5:11236337-11238196 (-)	7480498
PtpAffx.205345.1.S1_at	POPTRDRAFT_558853	Potri.005G136600	hypothetical protein	0.000549	0.00355789	107.12	127.78	238.85	XM_002307220	XP_002307256		7480504
PtpAffx.205352.1.S1_at	POPTRDRAFT_760467	Potri.005G138400	hypothetical protein	0.0359801	0.0412632	134.54	59.02	214.52	XM_002307229	XP_002307265	chr5:16262564-16268944 (-)	7489733
PtpAffx.218836.1.S1_s_at	POPTRDRAFT_760467	Potri.005G138400	hypothetical protein	0.0006359	0.00383158	635.54	383.35	1120.51	XM_002307229	XP_002307265	chr5:16265407-16266011 (-)	7458314 /// 7489733
PtpAffx.56585.1.S1_at	POPTRDRAFT_760467	Potri.005G138400	hypothetical protein	0.0043903	0.0110737	179.08	114.64	315.67	XM_002307229	XP_002307265	chr5:16262358-16263086 (-)	7489733
PtpAffx.205356.1.S1_at	POPTRDRAFT_208594	Potri.005G139200	hypothetical protein	0.0317016	0.0381053	65.12	277.84	160.8	XM_002306436	XP_002306472		7489735
PtpAffx.23373.2.A1_a_at	POPTRDRAFT_818397	Potri.005G139800	nicotinate phosphoribosyltransferase	0.0080907	0.0161474	402.47	893.46	649.84	XM_002306441	XP_002306477	chr5:16438206-16442422 (+)	7489740
Ptp.5408.1.S1_s_at	POPTRDRAFT_558898	Potri.005G141900	hypothetical protein	0.015994	0.0248421	228.94	333.81	96.47	XM_002306451	XP_002306487		7476401
PtpAffx.98393.1.S1_at	POPTRDRAFT_651172	Potri.005G152200	hypothetical protein	0.0194565	0.0282105	522.85	390.1	229.9	XM_002307294	XP_002307330		7486543
PtpAffx.132819.1.S1_s_at	POPTRDRAFT_559014	Potri.005G156700	hypothetical protein	6e-07	0.000284211	36.71	3763.57	92.04	XM_002306503	XP_002306539		7468859
PtpAffx.205441.1.S1_at	POPTRDRAFT_559014	Potri.005G156700	hypothetical protein	3.13e-05	0.00118105	105.21	5665.4	274.56	XM_002306503	XP_002306539	chr5:15606214-15607180 (-)	7468859
PtpAffx.2568.1.S1_at	POPTRDRAFT_831456	Potri.005G157300	hypothetical protein	0.0096089	0.0179579	47.74	160.09	40.15	XM_002306506	XP_002306542	chr5:15540177-15541504 (-)	7468862
PtpAffx.25334.1.S1_a_at	POPTRDRAFT_559032	Potri.005G159100	hypothetical protein	0.0033313	0.00934737	420.27	508.35	1147.02	XM_002307311	XP_002307347		7468874
PtpAffx.25334.1.S1_at	POPTRDRAFT_559032	Potri.005G159100	hypothetical protein	0.0048549	0.0117684	994.15	1261.75	2081.01	XM_002307311	XP_002307347		7468874
PtpAffx.25334.2.S1_at	POPTRDRAFT_559032	Potri.005G159100	hypothetical protein	0.0003012	0.00271579	392.44	299.75	840.66	XM_002307311	XP_002307347		7468874
PtpAffx.980.1.S1_at	POPTRDRAFT_716445	Potri.005G161000	hypothetical protein	0.0046752	0.0115158	1599.97	2141.76	779.94	XM_002306522	XP_002306558		7486573
PtpAffx.27897.1.A1_at	POPTRDRAFT_716449	Potri.005G161500	hypothetical protein	0.0010219	0.00492632	58.41	324.26	127.72	XM_002306525	XP_002306561	chr5:14730193-14731809 (-)	7486577
PtpAffx.5539.2.S1_at	POPTRDRAFT_559062	Potri.005G161600	hypothetical protein	0.0106053	0.0191579	220.7	401.38	169.53	XM_002306526	XP_002306562		7468883
Ptp.1417.1.S1_at	POPTRDRAFT_716478	Potri.005G162600	Transcribed locus, strongly similar to NP_194898.1 40S ribosomal protein S6 (RPS6A) (Arabidopsis thaliana)	0.0002751	0.00261053	6993.75	8681.34	3655.61	XM_002306532	XP_002306568		7468889
Ptp.1417.1.S1_x_at	POPTRDRAFT_716478	Potri.005G162600	Transcribed locus, strongly similar to NP_194898.1 40S ribosomal protein S6 (RPS6A) (Arabidopsis thaliana)	0.0004775	0.00330526	7951.99	9532.38	4302.24	XM_002306532	XP_002306568	chr5:14536794-14539143 (-)	7468889
Ptp.2085.2.S1_s_at	POPTRDRAFT_651278	Potri.005G164500	Transcribed locus, moderately similar to NP_732309.1 CG31196-PA (Drosophila melanogaster)	0.0039754	0.0104632	5335.75	4722.1	2318.85	XM_002302263	XP_002302299	chr2:7004281-7005871 (-)	7486596 /// 7495159
PtpAffx.89295.1.A1_s_at	POPTRDRAFT_559121	Potri.005G166400	hypothetical protein	0.0319431	0.0383158	47.94	35.42	96.1	XM_002307350	XP_002307386		7468902
PtpAffx.205481.1.S1_x_at	POPTRDRAFT_559122	Potri.005G166500	hypothetical protein	0.0278646	0.0353684	107.47	151.77	269.25	XM_002307351	XP_002307387		7486606
PtpAffx.205483.1.S1_at	POPTRDRAFT_760807	Potri.005G166700	hypothetical protein	0.0111399	0.0197474	149.82	106.91	337.56	XM_002307352	XP_002307388	chr5:13883061-13885068 (+)	7468903
PtpAffx.112626.1.A1_at	POPTRDRAFT_716529	Potri.005G168300	hypothetical protein	0.037399	0.0423158	9.83	11.68	1.85	XM_002306548	XP_002306584	chr5:13611264-13611479 (-)	7468905
PtpAffx.205500.1.S1_at	POPTRDRAFT_559157	Potri.005G170300	hypothetical protein	0.0006189	0.00378947	183.18	408.23	170.31	XM_002307367	XP_002307403	chr5:13167011-13168430 (+)	7460918
PtpAffx.102478.1.A1_at	POPTRDRAFT_818506	Potri.005G172400	nitrate reductase (NADPH)	0.0348368	0.0404211	287.04	536.83	246.32	XM_002307379	XP_002307415	chr5:12857984-12859099 (+)	7469126
PtpAffx.205522.1.S1_x_at	POPTRDRAFT_209782	Potri.005G174300	hypothetical protein	0.0451866	0.0469474	124.62	275.22	71.82	XM_002307388	XP_002307424	chr5:12641121-12641313 (+)	7469135
PtpAffx.152452.2.A1_a_at	POPTRDRAFT_209891	Potri.005G177500	hypothetical protein	0.0001181	0.00181474	960.92	272.77	1710.06	XM_002306599	XP_002306635		7469154
PtpAffx.140955.1.A1_at	POPTRDRAFT_1078520	Potri.005G179100	hypothetical protein	0.0002911	0.00267368	53.29	27.88	178.2	XM_002307405	XP_002307441	chr5:19167750-19168475 (-)	7460958
PtpAffx.205538.1.S1_at	POPTRDRAFT_1078520	Potri.005G179100	hypothetical protein	0.0016688	0.00642105	84.37	73.05	202.44	XM_002307405	XP_002307441	chr5:19168180-19172417 (-)	7460958
PtpAffx.149478.2.S1_at	POPTRDRAFT_209946	Potri.005G179200	hypothetical protein	5.5e-06	0.000730526	675.33	1527.35	406.83	XM_002307406	XP_002307442		7460959
PtpAffx.86794.1.A1_at	POPTRDRAFT_209946	Potri.005G179200	hypothetical protein	0.0002513	0.00252632	460.43	920.99	359.38	XM_002307406	XP_002307442	chr5:19185047-19186481 (-)	7460959
PtpAffx.124413.1.S1_s_at	POPTRDRAFT_831512	Potri.005G180100	hypothetical protein	0.0122766	0.0210526	230.54	637.2	210.22	XM_002307410	XP_002307446		7469167
PtpAffx.205544.1.S1_at	POPTRDRAFT_831512	Potri.005G180100	hypothetical protein	0.0258269	0.0336842	155.77	570.25	143.31	XM_002307410	XP_002307446		7469167
PtpAffx.57775.1.S1_s_at	POPTRDRAFT_831512	Potri.005G180100	hypothetical protein	0.0237273	0.032	99.66	306.39	100.73	XM_002307410	XP_002307446		7469167
PtpAffx.91488.1.A1_s_at	POPTRDRAFT_559307	Potri.005G185200	hypothetical protein	0.0006864	0.00397895	2993.14	1315.44	4524.41	XM_002307431	XP_002307467	chr5:19876355-19877736 (-)	7469189
Ptp.1241.1.S1_at	POPTRDRAFT_559310	Potri.005G185400	Transcribed locus, moderately similar to NP_568209.1 2-oxoisovalerate dehydrogenase, putative 3-methyl-2-oxobutanoate dehydrogenase, putative branched-chain alpha-keto acid dehydrogenase E1 alpha subunit, putative (Arabidopsis thaliana)	0.0490743	0.0494737	1468.02	1132.79	2626.06	XM_002306633	XP_002306669	chr5:19905632-19907643 (+)	7469191
Ptp.7939.1.S1_at	POPTRDRAFT_818560	Potri.005G185700	hypothetical protein	0.0014727	0.00604211	971.57	459.92	2317.89	XM_002306636	XP_002306672		7469194
PtpAffx.107313.1.S1_at	POPTRDRAFT_818560	Potri.005G185700	hypothetical protein	0.0004434	0.0032	859.51	517.19	1653.08	XM_002306636	XP_002306672	chr5:19952215-19953787 (+)	7469194
PtpAffx.205576.1.S1_at	POPTRDRAFT_204718	Potri.005G185900	hypothetical protein	0.0300236	0.0368421	134.68	265.94	135.6	XM_002307434	XP_002307470		7491254
PtpAffx.205589.1.S1_at	POPTRDRAFT_559338	Potri.005G188100	hypothetical protein	0.0041543	0.0107368	4.84	5.44	23.12	XM_002307445	XP_002307481	chr5:20170214-20171153 (-)	7469202
Ptp.6375.1.S1_s_at	POPTRDRAFT_1078694	Potri.005G188700	hypothetical protein	0.0015893	0.00627368	16.9	71.74	98.95	XM_002307447	XP_002307483	chr5:20247271-20248095 (-)	7492451
Ptp.7965.1.S1_a_at	POPTRDRAFT_1078694	Potri.005G188700	hypothetical protein	0.0107582	0.0193053	5.6	74.31	61.89	XM_002307447	XP_002307483	chr5:20246633-20247288 (-)	7492451
Ptp.7965.1.S1_at	POPTRDRAFT_1078694	Potri.005G188700	hypothetical protein	0.0026666	0.00831579	12.9	87.59	72.95	XM_002307447	XP_002307483	chr5:20246633-20247288 (-)	7492451
PtpAffx.205597.1.S1_at	POPTRDRAFT_761022	Potri.005G189500	hypothetical protein	0.0071482	0.0149895	4.03	17.9	27.11	XM_002307450	XP_002307486		7492454
PtpAffx.59240.1.S1_s_at	POPTRDRAFT_1078722	Potri.005G190800	hypothetical protein	0.0395055	0.0437895	218.38	134.25	32.71	XM_002306655	XP_002306691		7492461
PtpAffx.205607.1.S1_at	POPTRDRAFT_1078757	Potri.005G191700	hypothetical protein	0.0018638	0.00684211	342.46	742.02	350.68	XM_002306658	XP_002306694	chr5:20494753-20495746 (+)	7492466
PtpAffx.152043.1.S1_s_at	POPTRDRAFT_831551	Potri.005G194500	hypothetical protein	0.002093	0.00726316	555.98	946.15	329.94	XM_002306672	XP_002306708	chr5:20748435-20750099 (+)	7492475
PtpAffx.126703.1.S1_at	POPTRDRAFT_559398	Potri.005G194600	hypothetical protein	0.000412	0.00309474	727.16	1280.72	593.72	XM_002307471	XP_002307507	chr5:20756624-20759278 (-)	7492476
PtpAffx.150427.1.S1_at	POPTRDRAFT_714769	Potri.005G194700	hypothetical protein	1.72e-05	0.000941053	312.34	747.47	360.6	XM_002306673	XP_002306709	chr5:20764548-20767947 (+)	7492477
PtpAffx.54956.1.A1_s_at	POPTRDRAFT_714789	Potri.005G195700	hypothetical protein	0.0233287	0.0317895	5238.94	10480	1763.26	XM_002306680	XP_002306716		7469241
Ptp.2473.1.A1_s_at	POPTRDRAFT_818606	Potri.005G196700	Transcribed locus, weakly similar to NP_564180.1 gigantea protein (GI) (Arabidopsis thaliana)	0.0046377	0.0114947	2988.97	4385.82	1591	XM_002307480	XP_002307516	chr5:20920544-20921239 (-)	7492485
PtpAffx.205631.1.S1_at	POPTRDRAFT_818607	Potri.005G197700	hypothetical protein	0.0006626	0.00389474	4649.46	2146.23	5588.56	XM_002307484	XP_002307520		7483292
PtpAffx.30871.1.A1_at	POPTRDRAFT_818607	Potri.005G197700	hypothetical protein	0.001542	0.00616842	125.3	69.39	183.78	XM_002307484	XP_002307520	chr5:20981086-20982712 (-)	7483292
PtpAffx.30871.1.A1_s_at	POPTRDRAFT_818607	Potri.005G197700	hypothetical protein	0.0017725	0.00669474	3475.81	1524.51	3750.06	XM_002307484	XP_002307520		7483292
PtpAffx.30871.2.A1_s_at	POPTRDRAFT_818607	Potri.005G197700	hypothetical protein	0.0017273	0.00654737	1499.1	687.8	1482.13	XM_002307484	XP_002307520	chr5:20982617-20984146 (-)	7483292
PtpAffx.205636.1.S1_at	POPTRDRAFT_761098	Potri.005G198300	hypothetical protein	0.0001468	0.00199368	809.49	1467.85	392.59	XM_002307487	XP_002307523	chr5:21031179-21035476 (-)	7464782
Ptp.4203.1.S1_at	POPTRDRAFT_831561	Potri.005G198800	hypothetical protein	0.0045243	0.0112842	116.2	23.89	38.59	XM_002307491	XP_002307527	chr2:4208509-4212400 (+)	7464784
PtpAffx.18716.2.A1_at	POPTRDRAFT_831561	Potri.005G198800	hypothetical protein	0.0133771	0.0223158	277.86	99.15	122.21	XM_002307491	XP_002307527	chr5:21070729-21075734 (-)	7464784
PtpAffx.205643.1.S1_at	POPTRDRAFT_761111	Potri.005G199800	hypothetical protein	0.0057288	0.0129895	265.85	600.3	260.43	XM_002306694	XP_002306730	chr5:21116385-21118122 (+)	7492501
PtpAffx.146896.1.A1_at	POPTRDRAFT_559466	Potri.005G201100	hypothetical protein	0.0029758	0.00882105	1159.56	803.11	414.89	XM_002307504	XP_002307540		7464795
PtpAffx.110830.1.S1_at	POPTRDRAFT_559476	Potri.005G202300	hypothetical protein	0.0411677	0.0446316	153.68	339.11	183.22	XM_002307511	XP_002307547	chr5:21351544-21352651 (-)	7464800
PtpAffx.205656.1.S1_at	POPTRDRAFT_559478	Potri.005G202500	hypothetical protein	0.0005845	0.00366316	1.59	1.62	12.51	XM_002307513	XP_002307549		7464641
Ptp.7396.2.S1_at	POPTRDRAFT_801385	Potri.005G205300	hypothetical protein	0.0014735	0.00604211	452.6	808.18	430.99	XM_002306717	XP_002306753		7464657
PtpAffx.23271.2.S1_at	POPTRDRAFT_859793	Potri.005G205800	phytoene synthase	0.0004873	0.00334737	2914.24	1392.15	4601.3	XM_002306718	XP_002306754	chr5:21638683-21642002 (+)	7464659
PtpAffx.16960.1.S1_at	POPTRDRAFT_1078988	Potri.005G206000	hypothetical protein	0.024004	0.0322105	1874.63	2127.57	3931.94	XM_002307529	XP_002307565	chr5:21662569-21665757 (-)	7464816
PtpAffx.1615.3.S1_s_at	POPTRDRAFT_714905	Potri.005G206200	photosystem II protein Psb27	0.0121317	0.0209474	1245.05	1709.32	657.86	XM_002306720	XP_002306756		7464661
PtpAffx.24142.1.A1_at	POPTRDRAFT_831582	Potri.005G207300	polyamine oxidase	0.0163302	0.0252632	1116.75	899.73	2633.23	XM_002306729	XP_002306765		7464825
PtpAffx.205679.1.S1_at	POPTRDRAFT_205407	Potri.005G207700	hypothetical protein	0.0390289	0.0433684	16.81	46.12	11.29	XM_002307538	XP_002307574		7464667
PtpAffx.152395.1.S1_s_at	POPTRDRAFT_651736	Potri.005G208200	hypothetical protein	0.015569	0.0246316	954.82	1023.36	471.56	XM_002306732	XP_002306768		7464828
PtpAffx.105618.1.S1_at	POPTRDRAFT_205434	Potri.005G209200	hypothetical protein	0.0022488	0.00755789	130.2	311.22	160.37	XM_002307544	XP_002307580	chr5:21919541-21924049 (-)	7464673
Ptp.5057.1.S1_a_at	POPTRDRAFT_714983	Potri.005G210700	hypothetical protein	2.57e-05	0.00108211	1718.71	960.75	464.46	XM_002307553	XP_002307589	chr5:22060123-22062102 (-)	7464682
PtpAffx.120271.1.S1_at	POPTRDRAFT_1079098	Potri.005G211600	hypothetical protein	7e-06	0.000789474	468	694.25	248.57	XM_002307558	XP_002307594		7464687
PtpAffx.75624.1.A1_at	POPTRDRAFT_1079098	Potri.005G211600	hypothetical protein	0.0010037	0.00486316	347.71	301.31	144	XM_002307558	XP_002307594	chr5:22142576-22143203 (-)	7464687
PtpAffx.205703.1.S1_s_at	POPTRDRAFT_1079117	Potri.005G212400	hypothetical protein	0.0303356	0.0370526	24.43	77.35	60.71	XM_002306749	XP_002306785		7464846
PtpAffx.205707.1.S1_at	POPTRDRAFT_863682	Potri.005G212900	hypothetical protein	0.0218315	0.0303158	61.7	27.55	24.26	XM_002307565	XP_002307601		7464695
PtpAffx.103401.2.S1_at	POPTRDRAFT_1079153	Potri.005G214200	chlorophyllase	0.010448	0.0189684	4.18	1.04	29.96	XM_002306757	XP_002306793	chr5:22312412-22312956 (+)	7464854 /// 7489497
PtpAffx.37038.2.S1_s_at	POPTRDRAFT_559599	Potri.005G214300	hypothetical protein	0.0136629	0.0225263	26.62	81.3	26.86	XM_002306758	XP_002306794		7480273
PtpAffx.26464.1.A1_at	POPTRDRAFT_1079166	Potri.005G214800	hypothetical protein	0.0135158	0.0225263	502.59	149.93	1010.01	XM_002306760	XP_002306796	chr5:22362093-22362833 (+)	7453900
PtpAffx.205721.1.S1_at	POPTRDRAFT_801432	Potri.005G215500	hypothetical protein	0.0091118	0.0173263	24.65	50.74	10.14	XM_002306765	XP_002306801	chr5:22438085-22440449 (+)	7476867
PtpAffx.2472.1.S1_at	POPTRDRAFT_559613	Potri.005G215900	MPBQ/MSBQ methyltransferase	0.0002851	0.00265263	2405.09	3115.58	1085.48	XM_002307579	XP_002307615		7476869
PtpAffx.205726.1.S1_at	POPTRDRAFT_861805	Potri.005G216300	hypothetical protein	0.0308466	0.0374737	10.93	76.99	8.19	XM_002306769	XP_002306805	chr5:22524608-22528179 (+)	7454314
PtpAffx.43204.1.A1_at	POPTRDRAFT_559636	Potri.005G218100	hypothetical protein	0.0211214	0.0296842	527.44	994.34	372.69	XM_002306780	XP_002306816	chr5:22640150-22641990 (+)	7454322
PtpAffx.25068.1.A1_at	POPTRDRAFT_831610	Potri.005G218200	hypothetical protein	0.0020283	0.00713684	195.88	53.26	311.76	XM_002307589	XP_002307625	chr5:22643714-22645025 (-)	7476883
Ptp.738.1.A1_at	POPTRDRAFT_651854	Potri.005G219100	Transcribed locus, weakly similar to NP_563826.1 prenylated rab acceptor (PRA1) family protein (Arabidopsis thaliana)	0.0046772	0.0115158	1376.76	642.9	1096.47	XM_002307593	XP_002307629		7476888
Ptp.6893.3.A1_at	POPTRDRAFT_559667	Potri.005G221600	hypothetical protein	0.0444509	0.0465263	30.55	12	22.51	XM_002307601	XP_002307637	chr5:22899320-22903159 (-)	7476898
Ptp.6515.1.S1_at	POPTRDRAFT_559672	Potri.005G222200	hypothetical protein	0.0077281	0.0157053	16.57	12.91	4.65	XM_002306799	XP_002306835		7476901
PtpAffx.64784.2.A1_at	POPTRDRAFT_559679	Potri.005G222800	hypothetical protein	0.000494	0.00336842	77.61	63.32	150.96	XM_002306803	XP_002306839	chr5:22973527-22974434 (+)	7454340
PtpAffx.205754.1.S1_at	POPTRDRAFT_863556	Potri.005G222900	hypothetical protein	0.0015307	0.00616842	464.69	674.71	198.4	XM_002306804	XP_002306840	chr5:22975867-22978088 (+)	7476907
PtpAffx.130554.1.S1_at	POPTRDRAFT_715164	Potri.005G224000	hypothetical protein	0.0438609	0.0463158	366.67	558.28	267.47	XM_002306812	XP_002306848	chr5:23061058-23062644 (+)	7476915
PtpAffx.133656.1.A1_a_at	POPTRDRAFT_205887	Potri.005G225600	hypothetical protein	0.0413656	0.0448421	58.25	9.24	69.8	XM_002302005	XP_002302041	chr5:23169653-23171157 (+)	7454352 /// 7471962
PtpAffx.59404.1.S1_at	POPTRDRAFT_818726	Potri.005G226000	hypothetical protein	0.0063821	0.0139368	141.35	233.79	68.17	XM_002306823	XP_002306859	chr5:23224437-23226104 (+)	7454354
PtpAffx.205775.1.S1_at	POPTRDRAFT_761373	Potri.005G228200	hypothetical protein	0.0045791	0.0113684	81.31	186.34	89.51	XM_002306837	XP_002306873		7477616
PtpAffx.205782.1.S1_at	POPTRDRAFT_860577	Potri.005G230100	hypothetical protein	0.0441016	0.0463158	64.49	46.63	232.85	XM_002307635	XP_002307671		7454371
PtpAffx.10771.6.A1_at	POPTRDRAFT_715273	Potri.005G230600	hypothetical protein	0.0043837	0.0110737	1347.78	810.31	329.7	XM_002307638	XP_002307674	chr5:23522134-23524894 (-)	7454374
Ptp.4186.3.A1_at	POPTRDRAFT_206044	Potri.005G230800	hypothetical protein	0.0071056	0.0149263	4.55	1.2	2.7	XM_002307640	XP_002307676	chr5:23542635-23544164 (-)	7454376
PtpAffx.205806.1.S1_at	POPTRDRAFT_206187	Potri.005G234200	hypothetical protein	0.0253813	0.0332632	35.02	17.05	14.52	XM_002307658	XP_002307694		7493939
PtpAffx.17087.2.S1_s_at	POPTRDRAFT_831668	Potri.005G236000	hypothetical protein	0.0403302	0.0442105	4.29	32.6	12.69	XM_002306873	XP_002306909		7477654
PtpAffx.41647.2.S1_a_at	POPTRDRAFT_818792	Potri.005G237300	hypothetical protein	0.0006286	0.00381053	1286.84	458.75	2815.23	XM_002307673	XP_002307709	chr5:24060891-24061635 (-)	7493954
PtpAffx.29117.1.A1_s_at	POPTRDRAFT_715475	Potri.005G239500	hypothetical protein	0.0133483	0.0223158	144.98	53.59	128.31	XM_002306892	XP_002306928		7493973
PtpAffx.205833.1.S1_at	POPTRDRAFT_761501	Potri.005G240500	hypothetical protein	0.0187892	0.0275789	10.81	4.68	1.12	XM_002306898	XP_002306934		7477679
PtpAffx.139802.1.S1_at	POPTRDRAFT_559845	Potri.005G240800	hypothetical protein	0.019254	0.028	385.57	811.23	317.64	XM_002306901	XP_002306937	chr5:24297808-24298888 (+)	7477682
PtpAffx.26608.1.A1_at	POPTRDRAFT_559845	Potri.005G240800	hypothetical protein	0.0294018	0.0364211	552.98	1181.16	548.32	XM_002306901	XP_002306937	chr5:24298136-24300378 (+)	7477682
PtpAffx.127421.1.A1_at	POPTRDRAFT_761509	Potri.005G241300	hypothetical protein	0.0015146	0.00612632	193.72	377.58	156.25	XM_002306906	XP_002306942	chr5:24347281-24348944 (+)	7485601
PtpAffx.115584.1.S1_at	POPTRDRAFT_715522	Potri.005G242800	hypothetical protein	0.0122506	0.0210526	33.16	27.75	6.75	XM_002306912	XP_002306948	chr5:24463313-24464014 (+)	7485609
PtpAffx.100628.1.S1_s_at	POPTRDRAFT_818830	Potri.005G243600	hypothetical protein	0.0001902	0.00223158	105.46	350.16	104.9	XM_002307707	XP_002307743		7493989
PtpAffx.9003.1.A1_s_at	POPTRDRAFT_818830	Potri.005G243600	hypothetical protein	0.0027512	0.00842105	546.5	962.21	416.55	XM_002307707	XP_002307743		7493989
PtpAffx.205849.1.S1_at	POPTRDRAFT_801580	Potri.005G245600	hypothetical protein	0.0411514	0.0446316	2.18	6.33	25.19	XM_002306922	XP_002306958		7493999
PtpAffx.205856.1.S1_at	POPTRDRAFT_559906	Potri.005G247500	hypothetical protein	0.0048861	0.0118105	167.34	374.96	204.91	XM_002307727	XP_002307763	chr5:24728580-24733777 (-)	7485629
PtpAffx.205865.1.S1_at	POPTRDRAFT_206637	Potri.005G249400	hypothetical protein	0.025425	0.0332632	14.51	4.19	1.24	XM_002307740	XP_002307776	chr5:24881403-24884053 (-)	7494682
PtpAffx.810.1.S1_at	POPTRDRAFT_206645	Potri.005G249700	hypothetical protein	0.0125978	0.0214737	288.39	595.06	778.75	XM_002307743	XP_002307779	chr5:24904942-24906899 (-)	7494685
Ptp.474.1.A1_s_at	POPTRDRAFT_818858	Potri.005G250100	Transcribed locus, moderately similar to NP_564480.1 expressed protein (Arabidopsis thaliana)	5.69e-05	0.00139158	1728.39	3254.41	1671.12	XM_002307747	XP_002307783	chr5:24935628-24936925 (-)	7485634
PtpAffx.249.320.S1_at	POPTRDRAFT_761599	Potri.005G251000	1,4-alpha-glucan branching enzyme	0.02015	0.0288421	2431.52	883.79	3000.18	XM_002307753	XP_002307789	chr5:24972277-24976649 (-)	7494695
PtpAffx.152447.1.S1_at	POPTRDRAFT_818862	Potri.005G251300	hypothetical protein	0.0189795	0.0277895	1769.52	576.13	1305.18	XM_002307754	XP_002307790	chr5:24987826-24989257 (-)	7485638
PtpAffx.105995.1.S1_s_at	POPTRDRAFT_818865	Potri.005G251800	cholesterol transport protein	3.46e-05	0.00122316	270.63	100.1	543.68	XM_002307757	XP_002307793		7485640
PtpAffx.205879.1.S1_at	POPTRDRAFT_862465	Potri.005G252300	hypothetical protein	0.0030939	0.00898947	316.54	721.68	306.73	XM_002307761	XP_002307797		7485642
PtpAffx.205885.1.S1_at	POPTRDRAFT_862740	Potri.005G253500	hypothetical protein	0.001949	0.00696842	430.21	385.56	1197.9	XM_002307765	XP_002307801		7485649
PtpAffx.10018.1.S1_a_at	POPTRDRAFT_761637	Potri.005G254900	hypothetical protein	0.0109608	0.0195368	2108.32	1770.19	810.21	XM_002306955	XP_002306991		7485654
PtpAffx.82259.1.A1_s_at	POPTRDRAFT_652263	Potri.005G256700	hypothetical protein	0.031854	0.0383158	122.8	269.96	184.07	XM_002307783	XP_002307819	chr5:25295305-25296250 (-)	7485663
PtpAffx.205912.1.S1_at	POPTRDRAFT_862283	Potri.005G259600	hypothetical protein	0.0407617	0.0444211	142.51	347.47	307.79	XM_002307794	XP_002307830		7479122
PtpAffx.205919.1.S1_at	POPTRDRAFT_761706	Potri.006G001200	hypothetical protein	0.0335976	0.0395789	31.82	83.55	41.79	XM_002308701	XP_002308737		7489184
PtpAffx.205922.1.S1_at	POPTRDRAFT_418065	Potri.006G001900	hypothetical protein	0.0241429	0.0322105	6.33	13.28	17.93	XM_002307807	XP_002307843		7458460
PtpAffx.205929.1.S1_at	POPTRDRAFT_560080	Potri.006G003300	hypothetical protein	0.0473185	0.0484211	5.33	14.42	12.32	XM_002307811	XP_002307847		7463638
PtpAffx.16899.1.S1_at	POPTRDRAFT_831745	Potri.006G003600	hypothetical protein	0.005511	0.0127158	907.27	2231.14	837.11	XM_002308716	XP_002308752		7458467
Ptp.1199.1.S1_at	POPTRDRAFT_560094	Potri.006G004300	Transcribed locus, weakly similar to NP_175981.2 cellulose synthase family protein (Arabidopsis thaliana)	0.0001096	0.00176	15220.7	2658.29	17485.1	XM_002307814	XP_002307850	chr6:330624-331684 (+)	7458470
PtpAffx.205948.1.S1_at	POPTRDRAFT_761764	Potri.006G007800	hypothetical protein	0.000855	0.00446316	43.92	105.68	50.26	XM_002308737	XP_002308773		7463661
PtpAffx.21966.1.A1_at	POPTRDRAFT_717389	Potri.006G013900	sodium-dicarboxylate cotransporter	0.0496064	0.0496842	271.31	616.56	3239.43	XM_002307850	XP_002307886		7463685
PtpAffx.205978.1.S1_at	POPTRDRAFT_560178	Potri.006G014400	nbs-lrr resistance protein	0.0046664	0.0115158	4892.6	2549.65	3137.79	XM_002307856	XP_002307892	chr6:935863-938419 (+)	7458512
PtpAffx.205979.1.S1_at	POPTRDRAFT_560180	Potri.006G014700	hypothetical protein	0.0172414	0.0261053	26.59	9.32	12.19	XM_002308759	XP_002308795	chr6:957639-957975 (-)	7458514
PtpAffx.205980.1.S1_at	POPTRDRAFT_831763	Potri.006G015100	hypothetical protein	0.0222184	0.0307368	292.11	412.15	604.82	XM_002307860	XP_002307896		7463687
PtpAffx.224507.1.S1_at	POPTRDRAFT_761852	Potri.006G018300	hypothetical protein	0.0005942	0.00370526	84.58	185.4	64.48	XM_002308777	XP_002308813		7463704
Ptp.6849.2.S1_s_at	POPTRDRAFT_818968	Potri.006G024100	hypothetical protein	0.0473495	0.0484211	328.72	499.7	165.88	XM_002308799	XP_002308835		7479617
PtpAffx.206009.1.S1_x_at	POPTRDRAFT_818968	Potri.006G024100	hypothetical protein	0.0004957	0.00336842	1456.25	2496.22	1111.21	XM_002308799	XP_002308835		7479617
Ptp.659.1.S1_s_at	POPTRDRAFT_818972	Potri.006G025400	Transcribed locus, moderately similar to NP_187886.2 short-chain dehydrogenasereductase (SDR) family protein (Arabidopsis thaliana)	0.0036913	0.00997895	1577.28	864.37	1584.79	XM_002308805	XP_002308841		7479623
PtpAffx.5433.1.A1_at	POPTRDRAFT_818982	Potri.006G031700	4-alpha-glucanotransferase	0.0006819	0.00395789	2951.08	3519.64	760.05	XM_002308818	XP_002308854	chr6:1899677-1900606 (-)	7479637
PtpAffx.92352.1.S1_a_at	POPTRDRAFT_560339	Potri.006G034000	hypothetical protein	0.0015011	0.00610526	879.55	108.68	1023.99	XM_002308829	XP_002308865		7479649
PtpAffx.206047.1.S1_at	POPTRDRAFT_1080313	Potri.006G034900	hypothetical protein	7.91e-05	0.00151789	436.43	275.8	657.53	XM_002308833	XP_002308869		7495685
PtpAffx.85882.1.S1_s_at	POPTRDRAFT_819004	Potri.006G038400	hypothetical protein	0.0043775	0.0110737	524.31	1283.86	758.11	XM_002308848	XP_002308884		7458925 /// 7495696
PtpAffx.9921.5.A1_at	POPTRDRAFT_417170	Potri.006G039600	hypothetical protein	0.020819	0.0294737	15.19	72.22	42.56	XM_002308852	XP_002308888	chr6:2542169-2542514 (-)	7479672
PtpAffx.206069.1.S1_at	POPTRDRAFT_831806	Potri.006G040700	hypothetical protein	0.0498426	0.0498947	7.47	0.99	3.21	XM_002308857	XP_002308893		7496086
PtpAffx.3461.2.S1_a_at	POPTRDRAFT_866067	Potri.006G040800	hypothetical protein	0.0002162	0.00233684	5290.51	361.42	8557.68	XM_002308858	XP_002308894	chr16:2061000-2064925 (-)	7473564
PtpAffx.90695.1.A1_at	POPTRDRAFT_866067	Potri.006G040800	hypothetical protein	0.0109332	0.0194947	75.36	37.78	98.72	XM_002308858	XP_002308894	chr6:2638277-2638611 (-)	7473564
PtpAffx.206070.1.S1_at	POPTRDRAFT_866875	Potri.006G040900	hypothetical protein	0.0021305	0.00732632	508.15	115.62	512.84	XM_002308859	XP_002308895		7473565
PtpAffx.206080.1.S1_at	POPTRDRAFT_762031	Potri.006G042700	hypothetical protein	0.0342831	0.0402105	3.54	22.06	15.41	XM_002307953	XP_002307989		7496092
PtpAffx.206090.1.S1_at	POPTRDRAFT_865471	Potri.006G044100	hypothetical protein	0.0032146	0.00917895	1436.36	3487.57	864.37	XM_002308875	XP_002308911		7473584
PtpAffx.206090.1.S1_x_at	POPTRDRAFT_865471	Potri.006G044100	hypothetical protein	0.0053835	0.0125684	810.35	3019.96	550.69	XM_002308875	XP_002308911		7473584
PtpAffx.97624.1.S1_s_at	POPTRDRAFT_865471	Potri.006G044100	hypothetical protein	0.0011189	0.00515789	359.97	1097.47	279.62	XM_002308875	XP_002308911		7473584
Ptp.3244.1.S1_at	POPTRDRAFT_652642	Potri.006G044300	hypothetical protein	0.0167367	0.0256842	3384.57	862.82	2926.53	XM_002307962	XP_002307998		7496101
PtpAffx.46928.1.A1_at	POPTRDRAFT_1080418	Potri.006G048300	hypothetical protein	0.0040889	0.0106526	2.4	5.68	17.75	XM_002308896	XP_002308932		7473605
PtpAffx.206110.1.S1_at	POPTRDRAFT_560484	Potri.006G048900	hypothetical protein	0.0001583	0.00205895	431.36	603.9	206.56	XM_002307986	XP_002308022	chr6:3283712-3286941 (+)	7496126
PtpAffx.109064.1.S1_at	POPTRDRAFT_1080427	Potri.006G049100	hypothetical protein	6.65e-05	0.00145895	377.3	731.42	326.1	XM_002308899	XP_002308935	chr6:3294049-3295876 (-)	7496127
PtpAffx.206115.1.S1_at	POPTRDRAFT_819055	Potri.006G050000	hypothetical protein	0.0421607	0.0452632	56.55	94.17	34.52	XM_002308904	XP_002308940		7473613
PtpAffx.63116.1.A1_s_at	POPTRDRAFT_819055	Potri.006G050000	hypothetical protein	0.0044732	0.0112211	4.7	30.46	2.74	XM_002308904	XP_002308940		7473613
PtpAffx.1578.1.S1_a_at	POPTRDRAFT_819064	Potri.006G052200	hypothetical protein	0.0028446	0.00861053	873.87	904.47	2050.91	XM_002308916	XP_002308952		7473625
Ptp.5927.1.S1_s_at	POPTRDRAFT_560522	Potri.006G052800	hypothetical protein	0.0459901	0.0475789	1342.56	439.62	5824.23	XM_002308921	XP_002308957		7473630
PtpAffx.148601.1.S1_s_at	POPTRDRAFT_652752	Potri.006G053500	hypothetical protein	0.0157254	0.0246316	67.85	4.81	44.12	XM_002308925	XP_002308961	chr6:3670623-3673946 (-)	7496142
PtpAffx.206127.1.S1_at	POPTRDRAFT_652752	Potri.006G053500	hypothetical protein	0.0015395	0.00616842	28.61	2.87	5.77	XM_002308925	XP_002308961		7496142
PtpAffx.206132.1.S1_at	POPTRDRAFT_652756	Potri.006G054200	hypothetical protein	0.0018925	0.00690526	209.98	117.88	94.26	XM_002308007	XP_002308043		7496148
PtpAffx.8861.1.S1_s_at	POPTRDRAFT_652756	Potri.006G054200	hypothetical protein	3.28e-05	0.00119158	1533.04	661.26	334.72	XM_002308007	XP_002308043		7496148
PtpAffx.31752.1.S1_at	POPTRDRAFT_652765	Potri.006G055400	hypothetical protein	0.0084246	0.0165474	2913.31	699.33	4069.96	XM_002308015	XP_002308051		7474665
PtpAffx.87901.1.A1_at	POPTRDRAFT_560565	Potri.006G065000	hypothetical protein	0.0083255	0.0164	33.94	69.61	30.17	XM_002308020	XP_002308056	chr6:4541902-4543781 (+)	7474671
PtpAffx.7290.1.A1_at	POPTRDRAFT_560635	Potri.006G072300	hypothetical protein	0.0291905	0.0362105	654.66	1747.52	465.55	XM_002308961	XP_002308997	chr6:5141508-5142276 (-)	7485488
PtpAffx.206184.1.S1_at	POPTRDRAFT_762251	Potri.006G074600	hypothetical protein	0.0290589	0.0362105	30.46	33.57	96.84	XM_002308972	XP_002309008		7485499
PtpAffx.206185.1.S1_at	POPTRDRAFT_762254	Potri.006G074800	hypothetical protein	0.0003879	0.00301053	24.23	4.03	316.74	XM_002308072	XP_002308108	chr6:5370647-5372088 (+)	7474723
PtpAffx.206186.1.S1_s_at	POPTRDRAFT_762254	Potri.006G074800	hypothetical protein	0.0174275	0.0263158	17.85	4.72	210.52	XM_002308072	XP_002308108		7474723 /// 7474724
PtpAffx.206187.1.S1_at	POPTRDRAFT_560663	Potri.006G075200	hypothetical protein	0.0420051	0.0450526	201.08	64.95	155.67	XM_002308076	XP_002308112		7485501
PtpAffx.60298.1.S1_s_at	POPTRDRAFT_560673	Potri.006G076200	hypothetical protein	0.0049617	0.0119158	33.18	146.07	44.65	XM_002308083	XP_002308119	chr18:14276428-14278591 (+)	7474734 /// 7484071
PtpAffx.206197.1.S1_at	POPTRDRAFT_867202	Potri.006G077100	hypothetical protein	2.52e-05	0.00108211	458.39	666.19	251.72	XM_002308983	XP_002309019		7487217
PtpAffx.249.609.S1_s_at	POPTRDRAFT_813911	Potri.006G077200	hypothetical protein	0.0020631	0.0072	4976.59	5797.6	2631.48	XM_002308087	XP_002308123		7485512
PtpAffx.157739.1.S1_at	POPTRDRAFT_831870	Potri.006G078200	hypothetical protein	0.0130382	0.0218947	474.98	906.97	404.04	XM_002308091	XP_002308127		7485516
PtpAffx.206237.1.S1_at	POPTRDRAFT_801931	Potri.006G084600	hypothetical protein	0.0023034	0.00764211	9.59	1.24	15.86	XM_002309017	XP_002309053		7454921
PtpAffx.7298.1.A1_s_at	POPTRDRAFT_416754	Potri.006G085300	hypothetical protein	0.0042742	0.0109474	2.74	2.13	19.18	XM_002309020	XP_002309056		7487255
PtpAffx.226.1.S1_at	POPTRDRAFT_560773	Potri.006G086800	hypothetical protein	1.72e-05	0.000941053	20883.7	9408.39	18388.5	XM_002309028	XP_002309064		7487262
PtpAffx.2655.3.S1_a_at	POPTRDRAFT_819173	Potri.006G086900	hypothetical protein	0.004139	0.0107158	266.41	102.35	2128.42	XM_002309029	XP_002309065		7454933
PtpAffx.206261.1.S1_s_at	POPTRDRAFT_762397	Potri.006G089400	hypothetical protein	0.0213519	0.0298947	12.97	1.31	16.58	XM_002309044	XP_002309080		7487270
Ptp.4832.2.A1_s_at	POPTRDRAFT_560836	Potri.006G092400	hypothetical protein	0.000303	0.00273684	1453.2	457.36	3864.43	XM_002308153	XP_002308189		7454963
PtpAffx.1205.3.S1_s_at	POPTRDRAFT_560836	Potri.006G092400	hypothetical protein	0.0001046	0.00172632	96.39	57.73	425.46	XM_002308153	XP_002308189		7454963
PtpAffx.163418.1.S1_s_at	POPTRDRAFT_653060	Potri.006G094000	hypothetical protein	0.0139226	0.0229474	71.77	47.3	28.26	XM_002309067	XP_002309103		7468029
PtpAffx.206290.1.S1_s_at	POPTRDRAFT_653060	Potri.006G094000	hypothetical protein	0.0314259	0.0378947	156.26	93.65	55.1	XM_002309067	XP_002309103		7468029
PtpAffx.206308.1.S1_at	POPTRDRAFT_762487	Potri.006G098700	hypothetical protein	0.0314003	0.0378947	42.74	113.82	64.2	XM_002309095	XP_002309131	chr6:7408878-7412067 (-)	7487309
PtpAffx.158518.3.S1_a_at	POPTRDRAFT_653119	Potri.006G099900	Ca2+ antiporter/cation exchanger	0.0032214	0.00917895	19429.2	4967.83	22554.2	XM_002309102	XP_002309138		7466070 /// 7487317
PtpAffx.158518.3.S1_at	POPTRDRAFT_653119	Potri.006G099900	Ca2+ antiporter/cation exchanger	0.0064301	0.014	1155.74	288.94	1263	XM_002309102	XP_002309138		7487317
PtpAffx.156852.1.S1_s_at	POPTRDRAFT_831926	Potri.006G101500	omega-3 fatty acid desaturase	0.001183	0.00534737	3982.82	1121.17	3491.09	XM_002309110	XP_002309146		7468059
PtpAffx.160648.1.S1_s_at	POPTRDRAFT_717427	Potri.006G102700	diaminopimelate epimerase	0.0031671	0.00909474	87.61	166.92	59.69	XM_002308195	XP_002308231		7487330
PtpAffx.206326.1.S1_at	POPTRDRAFT_762527	Potri.006G103000	hypothetical protein	0.048034	0.0488421	77.43	17.63	7.59	XM_002308196	XP_002308232	chr6:7781976-7783545 (+)	7487332
PtpAffx.206338.1.S1_at	POPTRDRAFT_762555	Potri.006G105700	hypothetical protein	0.0013956	0.00583158	141.32	326.2	139.45	XM_002309133	XP_002309169		7468074
PtpAffx.219197.1.S1_s_at	POPTRDRAFT_762555	Potri.006G105700	hypothetical protein	0.0013626	0.00578947	45.97	113	29.43	XM_002309133	XP_002309169		7468074
PtpAffx.206339.1.S1_at	POPTRDRAFT_560966	Potri.006G105900	hypothetical protein	0.0035295	0.00970526	36.63	112.86	29.58	XM_002308204	XP_002308240		7487350
PtpAffx.206355.1.S1_at	POPTRDRAFT_762585	Potri.006G109000	hypothetical protein	0.0481113	0.0488421	13.33	11.47	4.83	XM_002309149	XP_002309185		7484629
PtpAffx.206362.1.S1_at	POPTRDRAFT_762600	Potri.006G110400	hypothetical protein	0.019299	0.028	204.1	128.72	265.75	XM_002308224	XP_002308260		7484639
PtpAffx.48017.2.S1_a_at	POPTRDRAFT_653302	Potri.006G150300	hypothetical protein	0.0110199	0.0196	257.85	1086.46	377.91	XM_002308258	XP_002308294		7497617
PtpAffx.12601.1.S1_at	POPTRDRAFT_653303	Potri.006G150400	hypothetical protein	2e-06	0.000604211	873.47	2472.66	1161.68	XM_002308259	XP_002308295		7497618
PtpAffx.206391.1.S1_at	POPTRDRAFT_561090	Potri.006G151300	amine oxidase	0.0131179	0.0221053	662.33	206.25	147.45	XM_002309190	XP_002309226		7484673
PtpAffx.206391.1.S1_x_at	POPTRDRAFT_561090	Potri.006G151300	amine oxidase	0.0182064	0.0271579	689.29	171.93	137.57	XM_002309190	XP_002309226		7484673
Ptp.5434.1.A1_at	POPTRDRAFT_819280	Potri.006G153000	hypothetical protein	1.79e-05	0.000945263	1499.83	1614.3	3345.31	XM_002309196	XP_002309232		7484679
PtpAffx.496.3.S1_a_at	POPTRDRAFT_416299	Potri.006G153900	hypothetical protein	6.63e-05	0.00145895	526.12	1156.99	554.75	XM_002309200	XP_002309236		7476200 /// 7484683
Ptp.6678.1.S1_at	POPTRDRAFT_653342	Potri.006G154400	hypothetical protein	0.0019329	0.00692632	1867.84	1030.49	998.83	XM_002308275	XP_002308311	chr6:13603245-13605348 (+)	7497634
PtpAffx.81460.1.S1_at	POPTRDRAFT_561367	Potri.006G180100	hypothetical protein	0.0188522	0.0277895	10.67	77.52	22.86	XM_002308385	XP_002308421		7465978
PtpAffx.206537.1.S1_at	POPTRDRAFT_762955	Potri.006G180700	hypothetical protein	0.0003384	0.00288421	17.11	57.14	38.38	XM_002308380	XP_002308416	chr6:18487126-18487615 (-)	7465973
PtpAffx.206524.1.S1_s_at	POPTRDRAFT_561335	Potri.006G184400	hypothetical protein	0.0392514	0.0435789	63.54	120.89	58.81	XM_002309312	XP_002309348		7453784 /// 7457164 /// 7465960
PtpAffx.1696.1.A1_s_at	POPTRDRAFT_561303	Potri.006G187400	hypothetical protein	0.0214182	0.0298947	282.56	535.97	325.91	XM_002309294	XP_002309330		7485226
PtpAffx.34417.1.S1_at	POPTRDRAFT_717673	Potri.006G188100	hypothetical protein	0.032033	0.0383158	209.55	262.59	105.03	XM_002308351	XP_002308387		7455666
PtpAffx.57046.1.S1_a_at	POPTRDRAFT_762855	Potri.006G190500	hypothetical protein	0.0043843	0.0110737	5201.25	3160.26	6554.93	XM_002308339	XP_002308375		7479536
PtpAffx.206470.1.S1_at	POPTRDRAFT_561237	Potri.006G194400	hypothetical protein	3.14e-05	0.00118105	786.34	796.04	2664.54	XM_002309258	XP_002309294		7479517
PtpAffx.653.22.S1_s_at	POPTRDRAFT_561237	Potri.006G194400	hypothetical protein	9.1e-06	0.000829474	514.16	746.98	2387.2	XM_002309258	XP_002309294	chr2:4812359-4812688 (-)	7479517 /// 7488039
PtpAffx.4636.1.A1_at	POPTRDRAFT_762806	Potri.006G195100	hypothetical protein	0.0026102	0.00823158	198.71	1213.47	858.72	XM_002309253	XP_002309289	chr6:20064708-20065514 (+)	7455630
PtpAffx.206445.1.S1_s_at	POPTRDRAFT_831980	Potri.006G199200	hypothetical protein	0.0028984	0.00867368	72.45	226.25	82.25	XM_002308303	XP_002308339		7455613
PtpAffx.206440.1.S1_at	POPTRDRAFT_561178	Potri.006G199800	sucrose-phosphatase	0.0437841	0.0461053	1966.31	2630.47	827.61	XM_002309230	XP_002309266		7479489
PtpAffx.98695.1.S1_s_at	POPTRDRAFT_763031	Potri.006G205800	hypothetical protein	0.0083159	0.0164	27.63	80.19	29.67	XM_002308410	XP_002308446		7485298
Ptp.7126.1.S1_at	POPTRDRAFT_561446	Potri.006G206500	hypothetical protein	0.0005185	0.00343158	1614.57	292.58	132.48	XM_002308412	XP_002308448	chr6:21315923-21317107 (+)	7492229
PtpAffx.206575.1.S1_at	POPTRDRAFT_763038	Potri.006G206800	hypothetical protein	0.0194019	0.0282105	41.74	8.6	13.14	XM_002309369	XP_002309405		7492230
PtpAffx.146927.1.A1_at	POPTRDRAFT_561452	Potri.006G207100	hypothetical protein	0.0279243	0.0353684	29.35	20.8	13.97	XM_002309370	XP_002309406	chr6:21385080-21385887 (-)	7466011
PtpAffx.206582.1.S1_at	POPTRDRAFT_763046	Potri.006G207500	hypothetical protein	0.0063596	0.0139158	111.24	257.46	115.13	XM_002309372	XP_002309408		7466015
PtpAffx.206591.1.S1_at	POPTRDRAFT_832044	Potri.006G210700	hypothetical protein	0.0227289	0.0311579	8.52	38.92	32.88	XM_002309384	XP_002309420		7492246
PtpAffx.206601.1.S1_at	POPTRDRAFT_865905	Potri.006G213200	hypothetical protein	0.0180991	0.0269474	39.85	101.73	52.37	XM_002308441	XP_002308477		7491943
PtpAffx.39559.1.S1_at	POPTRDRAFT_561511	Potri.006G213700	hypothetical protein	0.0195501	0.0282105	46.53	13.64	42.79	XM_002308445	XP_002308481	chr6:21866893-21867226 (+)	7492258
PtpAffx.11802.2.S1_at	POPTRDRAFT_813935	Potri.006G214200	hypothetical protein	0.0055925	0.0128211	804.95	270.7	415.31	XM_002308448	XP_002308484	chr6:21896941-21899228 (+)	7491950
PtpAffx.206605.1.S1_at	POPTRDRAFT_561517	Potri.006G214300	hypothetical protein	0.0046473	0.0114947	332.35	121.4	1565.14	XM_002308449	XP_002308485		7491951
PtpAffx.8841.2.A1_at	POPTRDRAFT_832050	Potri.006G214400	hypothetical protein	0.0296441	0.0366316	589.54	276.57	673.16	XM_002309399	XP_002309435		7491952
PtpAffx.206607.1.S1_at	POPTRDRAFT_561521	Potri.006G214700	hypothetical protein	0.0264298	0.0343158	10.32	5.85	1.54	XM_002309400	XP_002309436		7491954
PtpAffx.206612.1.S1_at	POPTRDRAFT_763123	Potri.006G216100	hypothetical protein	0.0028598	0.00863158	178.9	409.28	170.42	XM_002308460	XP_002308496		7492269
PtpAffx.206619.1.S1_at	POPTRDRAFT_717839	Potri.006G217700	hypothetical protein	0.0166475	0.0254737	1132.1	1792.8	797.59	XM_002308470	XP_002308506	chr6:22149933-22153752 (+)	7491972
PtpAffx.206623.1.S1_at	POPTRDRAFT_802288	Potri.006G218300	hypothetical protein	0.0246083	0.0328421	72.24	193.36	137.07	XM_002309417	XP_002309453	chr6:22200728-22206387 (-)	7491975
Ptp.938.1.A1_s_at	POPTRDRAFT_819456	Potri.006G221000	cytokinin oxidase	0.0492753	0.0494737	447.69	333.47	1247.01	XM_002309432	XP_002309468		7492296
PtpAffx.206641.1.S1_at	POPTRDRAFT_561592	Potri.006G221400	hypothetical protein	0.0327308	0.0389474	10.72	59.85	13.06	XM_002308490	XP_002308526		7492299
Ptp.5500.1.S1_at	POPTRDRAFT_717791	Potri.006G222200	spermine synthase	0.0108655	0.0194316	1104.22	1196.57	443.67	XM_002308495	XP_002308531		7491997
PtpAffx.206649.1.S1_at	POPTRDRAFT_561611	Potri.006G223300	hypothetical protein	0.001487	0.00606316	145.73	391.11	184.65	XM_002308498	XP_002308534		7492000
PtpAffx.491.1.S1_s_at	POPTRDRAFT_832078	Potri.006G223900	hypothetical protein	0.0419435	0.0450526	1030.95	1719.24	14795.6	XM_002308501	XP_002308537		7462237
PtpAffx.63358.2.S1_a_at	POPTRDRAFT_763234	Potri.006G226800	hypothetical protein	0.0004497	0.0032	2240.22	612.42	6597.21	XM_002309456	XP_002309492	chr6:22963290-22964056 (-)	7462248
PtpAffx.206677.1.S1_at	POPTRDRAFT_561655	Potri.006G228200	hypothetical protein	0.0416745	0.0448421	77.67	186.35	34.67	XM_002308520	XP_002308556		7462256
PtpAffx.36115.1.S1_at	POPTRDRAFT_561661	Potri.006G228800	hypothetical protein	8.39e-05	0.00154947	6249.77	1645.75	4383.14	XM_002309467	XP_002309503		7462259
PtpAffx.144438.1.S1_at	POPTRDRAFT_1081412	Potri.006G228900	hypothetical protein	7e-06	0.000789474	163.36	320.4	173.88	XM_002308523	XP_002308559		7462260
PtpAffx.206690.1.S1_at	POPTRDRAFT_561680	Potri.006G231100	hypothetical protein	0.0037233	0.0100421	40.54	241.3	53.95	XM_002308535	XP_002308571	chr6:23301468-23302960 (+)	7470710
PtpAffx.206691.1.S1_at	POPTRDRAFT_561681	Potri.006G231200	hypothetical protein	0.0008369	0.0044	47.15	98.05	32.27	XM_002308536	XP_002308572		7470711
Ptp.4300.1.S1_s_at	POPTRDRAFT_832108	Potri.006G233800	hypothetical protein	9.4e-06	0.000829474	404.48	2008.71	117.49	XM_002309486	XP_002309522		7470724
PtpAffx.206700.1.S1_at	POPTRDRAFT_832108	Potri.006G233800	hypothetical protein	0.0086229	0.0167789	87.77	442.82	16.67	XM_002309486	XP_002309522	chr6:23475889-23481316 (-)	7470724
PtpAffx.131235.1.S1_at	POPTRDRAFT_819519	Potri.006G234100	hypothetical protein	6.04e-05	0.00142316	198.72	421.33	224.55	XM_002309487	XP_002309523		7470725
PtpAffx.5423.2.A1_a_at	POPTRDRAFT_819528	Potri.006G235100	6-phosphofructokinase	0.0184749	0.0273684	196.25	416.7	69.23	XM_002309492	XP_002309528		7470730
PtpAffx.206710.1.S1_at	POPTRDRAFT_865840	Potri.006G236200	hypothetical protein	0.018594	0.0273684	22.45	77.99	27.62	XM_002309496	XP_002309532		7470733
Ptp.4287.1.S1_s_at	POPTRDRAFT_832118	Potri.006G237500	hypothetical protein	0.0150022	0.024	22.91	67.4	80.77	XM_002309502	XP_002309538		7470738
PtpAffx.206717.1.S1_at	POPTRDRAFT_561749	Potri.006G238500	hypothetical protein	0.0430104	0.0456842	16.56	1.41	3.4	XM_002309507	XP_002309543		7470743
PtpAffx.206724.1.S1_at	POPTRDRAFT_763353	Potri.006G239500	hypothetical protein	0.0407664	0.0444211	1.67	5.95	11.07	XM_002308571	XP_002308607		7471530
PtpAffx.206733.1.S1_at	POPTRDRAFT_415692	Potri.006G241000	hypothetical protein	0.018692	0.0275789	51.48	160.75	82.33	XM_002309520	XP_002309556		7495708
PtpAffx.206735.1.S1_at	POPTRDRAFT_763374	Potri.006G241400	hypothetical protein	0.0479204	0.0488421	773.79	212.82	985.63	XM_002308580	XP_002308616		7471540
PtpAffx.7804.1.A1_at	POPTRDRAFT_561796	Potri.006G243700	hypothetical protein	0.047331	0.0484211	381.39	344.57	1099.51	XM_002308585	XP_002308621	chr18:778455-780060 (+)	7495724
PtpAffx.163417.1.S1_at	POPTRDRAFT_561807	Potri.006G245200	hypothetical protein	0.0008837	0.00454737	235.23	923.8	140.24	XM_002308593	XP_002308629		7495731
PtpAffx.79896.1.A1_at	POPTRDRAFT_561807	Potri.006G245200	hypothetical protein	0.0052995	0.0124	164.17	652.92	117.67	XM_002308593	XP_002308629	chr6:24445210-24446287 (+)	7495731
PtpAffx.150150.1.S1_s_at	POPTRDRAFT_561843	Potri.006G249200	beta-ketoacyl-coa synthase family protein	0.0420871	0.0452632	85.52	75.9	13.04	XM_002308606	XP_002308642	chr6:24725736-24726689 (+)	7471569
PtpAffx.224524.1.S1_at	POPTRDRAFT_561843	Potri.006G249200	beta-ketoacyl-coa synthase family protein	0.0058214	0.0131368	342.81	327.83	122.79	XM_002308606	XP_002308642		7471569
PtpAffx.206770.1.S1_at	POPTRDRAFT_418518	Potri.006G249900	hypothetical protein	0.0405972	0.0444211	18.08	10.35	25.22	XM_002309567	XP_002309603		7471573
Ptp.2178.1.S1_at	POPTRDRAFT_717966	Potri.006G250300	Transcribed locus, strongly similar to NP_200330.1 Ras-related GTP-binding protein (RAN3) (Arabidopsis thaliana)	0.0280119	0.0353684	21416.2	16336.2	11192.1	XM_002309570	XP_002309606		7495759
PtpAffx.12146.1.A1_a_at	POPTRDRAFT_561858	Potri.006G250400	hypothetical protein	5.59e-05	0.00139158	5810.69	7058.04	2562.14	XM_002308612	XP_002308648		7495760
PtpAffx.140068.1.S1_at	POPTRDRAFT_717109	Potri.006G251300	hypothetical protein	0.023045	0.0315789	25.98	33.73	89.68	XM_002308617	XP_002308653		7495765
PtpAffx.206779.1.S1_at	POPTRDRAFT_561868	Potri.006G251400	hypothetical protein	0.0002699	0.00261053	109.12	238.9	140.09	XM_002308618	XP_002308654		7471581
PtpAffx.117017.1.S1_at	POPTRDRAFT_415825	Potri.006G255700	hypothetical protein	0.0075061	0.0154316	354.17	1092.03	578.07	XM_002308635	XP_002308671	chr18:1670612-1671888 (+)	7471599
PtpAffx.249.451.S1_at	POPTRDRAFT_415825	Potri.006G255700	hypothetical protein	0.0001259	0.00188632	1303.38	4763.95	1883.69	XM_002308635	XP_002308671	chr18:1672419-1674382 (+)	7471599
PtpAffx.210708.1.S1_s_at	POPTRDRAFT_561938	Potri.006G258400	hypothetical protein	0.0443893	0.0465263	28.45	20.35	9.85	XM_002308646	XP_002308682	chr12:11727311-11728355 (+)	7456587 /// 7468658 /// 7484897
PtpAffx.9312.1.A1_at	POPTRDRAFT_561939	Potri.006G258600	hypothetical protein	0.0468634	0.0482105	377.81	1239.99	768.2	XM_002309612	XP_002309648		7489128
Ptp.5492.2.S1_s_at	POPTRDRAFT_561953	Potri.006G260000	hypothetical protein	0.0122683	0.0210526	683.76	1108.97	2416.69	XM_002309622	XP_002309658		7468668
PtpAffx.58492.1.S1_at	POPTRDRAFT_819624	Potri.006G263200	hypothetical protein	0.0226528	0.0311579	919.9	1073.23	2012.4	XM_002309635	XP_002309671		7489148
PtpAffx.206848.1.S1_at	POPTRDRAFT_867612	Potri.006G266400	hypothetical protein	0.0159817	0.0248421	425.51	281.3	217.5	XM_002309652	XP_002309688		7468701
Ptp.3214.1.A1_s_at	POPTRDRAFT_562015	Potri.006G266500	1,2-diacylglycerol 3-beta-galactosyltransferase	0.0255515	0.0334737	264.98	131.84	260.15	XM_002309653	XP_002309689	chr6:25985698-25987843 (-)	7468702
PtpAffx.53295.1.S1_at	POPTRDRAFT_654265	Potri.006G266600	hypothetical protein	0.0215225	0.0301053	50.1	153.28	54.64	XM_002309654	XP_002309690		7468703
PtpAffx.63615.1.S1_at	POPTRDRAFT_562029	Potri.006G267900	hypothetical protein	0.0374079	0.0423158	14.69	57.04	30.27	XM_002309661	XP_002309697		7459902
PtpAffx.209629.1.S1_at	POPTRDRAFT_568095	Potri.006G270100	hypothetical protein	0.0264602	0.0343158	22.28	3.16	3.7	XM_002317117	XP_002317153		7484296
PtpAffx.206860.1.S1_at	POPTRDRAFT_802509	Potri.006G270500	histidine kinase cytokinin receptor	3.21e-05	0.00118947	3.04	29.45	41.61	XM_002309664	XP_002309700		7489175
PtpAffx.206863.1.S1_x_at	POPTRDRAFT_562056	Potri.006G271600	cc-nbs-lrr resistance protein	0.0095105	0.0178105	1.27	1.8	12.87	XM_002309666	XP_002309702		7459909
Ptp.6552.2.S1_s_at	POPTRDRAFT_215969	Potri.007G000200	hypothetical protein	0.0011161	0.00515789	77.9	104.71	48.61	XM_002310328	XP_002310364		7497762
PtpAffx.207465.1.S1_at	POPTRDRAFT_764979	Potri.007G000500	hypothetical protein	0.0003187	0.0028	326.18	768.57	332.97	XM_002310871	XP_002310907		7465592
Ptp.3238.1.S1_s_at	POPTRDRAFT_563393	Potri.007G001200	hypothetical protein	0.034063	0.04	4045.36	8416.85	3826.95	XM_002310324	XP_002310360	chr7:14880580-14881471 (+)	7465588
Ptp.3823.1.S1_at	POPTRDRAFT_563393	Potri.007G001200	hypothetical protein	0.0186283	0.0275789	1699.7	3843.72	1608.68	XM_002310324	XP_002310360	chr7:14879839-14880671 (+)	7465588
PtpAffx.207460.1.S1_at	POPTRDRAFT_563386	Potri.007G001800	hypothetical protein	6.15e-05	0.00143368	159.35	347.38	91.93	XM_002310318	XP_002310354		7465582
PtpAffx.125332.1.S1_at	POPTRDRAFT_764959	Potri.007G002500	hypothetical protein	0.0318383	0.0383158	36.89	49.75	116.7	XM_002310313	XP_002310349	chr7:14799680-14801442 (+)	7465577
PtpAffx.207457.1.S1_at	POPTRDRAFT_764958	Potri.007G002600	hypothetical protein	3.73e-05	0.00122526	36.54	5.2	66.77	XM_002310312	XP_002310348	chr7:14784895-14789309 (+)	7465576
PtpAffx.147757.1.A1_at	POPTRDRAFT_718063	Potri.007G003100	hypothetical protein	0.0378544	0.0427368	14.8	2.04	1.86	XM_002310308	XP_002310344	chr7:14763373-14765320 (+)	7497754
PtpAffx.70584.1.S1_s_at	POPTRDRAFT_820138	Potri.007G004100	aminoacyl-tRNA ligase	0.0038784	0.0102947	89.77	195.52	79	XM_002310860	XP_002310896	chr7:14675035-14676336 (-)	7465570
PtpAffx.113553.2.S1_at	POPTRDRAFT_820137	Potri.007G004600	hypothetical protein	0.0013695	0.00578947	91.34	227.07	107.8	XM_002310859	XP_002310895	chr7:14639366-14643071 (-)	7465566
PtpAffx.30130.1.S1_at	POPTRDRAFT_869897	Potri.007G005300	GCN5-related N-acetyltransferase (GNAT) family protein / amino acid kinase family protein	0.023259	0.0315789	998.4	1746.58	853.31	XM_002310300	XP_002310336	chr7:14595277-14600409 (+)	7465562
PtpAffx.149533.2.S1_s_at	POPTRDRAFT_563339	Potri.007G006800	hypothetical protein	0.0241877	0.0324211	9055.03	3433.02	10906.2	XM_002310293	XP_002310329	chr14:765826-766416 (+)	7497305 /// 7497737
PtpAffx.5622.2.S1_s_at	POPTRDRAFT_832433	Potri.007G007600	hypothetical protein	0.014422	0.0233684	905.48	297.15	807.73	XM_002310844	XP_002310880		7497730
Ptp.5229.1.S1_s_at	POPTRDRAFT_718004	Potri.007G008500	hypothetical protein	0.0178753	0.0267368	6519.02	5302.45	17364	XM_002310288	XP_002310324	chr7:14318445-14320075 (+)	7465538
PtpAffx.120153.1.S1_s_at	POPTRDRAFT_718004	Potri.007G008500	hypothetical protein	0.0228955	0.0313684	2863.4	2494.56	9101.28	XM_002310288	XP_002310324		7465538
PtpAffx.4260.1.A1_at	POPTRDRAFT_655493	Potri.007G010200	hypothetical protein	0.0091577	0.0173895	13639.3	6988.35	17433.4	XM_002310835	XP_002310871	chr7:14183692-14185647 (-)	7465539
Ptp.3905.1.S1_s_at	POPTRDRAFT_719763	Potri.007G011200	phosphoenolpyruvate carboxykinase (ATP)	0.0012358	0.00547368	294.06	968.83	132.04	XM_002310831	XP_002310867	chr7:14088670-14094253 (-)	7480188
PtpAffx.1352.3.A1_s_at	POPTRDRAFT_719763	Potri.007G011200	phosphoenolpyruvate carboxykinase (ATP)	0.0040049	0.0105053	744.25	1876.68	343.09	XM_002310831	XP_002310867		7480188
PtpAffx.111722.1.S1_at	POPTRDRAFT_219675	Potri.007G011400	nucleobase ascorbate transporter	0.0054069	0.0125895	585.21	1049.76	293.61	XM_002310829	XP_002310865		7495545
PtpAffx.155705.1.S1_s_at	POPTRDRAFT_719737	Potri.007G012700	hypothetical protein	0.0125674	0.0214737	384.71	353.55	185.33	XM_002310821	XP_002310857		7480178
PtpAffx.1169.13.S1_a_at	POPTRDRAFT_820080	Potri.007G015200	hypothetical protein	1.1e-06	0.000488421	4807.94	327.77	10118.5	XM_002310808	XP_002310844	chr7:13851505-13851974 (-)	7480165
PtpAffx.1169.13.S1_at	POPTRDRAFT_820080	Potri.007G015200	hypothetical protein	1.61e-05	0.000938947	4313.72	315.53	10339.8	XM_002310808	XP_002310844	chr7:13851505-13851974 (-)	7480165
PtpAffx.7684.1.A1_at	POPTRDRAFT_802978	Potri.007G015500	hypothetical protein	0.0048434	0.0117474	12766.7	3943.98	13019.4	XM_002310255	XP_002310291	chr7:13834798-13835513 (+)	7470609 /// 7495527
PtpAffx.93684.1.S1_at	POPTRDRAFT_802978	Potri.007G015500	hypothetical protein	0.0030871	0.00898947	11829.2	3563.01	11943.2	XM_002310255	XP_002310291		7495527
PtpAffx.207397.1.S1_x_at	POPTRDRAFT_655398	Potri.007G016700	hypothetical protein	0.0091449	0.0173684	1.43	9.86	2.34	XM_002310250	XP_002310286		7495522
PtpAffx.15203.1.S1_a_at	POPTRDRAFT_832403	Potri.007G017100	aldehyde dehydrogenase (NAD)/3-chloroallyl aldehyde dehydrogenase	0.0062137	0.0137053	2410.71	2718.54	5235.91	XM_002310800	XP_002310836		7480157
Ptp.1501.1.A1_s_at	POPTRDRAFT_563200	Potri.007G020500	Transcribed locus, weakly similar to NP_849972.1 AAA-type ATPase family protein (Arabidopsis thaliana)	0.0248098	0.0328421	101.52	335.89	215.68	XM_002310229	XP_002310265	chr7:13442088-13443094 (+)	7495500
PtpAffx.115474.1.S1_s_at	POPTRDRAFT_219355	Potri.007G021000	hypothetical protein	0.0020722	0.00722105	192.34	400.15	165.53	XM_002310224	XP_002310260		7495494
PtpAffx.101757.1.A1_s_at	POPTRDRAFT_563188	Potri.007G021800	hypothetical protein	0.0035478	0.00972632	320.29	453.49	175.15	XM_002310221	XP_002310257		7480138
PtpAffx.162801.1.S1_s_at	POPTRDRAFT_563188	Potri.007G021800	hypothetical protein	0.0024595	0.00795789	213.45	351.8	111.89	XM_002310221	XP_002310257		7480138
PtpAffx.207372.1.S1_a_at	POPTRDRAFT_563183	Potri.007G022400	hypothetical protein	0.0176691	0.0265263	4.79	1.13	0.98	XM_002310217	XP_002310253	chr7:13295269-13295740 (+)	7495486
PtpAffx.207369.1.S1_at	POPTRDRAFT_655335	Potri.007G022600	hypothetical protein	0.0128404	0.0216842	36.73	137.17	70.9	XM_002310214	XP_002310250		7495483
PtpAffx.216439.1.S1_at	POPTRDRAFT_219303	Potri.007G022800	hypothetical protein	0.0207902	0.0292632	1.76	6.42	1.2	XM_002310212	XP_002310248	chr7:13267841-13268141 (+)	7495481
Ptp.2324.1.A1_s_at	POPTRDRAFT_719543	Potri.007G023200	Transcribed locus, moderately similar to NP_201454.1 aldose 1-epimerase family protein (Arabidopsis thaliana)	0.0039459	0.0104211	6292.76	3480.93	1533.27	XM_002310210	XP_002310246		7495479
PtpAffx.131222.1.S1_at	POPTRDRAFT_719543	Potri.007G023200	hypothetical protein	0.0073361	0.0152211	2846.62	1681.99	719.42	XM_002310210	XP_002310246	chr7:13241307-13243370 (+)	7495479
PtpAffx.131222.1.S1_s_at	POPTRDRAFT_719543	Potri.007G023200	hypothetical protein	0.0017202	0.00652632	7493.03	5467.77	2186.35	XM_002310210	XP_002310246		7495479
PtpAffx.207364.1.S1_at	POPTRDRAFT_219279	Potri.007G023600	hypothetical protein	0.0253224	0.0332632	6.69	28.58	20.7	XM_002310206	XP_002310242		7473193
PtpAffx.56005.1.A1_at	POPTRDRAFT_1083565	Potri.007G023800	hypothetical protein	0.0175616	0.0265263	7122.97	9814.78	2202.36	XM_002310776	XP_002310812		7480132
PtpAffx.18071.1.A1_at	POPTRDRAFT_1083561	Potri.007G023900	hypothetical protein	1.58e-05	0.000934737	722.49	1171.35	353.08	XM_002310775	XP_002310811	chr7:13177812-13178961 (-)	7480131
PtpAffx.3573.3.A1_at	POPTRDRAFT_719528	Potri.007G024100	hypothetical protein	0.033224	0.0393684	14.45	6.58	27.51	XM_002310204	XP_002310240		7473187
PtpAffx.207353.1.S1_s_at	POPTRDRAFT_832384	Potri.007G025300	hypothetical protein	0.0250854	0.0330526	119.21	17.08	69.66	XM_002310769	XP_002310805		7473179
PtpAffx.48163.1.S1_at	POPTRDRAFT_820027	Potri.007G025800	hypothetical protein	0.0161537	0.0250526	15.97	4.19	17.06	XM_002310193	XP_002310229	chr7:13054294-13057974 (+)	7473174
PtpAffx.48163.2.S1_at	POPTRDRAFT_820027	Potri.007G025800	hypothetical protein	0.0010056	0.00488421	345.61	784.33	1144.7	XM_002310193	XP_002310229	chr7:13056517-13058089 (+)	7473174
Ptp.1706.1.A1_a_at	POPTRDRAFT_1083465	Potri.007G028400	hypothetical protein	4.4e-06	0.000707368	498.25	837.52	238.79	XM_002310174	XP_002310210		7473155
PtpAffx.3999.1.S1_a_at	POPTRDRAFT_719452	Potri.007G029400	hypothetical protein	0.0004412	0.0032	1393.16	3517.72	1480.32	XM_002310169	XP_002310205		7478018
PtpAffx.45890.1.A1_at	POPTRDRAFT_1083368	Potri.007G032800	hypothetical protein	0.0056318	0.0128632	1627.22	970.06	418.62	XM_002310159	XP_002310195	chr7:12471550-12472312 (+)	7477996
PtpAffx.207323.1.S1_s_at	POPTRDRAFT_563076	Potri.007G033100	hypothetical protein	0.0311032	0.0376842	61.55	182.29	111.69	XM_002310736	XP_002310772		7473136
PtpAffx.207318.1.S1_at	POPTRDRAFT_764639	Potri.007G034500	hypothetical protein	0.0119737	0.0207368	282.83	395.97	689.17	XM_002310144	XP_002310180		7477993
PtpAffx.207313.1.S1_at	POPTRDRAFT_563056	Potri.007G035100	hypothetical protein	0.0250982	0.0330526	24.4	20.67	5.89	XM_002310732	XP_002310768		7477990
PtpAffx.224573.1.S1_at	POPTRDRAFT_802880	Potri.007G035800	hypothetical protein	0.0072292	0.0150947	3.47	21.76	6.26	XM_002310729	XP_002310765		7477987
PtpAffx.137882.1.S1_at	POPTRDRAFT_563049	Potri.007G035900	hypothetical protein	0.0109548	0.0195368	59.9	158.11	40.13	XM_002310728	XP_002310764		7473115
Ptp.7527.1.S1_at	POPTRDRAFT_563045	Potri.007G036400	hypothetical protein	0.0143609	0.0233684	25.63	52.59	10.32	XM_002310726	XP_002310762		7483143
PtpAffx.207296.1.S1_at	POPTRDRAFT_802871	Potri.007G038200	hypothetical protein	0.0104872	0.0189895	18.95	28.44	62.52	XM_002310128	XP_002310164		7483137
PtpAffx.207285.1.S1_at	POPTRDRAFT_764581	Potri.007G039600	hypothetical protein	0.0261901	0.0341053	11.13	20.42	6	XM_002310122	XP_002310158		7477965
PtpAffx.2851.1.A1_at	POPTRDRAFT_819975	Potri.007G039700	hypothetical protein	2.02e-05	0.000995789	443.49	560.74	159.08	XM_002310706	XP_002310742		7477964
PtpAffx.207283.1.S1_at	POPTRDRAFT_764577	Potri.007G040000	hypothetical protein	0.0013988	0.00585263	433.15	576	214.42	XM_002310704	XP_002310740	chr7:11769044-11772842 (-)	7477962
PtpAffx.27090.2.A1_at	POPTRDRAFT_1083232	Potri.007G040900	hypothetical protein	0.0277652	0.0353684	17.75	41.45	54.41	XM_002310698	XP_002310734		7477956
PtpAffx.45099.1.S1_s_at	POPTRDRAFT_832346	Potri.007G042100	hypothetical protein	0.0013851	0.00581053	245.14	471.08	199.39	XM_002310116	XP_002310152	chr7:11504907-11507590 (+)	7477954
PtpAffx.4337.3.S1_at	POPTRDRAFT_655148	Potri.007G043900	hypothetical protein	0.0090006	0.0172	355.15	875.35	434.03	XM_002310105	XP_002310141	chr11:4915424-4916709 (-)	7483114
PtpAffx.110344.1.S1_at	POPTRDRAFT_218683	Potri.007G044100	hypothetical protein	0.0002732	0.00261053	794.27	1803.31	1665.62	XM_002310690	XP_002310726	chr7:11250688-11253104 (-)	7462611
PtpAffx.150652.1.S1_at	POPTRDRAFT_832339	Potri.007G045400	nicotinate phosphoribosyltransferase	4.2e-06	0.000707368	128.77	542.28	125.55	XM_002310097	XP_002310133		7483106
PtpAffx.23373.3.A1_at	POPTRDRAFT_832339	Potri.007G045400	nicotinate phosphoribosyltransferase	0.000668	0.00391579	65.22	173.97	60.33	XM_002310097	XP_002310133		7483106
PtpAffx.207257.1.S1_at	POPTRDRAFT_719209	Potri.007G047300	hypothetical protein	0.0027041	0.0084	480.08	981.02	425.93	XM_002310087	XP_002310123	chr7:10734923-10737351 (+)	7483096
PtpAffx.36786.1.S1_at	POPTRDRAFT_719158	Potri.007G064800	hypothetical protein	0.0024075	0.00785263	507.54	988.17	487.14	XM_002310073	XP_002310109		7462577
PtpAffx.223160.1.S1_at	POPTRDRAFT_218287	Potri.007G069100	hypothetical protein	0.0265399	0.0343158	81.05	206.72	116.98	XM_002310635	XP_002310671	chr7:6541546-6542022 (-)	7462555
PtpAffx.47307.1.A1_at	POPTRDRAFT_218216	Potri.007G070900	hypothetical protein	0.0130027	0.0218947	134.94	129.23	579.94	XM_002310045	XP_002310081	chr7:6270128-6270874 (+)	7471426
PtpAffx.34858.1.S1_at	POPTRDRAFT_1082860	Potri.007G072600	hypothetical protein	0.0066869	0.0143368	5092.67	2880.06	1174.91	XM_002310612	XP_002310648	chr7:6031416-6032447 (-)	7456308
PtpAffx.207192.1.S1_at	POPTRDRAFT_764361	Potri.007G073100	hypothetical protein	0.0260059	0.0338947	157.31	518.84	200.38	XM_002310034	XP_002310070	chr7:5970964-5972281 (+)	7456305
Ptp.8100.1.S1_a_at	POPTRDRAFT_654919	Potri.007G077500	hypothetical protein	0.0008699	0.00450526	855.61	307.3	766.98	XM_002310585	XP_002310621	chr7:5338427-5338985 (-)	7456282
PtpAffx.157133.1.S1_s_at	POPTRDRAFT_562736	Potri.007G078600	hypothetical protein	0.0026997	0.0084	12.87	2.09	2.49	XM_002310581	XP_002310617		7457145
PtpAffx.207163.1.S1_at	POPTRDRAFT_869624	Potri.007G078900	hypothetical protein	0.0299896	0.0368421	1.71	6.22	1.06	XM_002310576	XP_002310612		7456274
PtpAffx.207161.1.S1_at	POPTRDRAFT_1082745	Potri.007G079200	hypothetical protein	0.0003117	0.00277895	353.64	409.91	164.33	XM_002310004	XP_002310040		7457140
PtpAffx.116693.1.S1_s_at	POPTRDRAFT_1082743	Potri.007G079300	hypothetical protein	9.15e-05	0.00161684	366.23	797.16	256.47	XM_002310575	XP_002310611	chr7:5146018-5149197 (-)	7456272
PtpAffx.207160.1.S1_at	POPTRDRAFT_1082743	Potri.007G079300	hypothetical protein	0.0030286	0.00890526	106.21	312.48	70.68	XM_002310575	XP_002310611		7456272
PtpAffx.153788.1.A1_at	POPTRDRAFT_832292	Potri.007G079500	hypothetical protein	0.0490935	0.0494737	27.06	12.73	5.27	XM_002310002	XP_002310038	chr7:5135154-5137568 (+)	7456270
PtpAffx.207158.1.S1_at	POPTRDRAFT_871065	Potri.007G079700	hypothetical protein	0.03407	0.04	1.34	9.86	1.41	XM_002310000	XP_002310036		7457139
PtpAffx.130241.1.S1_s_at	POPTRDRAFT_217877	Potri.007G080600	ABC transporter family protein	0.0003738	0.00298947	14414.9	5094.16	16790.2	XM_002309995	XP_002310031		7457132
PtpAffx.7308.3.S1_at	POPTRDRAFT_718912	Potri.007G080900	hypothetical protein	0.0121377	0.0209474	137.02	37.58	74.91	XM_002309994	XP_002310030	chr7:5019671-5021928 (+)	7457131
PtpAffx.145996.1.S1_at	POPTRDRAFT_562697	Potri.007G082000	hypothetical protein	6.06e-05	0.00142316	420.04	775.78	336.34	XM_002310564	XP_002310600	chr7:4867555-4869735 (-)	7456954
PtpAffx.5435.2.S1_a_at	POPTRDRAFT_562605	Potri.007G092400	hypothetical protein	0.001019	0.00490526	4888.25	3370.87	1670.93	XM_002310529	XP_002310565		7456913
PtpAffx.5435.2.S1_at	POPTRDRAFT_562605	Potri.007G092400	hypothetical protein	0.0042585	0.0109053	330.29	643.1	189.21	XM_002310529	XP_002310565		7456913
PtpAffx.69984.1.A1_at	POPTRDRAFT_217500	Potri.007G093000	hypothetical protein	0.0320125	0.0383158	74.3	32.41	105.39	XM_002309942	XP_002309978	chr7:3537991-3540244 (+)	7456910
PtpAffx.37587.1.S1_a_at	POPTRDRAFT_868266	Potri.007G093200	hypothetical protein	0.0004082	0.00309474	761.36	1506.74	356.99	XM_002309941	XP_002309977		7490210
PtpAffx.37587.3.S1_a_at	POPTRDRAFT_868266	Potri.007G093200	hypothetical protein	0.0009294	0.00469474	138.42	285.07	61.7	XM_002309941	XP_002309977	chr7:3526195-3528799 (+)	7490210
PtpAffx.207104.1.S1_at	POPTRDRAFT_764131	Potri.007G094400	hypothetical protein	0.0082615	0.0163368	14.75	43.46	34.41	XM_002310520	XP_002310556		7456907
PtpAffx.207103.1.S1_at	POPTRDRAFT_819808	Potri.007G094500	hypothetical protein	0.0001526	0.00203789	7.52	0.99	1.04	XM_002309938	XP_002309974	chr7:3407979-3416475 (+)	7490202
PtpAffx.207102.1.S1_at	POPTRDRAFT_819807	Potri.007G094800	hypothetical protein	0.0134553	0.0225263	61.71	142.87	137.29	XM_002309937	XP_002309973	chr7:3385558-3387413 (+)	7490201
PtpAffx.49389.1.A1_at	POPTRDRAFT_718708	Potri.007G096500	hypothetical protein	0.0443109	0.0465263	562.31	685.73	1289.69	XM_002309927	XP_002309963		7466791
PtpAffx.207085.1.S1_at	POPTRDRAFT_217351	Potri.007G098200	magnesium transporter	0.0003837	0.00301053	1720.99	813.26	2693.08	XM_002310509	XP_002310545		7466781
Ptp.5230.1.A1_at	POPTRDRAFT_1082438	Potri.007G098500	hypothetical protein	0.0012828	0.0056	178.79	1213.48	75.09	XM_002310508	XP_002310544	chr7:3052158-3054127 (-)	7466778
PtpAffx.138318.1.S1_s_at	POPTRDRAFT_1082438	Potri.007G098500	hypothetical protein	6.7e-05	0.00146526	45.29	380.3	38.17	XM_002310508	XP_002310544	chr7:3053923-3054876 (-)	7466778
PtpAffx.5891.1.S1_at	POPTRDRAFT_1082438	Potri.007G098500	hypothetical protein	0.0007631	0.00421053	34.99	183.23	21.53	XM_002310508	XP_002310544	chr7:3055415-3057534 (-)	7466778
PtpAffx.24618.1.A1_at	POPTRDRAFT_802680	Potri.007G099800	hypothetical protein	0.000373	0.00298947	166.86	359.44	38.53	XM_002310504	XP_002310540	chr7:2944494-2949210 (-)	7490184
PtpAffx.56135.1.A1_at	POPTRDRAFT_562471	Potri.007G105600	hypothetical protein	0.0099224	0.0183368	260.36	384.96	714.24	XM_002309881	XP_002309917	chr7:2523805-2524260 (+)	7466742
PtpAffx.24048.1.A1_at	POPTRDRAFT_654643	Potri.007G106500	hypothetical protein	0.0013377	0.00572632	61.63	101.77	34.34	XM_002310480	XP_002310516	chr7:2458429-2459851 (-)	7466735
PtpAffx.6804.1.S1_at	POPTRDRAFT_562451	Potri.007G107500	hypothetical protein	0.0398049	0.044	34.74	3.77	9.78	XM_002309869	XP_002309905	chr7:2387960-2388478 (+)	7466729
PtpAffx.207017.1.S1_at	POPTRDRAFT_562372	Potri.007G115400	hypothetical protein	0.0039687	0.0104632	96.6	189.79	73.32	XM_002310450	XP_002310486		7485033
PtpAffx.31161.1.S1_a_at	POPTRDRAFT_562369	Potri.007G115800	hypothetical protein	0.0004811	0.00332632	1549.11	554.78	626.37	XM_002309827	XP_002309863		7486067
PtpAffx.31161.2.S1_at	POPTRDRAFT_562369	Potri.007G115800	hypothetical protein	0.000155	0.00204211	109.22	39.46	84.06	XM_002309827	XP_002309863	chr7:1840955-1841839 (+)	7486067
PtpAffx.206998.1.S1_at	POPTRDRAFT_763915	Potri.007G119800	hypothetical protein	0.0174743	0.0263158	52.06	124.26	53.79	XM_002309813	XP_002309849		7485015
Ptp.7889.1.S1_at	POPTRDRAFT_216759	Potri.007G121600	hypothetical protein	0.0063964	0.0139579	118.2	49.05	70.49	XM_002309800	XP_002309836	chr7:1550325-1551039 (+)	7485002
PtpAffx.224545.1.S1_s_at	POPTRDRAFT_216579	Potri.007G126200	hypothetical protein	0.0463501	0.0477895	192.53	32.76	470.17	XM_002310411	XP_002310447		7463542 /// 7469601 /// 7491772
PtpAffx.161637.2.S1_s_at	POPTRDRAFT_819715	Potri.007G126700	hypothetical protein	0.0206036	0.0292632	1572.34	2129.96	8287.54	XM_002309780	XP_002309816		7491768
PtpAffx.206967.1.S1_at	POPTRDRAFT_819715	Potri.007G126700	hypothetical protein	0.0490395	0.0494737	315.55	461.43	1299.01	XM_002309780	XP_002309816		7491768
PtpAffx.206953.1.S1_at	POPTRDRAFT_562230	Potri.007G129200	hypothetical protein	0.0425978	0.0454737	23.32	3.12	5.73	XM_002309766	XP_002309802		7491754
Ptp.1440.1.A1_s_at	POPTRDRAFT_718302	Potri.007G131300	hydroxyacylglutathione hydrolase	0.0073599	0.0152632	1124.38	227.57	905.07	XM_002309751	XP_002309787		7491738
Ptp.5169.1.S1_a_at	POPTRDRAFT_718302	Potri.007G131300	hydroxyacylglutathione hydrolase	0.0174521	0.0263158	2413.5	537.75	1591.67	XM_002309751	XP_002309787	chr7:986666-987724 (+)	7491738
PtpAffx.206920.1.S1_at	POPTRDRAFT_216356	Potri.007G134600	hypothetical protein	0.0008055	0.00431579	395.66	636.49	103.55	XM_002309734	XP_002309770	chr17:3752651-3755621 (+)	7469571
PtpAffx.70652.1.A1_at	POPTRDRAFT_1081907	Potri.007G136700	hypothetical protein	0.0005511	0.00355789	155.1	110.43	619.89	XM_002309723	XP_002309759		7459968
PtpAffx.160054.1.A1_at	POPTRDRAFT_718224	Potri.007G137600	hypothetical protein	0.0112747	0.0199158	1.93	13.89	8.35	XM_002309719	XP_002309755	chr7:623237-624893 (+)	7459964
PtpAffx.206898.1.S1_at	POPTRDRAFT_763726	Potri.007G139700	dihydroorotase	0.0005665	0.00357895	292.06	742.28	284.6	XM_002310363	XP_002310399		7469552
PtpAffx.206889.1.S1_at	POPTRDRAFT_868296	Potri.007G142000	hypothetical protein	0.0016376	0.00635789	390.21	549.67	239.16	XM_002309691	XP_002309727		7459936
PtpAffx.206886.1.S1_at	POPTRDRAFT_654349	Potri.007G142800	hypothetical protein	0.0135946	0.0225263	28.71	9.84	7.27	XM_002309688	XP_002309724		7469543
PtpAffx.2625.2.S1_a_at	POPTRDRAFT_718146	Potri.007G143800	hypothetical protein	0.0006329	0.00381053	12582.4	5951.89	5284.1	XM_002309684	XP_002309720		7459928
PtpAffx.133976.1.A1_at	POPTRDRAFT_216020	Potri.007G146000	6,7-dimethyl-8-ribityllumazine synthase	0.0499302	0.0498947	91.8	33.5	46.13	XM_002310340	XP_002310376	chr7:96015-98063 (-)	7465605
Ptp.1752.2.A1_s_at	POPTRDRAFT_819644	Potri.007G146400	Transcribed locus, weakly similar to NP_850409.1 expressed protein (Arabidopsis thaliana)	0.0144683	0.0233684	223.93	1577.33	755.37	XM_002310336	XP_002310372		7459918
PtpAffx.144034.1.S1_s_at	POPTRDRAFT_819644	Potri.007G146400	hypothetical protein	0.0034933	0.00964211	233.74	1146.13	522.32	XM_002310336	XP_002310372		7459918
PtpAffx.65322.1.S1_s_at	POPTRDRAFT_820184	Potri.008G012600	hypothetical protein	0.0141317	0.0231579	34.47	93.59	58.77	XM_002310929	XP_002310965		7486860
PtpAffx.207515.1.S1_at	POPTRDRAFT_765095	Potri.008G013100	hypothetical protein	0.0383808	0.0429474	474.78	267.42	711.45	XM_002310933	XP_002310969		7486864
Ptp.1940.2.A1_at	POPTRDRAFT_720089	Potri.008G018800	Transcribed locus, moderately similar to NP_189997.1 DNAJ heat shock protein, putative (J3) (Arabidopsis thaliana)	0.0162307	0.0250526	204.33	83.76	438.18	XM_002310963	XP_002310999	chr8:939018-939790 (+)	7490890
PtpAffx.10684.1.S1_s_at	POPTRDRAFT_720089	Potri.008G018800	hypothetical protein	8.45e-05	0.00155579	9241.91	8523.14	16991.3	XM_002310963	XP_002310999		7490890
PtpAffx.207547.1.S1_at	POPTRDRAFT_563569	Potri.008G019500	hypothetical protein	0.0251594	0.0330526	3.31	27.92	6.28	XM_002310971	XP_002311007		7486903
PtpAffx.207548.1.S1_at	POPTRDRAFT_765148	Potri.008G019600	hypothetical protein	0.0023861	0.00781053	61.47	25.74	87.05	XM_002311905	XP_002311941	chr8:989559-990165 (-)	7486904
PtpAffx.207550.1.S1_at	POPTRDRAFT_765150	Potri.008G019800	hypothetical protein	0.0027228	0.00842105	146.95	111.84	359.18	XM_002310973	XP_002311009	chr8:995508-998213 (+)	7486905
PtpAffx.48360.1.S1_at	POPTRDRAFT_820220	Potri.008G023900	hypothetical protein	0.0286297	0.0357895	13.22	15.85	32.94	XM_002311920	XP_002311956	chr8:1183543-1184430 (-)	7494893
PtpAffx.207574.1.S1_s_at	POPTRDRAFT_655813	Potri.008G025600	hypothetical protein	0.0009665	0.00477895	10.01	1.11	8.11	XM_002311930	XP_002311966		7479828
PtpAffx.207576.1.S1_s_at	POPTRDRAFT_420093	Potri.008G025900	hypothetical protein	0.0003881	0.00301053	55.26	196.15	174.8	XM_002311932	XP_002311968		7479830
PtpAffx.207634.1.S1_at	POPTRDRAFT_765277	Potri.008G038000	hypothetical protein	0.0195845	0.0282105	2.36	3.12	17.51	XM_002311975	XP_002312011	chr8:2043930-2045046 (-)	7494946
PtpAffx.207635.1.S1_at	POPTRDRAFT_803164	Potri.008G038300	hypothetical protein	0.0055371	0.0127579	48.1	126.32	54.21	XM_002311048	XP_002311084		7479879
PtpAffx.249.108.A1_x_at	POPTRDRAFT_563742	Potri.008G039600	aquaporin, MIP family, PIP subfamily	0.0008771	0.00452632	2515.91	2061.35	8879.69	XM_002311056	XP_002311092		7495325
PtpAffx.249.58.A1_x_at	POPTRDRAFT_563742	Potri.008G039600	aquaporin, MIP family, PIP subfamily	0.0002733	0.00261053	31.39	25.42	91.77	XM_002311056	XP_002311092	chr8:2180057-2180785 (+)	7495325
PtpAffx.291.3.S1_at	POPTRDRAFT_655949	Potri.008G043100	elongation factor 1-alpha	4.79e-05	0.00131579	458.79	1664.2	698.97	XM_002311993	XP_002312029		7457883
PtpAffx.207681.1.S1_at	POPTRDRAFT_563844	Potri.008G050100	hypothetical protein	0.0033573	0.00938947	87.06	75.78	14.47	XM_002311106	XP_002311142		7457914
PtpAffx.249.291.S1_s_at	POPTRDRAFT_765468	Potri.008G058100	hypothetical protein	0.0013893	0.00583158	87.6	192.82	105.98	XM_002312071	XP_002312107		7487968
PtpAffx.72920.1.S1_at	POPTRDRAFT_563924	Potri.008G058300	hypothetical protein	0.0015485	0.00618947	1745.48	2800.04	1560.11	XM_002311143	XP_002311179	chr8:3433679-3436558 (+)	7487970
PtpAffx.207717.1.S1_at	POPTRDRAFT_873813	Potri.008G058400	hypothetical protein	0.0179914	0.0269474	30.51	185.07	10.9	XM_002312073	XP_002312109		7467559
PtpAffx.383.6.S1_s_at	POPTRDRAFT_421185	Potri.008G058500	ribulose bisphosphate carboxylase/oxygenase activase -RuBisCO activase (RCA)	0.000291	0.00267368	31161.3	11729	34430.3	XM_002312074	XP_002312110	chr8:3450626-3452421 (-)	7487971
PtpAffx.207724.1.S1_at	POPTRDRAFT_656140	Potri.008G059800	hypothetical protein	0.0006421	0.00385263	59.88	29.33	147.22	XM_002311151	XP_002311187		7459331
PtpAffx.207725.1.S1_at	POPTRDRAFT_420830	Potri.008G059900	hypothetical protein	0.00048	0.00330526	114.86	6.5	121.98	XM_002311153	XP_002311189		7494458
PtpAffx.207730.1.S1_at	POPTRDRAFT_832569	Potri.008G061100	hypothetical protein	0.0034249	0.00951579	800.28	270.07	437.74	XM_002312089	XP_002312125		7487987
Ptp.4014.1.S1_s_at	POPTRDRAFT_563962	Potri.008G062300	hypothetical protein	0.0010477	0.00498947	398.23	1207.39	21356.8	XM_002312096	XP_002312132		7454187 /// 7494466
PtpAffx.12097.1.A1_at	POPTRDRAFT_765569	Potri.008G068200	hypothetical protein	7.98e-05	0.00151789	6635.63	5949.85	1509.64	XM_002311185	XP_002311221	chr8:4088626-4089182 (+)	7494492
PtpAffx.207753.1.S1_at	POPTRDRAFT_564023	Potri.008G068400	hypothetical protein	0.000571	0.0036	3120.3	5737.69	1562.08	XM_002311187	XP_002311223		7494494
PtpAffx.26581.2.A1_at	POPTRDRAFT_820414	Potri.008G069000	hypothetical protein	0.0017828	0.00671579	102.03	118.59	236.84	XM_002312125	XP_002312161		7488023
PtpAffx.26581.3.S1_a_at	POPTRDRAFT_820414	Potri.008G069000	hypothetical protein	0.0147415	0.0237895	473.88	673.82	986.22	XM_002312125	XP_002312161	chr8:4127960-4133549 (-)	7488023
PtpAffx.207761.1.S1_at	POPTRDRAFT_765583	Potri.008G069700	hypothetical protein	0.0071709	0.0150105	189.4	417.25	349.22	XM_002312128	XP_002312164		7488026
PtpAffx.207769.1.S1_at	POPTRDRAFT_765598	Potri.008G071000	hypothetical protein	0.000193	0.00223158	68.93	229.37	69.64	XM_002312131	XP_002312167	chr8:4310439-4310934 (-)	7472441
PtpAffx.207773.1.S1_at	POPTRDRAFT_564061	Potri.008G071300	hypothetical protein	0.0146931	0.0235789	152.21	179.13	298.89	XM_002311206	XP_002311242	chr8:4336487-4337391 (+)	7462084
Ptp.180.1.S1_s_at	POPTRDRAFT_832601	Potri.008G072700	Transcribed locus, moderately similar to NP_187716.1 ferritin, putative (Arabidopsis thaliana)	0.0041735	0.0107789	2770.12	1830.33	813.39	XM_002312144	XP_002312180	chr8:4431271-4433972 (-)	7462093
PtpAffx.692.1.S1_x_at	POPTRDRAFT_564090	Potri.008G074600	hypothetical protein	0.0011533	0.00526316	8894.17	15717.6	4923.2	XM_002311216	XP_002311252		7462106
PtpAffx.692.20.S1_s_at	POPTRDRAFT_564090	Potri.008G074600	hypothetical protein	0.0025852	0.00814737	7394.02	17446.9	3848.82	XM_002311216	XP_002311252	chr8:4574850-4575532 (+)	7462106
PtpAffx.207791.1.S1_at	POPTRDRAFT_564092	Potri.008G074800	hypothetical protein	0.0148359	0.0237895	120.35	116.92	282.7	XM_002311218	XP_002311254		7472453
PtpAffx.18098.2.S1_at	POPTRDRAFT_656319	Potri.008G075200	hypothetical protein	0.0018559	0.00682105	95.77	1575.73	582.44	XM_002312156	XP_002312192	chr8:4598376-4599322 (-)	7472455
Ptp.4204.1.S1_at	POPTRDRAFT_419949	Potri.008G078800	hypothetical protein	0.0379562	0.0427368	322.27	748.4	295.04	XM_002311234	XP_002311270	chr8:4815113-4818298 (+)	7462122
PtpAffx.249.529.A1_at	POPTRDRAFT_419982	Potri.008G078900	hypothetical protein	0.0463679	0.0477895	607.45	451.95	960.82	XM_002312171	XP_002312207	chr8:4820398-4820995 (-)	7495475
PtpAffx.207821.1.S1_at	POPTRDRAFT_1084717	Potri.008G081000	hypothetical protein	0.0112809	0.0199158	13.42	95.05	41.57	XM_002312184	XP_002312220		7462135
PtpAffx.29200.1.S1_at	POPTRDRAFT_564190	Potri.008G085400	hypothetical protein	0.0054155	0.0125895	346.54	374.73	217.52	XM_002311260	XP_002311296	chr8:5269575-5270523 (+)	7498166
PtpAffx.207849.1.S1_s_at	POPTRDRAFT_765728	Potri.008G085500	hypothetical protein	0.0158895	0.0248421	24.86	63.28	27.72	XM_002311261	XP_002311297	chr8:5272198-5273590 (+)	7460684
PtpAffx.11664.2.S1_at	POPTRDRAFT_564210	Potri.008G087200	hypothetical protein	0.0035116	0.00966316	13601.6	2986.67	10565.2	XM_002311269	XP_002311305		7498174
PtpAffx.207859.1.S1_at	POPTRDRAFT_1084758	Potri.008G087600	hypothetical protein	0.0102158	0.0186737	47.23	131.12	76.52	XM_002312214	XP_002312250		7498175
Ptp.5130.1.S1_s_at	POPTRDRAFT_656445	Potri.008G087700	hypothetical protein	0.0086602	0.0168	2177.03	1512.59	881	XM_002312215	XP_002312251		7498176
PtpAffx.207882.1.S1_at	POPTRDRAFT_564271	Potri.008G093000	hypothetical protein	0.0047597	0.0116211	49.95	136.2	38.37	XM_002312237	XP_002312273		7460718
PtpAffx.207889.1.S1_at	POPTRDRAFT_765816	Potri.008G094500	hypothetical protein	0.005012	0.0119789	93.8	37.57	69.03	XM_002311297	XP_002311333		7471050
PtpAffx.207898.1.S1_at	POPTRDRAFT_765831	Potri.008G096100	hypothetical protein	0.0105534	0.0190737	605.71	351.26	1493.19	XM_002311306	XP_002311342		7471061
PtpAffx.69903.1.A1_at	POPTRDRAFT_564304	Potri.008G096400	hypothetical protein	0.0386002	0.0431579	462.24	1507.64	867.73	XM_002311308	XP_002311344		7471063
PtpAffx.121079.1.A1_at	POPTRDRAFT_564316	Potri.008G097600	hypothetical protein	0.0392338	0.0435789	8.61	40.93	29.19	XM_002311314	XP_002311350	chr8:6002556-6003755 (+)	7498218
PtpAffx.41983.1.S1_at	POPTRDRAFT_719853	Potri.008G099400	hypothetical protein	0.0419452	0.0450526	42.26	49.16	100.57	XM_002311325	XP_002311361	chr8:6135809-6137655 (+)	7498225
PtpAffx.139026.1.S1_s_at	POPTRDRAFT_765876	Potri.008G100700	hypothetical protein	0.0008643	0.00448421	594.17	2361.33	828.71	XM_002311330	XP_002311366	chr8:6241638-6243242 (+)	7471085
PtpAffx.32992.1.S1_at	POPTRDRAFT_721057	Potri.008G102600	hypothetical protein	0.0011235	0.00517895	96.95	141.58	586.71	XM_002311341	XP_002311377		7471097
PtpAffx.207935.1.S1_at	POPTRDRAFT_418833	Potri.008G103300	hypothetical protein	0.0031302	0.00903158	305.89	1279.05	265.58	XM_002312282	XP_002312318		7485889
PtpAffx.207935.1.S1_x_at	POPTRDRAFT_418833	Potri.008G103300	hypothetical protein	0.0042375	0.0108842	311.92	1271.85	309.58	XM_002312282	XP_002312318		7485889
PtpAffx.136101.1.A1_at	POPTRDRAFT_820555	Potri.008G103400	hypothetical protein	0.0412948	0.0448421	2.51	7.53	1.78	XM_002312283	XP_002312319	chr8:6448287-6448533 (-)	7485890
PtpAffx.207937.1.S1_at	POPTRDRAFT_564376	Potri.008G103900	hypothetical protein	0.0058839	0.0132211	1046.73	3817.92	1650.92	XM_002312286	XP_002312322		7471101
PtpAffx.224597.1.S1_at	POPTRDRAFT_420847	Potri.008G104300	hypothetical protein	0.0340355	0.04	12.82	52.34	4.09	XM_002312288	XP_002312324	chr8:6501365-6505449 (-)	7485895
PtpAffx.79141.1.S1_s_at	POPTRDRAFT_765957	Potri.008G109300	hypothetical protein	0.0147071	0.0235789	107.19	277.06	151.38	XM_002312311	XP_002312347	chr8:6832758-6833837 (-)	7485920
Ptp.7359.1.S1_at	POPTRDRAFT_820580	Potri.008G109400	hypothetical protein	0.0024003	0.00785263	2851.17	5999.46	2710.5	XM_002312312	XP_002312348		7485921
PtpAffx.207976.1.S1_at	POPTRDRAFT_765989	Potri.008G112800	hypothetical protein	0.0013229	0.00568421	98.04	194.36	47.36	XM_002311382	XP_002311418		7483911
PtpAffx.207983.1.S1_at	POPTRDRAFT_564468	Potri.008G114200	hypothetical protein	0.0309746	0.0376842	568.98	955.76	366.58	XM_002312335	XP_002312371	chr8:7166244-7169065 (-)	7485946
PtpAffx.7589.1.S1_s_at	POPTRDRAFT_564468	Potri.008G114200	hypothetical protein	0.007486	0.0154105	3889.95	7378.46	2711.83	XM_002312335	XP_002312371		7485946
Ptp.7838.1.S1_s_at	POPTRDRAFT_564485	Potri.008G115900	hypothetical protein	0.0099674	0.0183789	21.69	17.35	2.18	XM_002311396	XP_002311432		7488337
Ptp.6258.1.S1_at	POPTRDRAFT_832716	Potri.008G116800	hypothetical protein	0.0066269	0.0142526	5674.21	2217.27	6441.48	XM_002312344	XP_002312380	chr8:7359562-7360445 (-)	7483929
PtpAffx.207997.1.S1_at	POPTRDRAFT_766025	Potri.008G117000	hypothetical protein	0.0085913	0.0167579	27.08	66.85	28.28	XM_002311400	XP_002311436		7488340
Ptp.5771.1.S1_at	POPTRDRAFT_656784	Potri.008G117800	hypothetical protein	0.0075684	0.0154947	13662.4	6836.96	13792.5	XM_002311410	XP_002311446	chr8:7448230-7449720 (+)	7488342
Ptp.2144.1.A1_at	POPTRDRAFT_564524	Potri.008G120000	Transcribed locus, weakly similar to NP_177023.1 alpha-xylosidase (XYL1) (Arabidopsis thaliana)	0.0482974	0.0490526	423.29	256.36	79.07	XM_002311419	XP_002311455	chr8:7628463-7629261 (+)	7488355
PtpAffx.208016.1.S1_at	POPTRDRAFT_564537	Potri.008G121400	hypothetical protein	0.0160622	0.0250526	99.48	234.63	112.83	XM_002311426	XP_002311462		7488362
PtpAffx.84176.1.A1_s_at	POPTRDRAFT_564537	Potri.008G121400	hypothetical protein	0.0004285	0.00315789	241.77	692	327.28	XM_002311426	XP_002311462		7488362
PtpAffx.208943.1.S1_s_at	POPTRDRAFT_766080	Potri.008G122200	glutamine-tRNA ligase	1.02e-05	0.000829474	2506.33	4815.72	1762.64	XM_002312371	XP_002312407	chr10:13141527-13150636 (+)	7482845
PtpAffx.208033.1.S1_at	POPTRDRAFT_564570	Potri.008G125200	hypothetical protein	0.0055209	0.0127368	28.17	1652.23	92.64	XM_002311442	XP_002311478		7482859
PtpAffx.208038.1.S1_at	POPTRDRAFT_873928	Potri.008G126300	hypothetical protein	0.0321285	0.0383158	23.95	54.11	36	XM_002312386	XP_002312422		7488381
PtpAffx.109010.1.S1_s_at	POPTRDRAFT_820653	Potri.008G126900	hypothetical protein	0.0290049	0.0362105	28.91	77.54	43.16	XM_002311449	XP_002311485		7488385
PtpAffx.249.503.S1_s_at	POPTRDRAFT_820653	Potri.008G126900	hypothetical protein	0.0015993	0.00629474	114.76	332.3	232.25	XM_002311449	XP_002311485		7488385
PtpAffx.208052.1.S1_at	POPTRDRAFT_656894	Potri.008G128400	hypothetical protein	0.0329333	0.0391579	6.1	33.04	36.23	XM_002311458	XP_002311494	chr8:8224464-8226751 (+)	7488392
PtpAffx.56004.1.A1_at	POPTRDRAFT_820662	Potri.008G129200	hypothetical protein	0.0003818	0.00301053	237.31	740.21	277.22	XM_002311464	XP_002311500		7482881
PtpAffx.163092.1.S1_s_at	POPTRDRAFT_564615	Potri.008G129800	hypothetical protein	0.0064579	0.0140211	341.43	171.36	377.4	XM_002312403	XP_002312439		7488399 /// 7488400
PtpAffx.30445.1.A1_at	POPTRDRAFT_1085137	Potri.008G130000	hypothetical protein	1e-07	0.000166316	11076.4	632.33	20861.8	XM_002312405	XP_002312441		7482883
PtpAffx.30445.2.S1_a_at	POPTRDRAFT_1085137	Potri.008G130000	hypothetical protein	3.4e-06	0.000707368	14260.2	2275.77	25344.5	XM_002312405	XP_002312441		7459782 /// 7482883
PtpAffx.118623.1.S1_at	POPTRDRAFT_832757	Potri.008G131400	phosphoglucosamine mutase family protein	0.0010492	0.00498947	6721.05	4936.3	1095.54	XM_002312412	XP_002312448		7488408
Ptp.6643.1.S1_at	POPTRDRAFT_820673	Potri.008G131500	hypothetical protein	0.0008292	0.00437895	5464.95	222.87	3115.74	XM_002312413	XP_002312449		7488409
PtpAffx.54853.1.S1_a_at	POPTRDRAFT_720720	Potri.008G133000	dynein light chain type 1 family protein	0.0009495	0.00473684	945.89	1641.45	814.06	XM_002311485	XP_002311521		7459762 /// 7482902
PtpAffx.54853.1.S1_at	POPTRDRAFT_720720	Potri.008G133000	dynein light chain type 1 family protein	0.00032	0.0028	172.23	689.76	177.85	XM_002311485	XP_002311521	chr8:8664377-8668438 (+)	7482902
Ptp.5793.1.S1_s_at	POPTRDRAFT_656962	Potri.008G133400	hypothetical protein	0.0071832	0.0150316	720.58	1843.01	1553.58	XM_002312417	XP_002312453		7482907
PtpAffx.8326.4.S1_at	POPTRDRAFT_656962	Potri.008G133400	hypothetical protein	0.0054693	0.0126526	381.79	924.85	772.66	XM_002312417	XP_002312453	chr8:8709328-8710905 (-)	7482907
PtpAffx.31381.1.A1_a_at	POPTRDRAFT_419619	Potri.008G133500	hypothetical protein	0.0004321	0.00315789	139.18	324.91	1904.46	XM_002312418	XP_002312454	chr8:8732415-8734286 (-)	7457794
PtpAffx.92960.1.S1_at	POPTRDRAFT_419619	Potri.008G133500	hypothetical protein	0.0006258	0.00381053	31.69	30.26	143.84	XM_002312418	XP_002312454	chr8:8734111-8734641 (-)	7457794
PtpAffx.152776.1.S1_at	POPTRDRAFT_1085201	Potri.008G135100	hypothetical protein	0.0009018	0.00461053	85.23	180.12	75.87	XM_002311495	XP_002311531	chr8:8852335-8854422 (+)	7457805
PtpAffx.91345.1.S1_s_at	POPTRDRAFT_564677	Potri.008G135700	aspartate semialdehyde dehydrogenase	0.002735	0.00842105	104.19	270.57	76.44	XM_002311498	XP_002311534		7485376
PtpAffx.4198.1.S1_at	POPTRDRAFT_657009	Potri.008G138000	hypothetical protein	0.0004922	0.00336842	266.53	543.52	253.13	XM_002311507	XP_002311543	chr8:9052139-9056882 (+)	7457819
PtpAffx.208110.1.S1_s_at	POPTRDRAFT_420493	Potri.008G142200	hypothetical protein	0.0032962	0.00928421	220.55	597.63	378.85	XM_002311527	XP_002311563	chr8:9348594-9350038 (+)	7471458
PtpAffx.208127.1.S1_s_at	POPTRDRAFT_766285	Potri.008G145400	hypothetical protein	0.0376829	0.0425263	119.87	76.13	156.77	XM_002312472	XP_002312508	chr8:9605275-9606624 (-)	7471475
Ptp.4848.1.S1_s_at	POPTRDRAFT_820724	Potri.008G145500	hypothetical protein	0.0016123	0.00629474	19607.6	5373.99	11762.7	XM_002311543	XP_002311579		7457850
PtpAffx.208128.1.S1_s_at	POPTRDRAFT_1085280	Potri.008G145600	threonine-tRNA ligase	0.0021224	0.00730526	569.04	1282.95	629.13	XM_002311544	XP_002311580		7471476
PtpAffx.101921.1.A1_s_at	POPTRDRAFT_657093	Potri.008G146700	hypothetical protein	0.0026727	0.00833684	1640.22	3244.03	1449.54	XM_002311550	XP_002311586	chr8:9703258-9704201 (+)	7457853
PtpAffx.69877.1.A1_at	POPTRDRAFT_564814	Potri.008G150300	hypothetical protein	0.0073786	0.0152842	21.78	12.8	33.76	XM_002312484	XP_002312520		7467026
PtpAffx.24512.1.S1_at	POPTRDRAFT_832808	Potri.008G151300	hypothetical protein	0.0137062	0.0227368	1290.11	934.26	481.89	XM_002312488	XP_002312524		7467481
PtpAffx.71066.9.S1_at	POPTRDRAFT_564827	Potri.008G151600	PSAD photosystem I recation center subunit	0.0024241	0.00789474	131.9	34.82	124.59	XM_002311582	XP_002311618	chr8:10092942-10093465 (+)	7467482
PtpAffx.8521.1.S1_a_at	POPTRDRAFT_564828	Potri.008G151700	hypothetical protein	0.0010116	0.00488421	380.67	142.68	2041.43	XM_002312489	XP_002312525		7467483
PtpAffx.8521.2.S1_a_at	POPTRDRAFT_564828	Potri.008G151700	hypothetical protein	0.0073425	0.0152421	249.12	117.45	1189.16	XM_002312489	XP_002312525		7467483 /// 7474215
PtpAffx.208149.1.S1_at	POPTRDRAFT_657150	Potri.008G152000	hypothetical protein	0.0037678	0.0101263	154.55	531.68	329.39	XM_002311583	XP_002311619		7473403
PtpAffx.208150.1.S1_at	POPTRDRAFT_1085371	Potri.008G152300	hypothetical protein	0.0254225	0.0332632	125.26	37.53	102.35	XM_002311584	XP_002311620		7473404
PtpAffx.56718.1.A1_at	POPTRDRAFT_564847	Potri.008G153400	hypothetical protein	0.0064361	0.014	4825.15	3745.79	1908.05	XM_002312496	XP_002312532	chr8:10216612-10217370 (-)	7467495
PtpAffx.208160.1.S1_at	POPTRDRAFT_419137	Potri.008G155700	hypothetical protein	0.0057287	0.0129895	47.03	18.08	118.38	XM_002312504	XP_002312540		7467499
PtpAffx.208162.1.S1_at	POPTRDRAFT_657188	Potri.008G156200	hypothetical protein	0.0252143	0.0332632	185.98	499.44	209.43	XM_002312508	XP_002312544		7467501
PtpAffx.43573.1.A1_s_at	POPTRDRAFT_720943	Potri.008G159000	hypothetical protein	0.0270743	0.0347368	1078.93	703.73	3444.3	XM_002311611	XP_002311647		7473435
PtpAffx.43573.2.A1_at	POPTRDRAFT_720943	Potri.008G159000	hypothetical protein	0.0009679	0.00477895	26.23	22.72	351.73	XM_002311611	XP_002311647	chr8:10601266-10602414 (+)	7473435
PtpAffx.22220.2.A1_at	POPTRDRAFT_832825	Potri.008G159400	MPBQ/MSBQ methyltransferase	0.0009057	0.00463158	1742.54	685.15	2706.13	XM_002312523	XP_002312559	chr8:10622392-10624503 (-)	7473437
PtpAffx.22220.2.A1_s_at	POPTRDRAFT_832825	Potri.008G159400	MPBQ/MSBQ methyltransferase	0.0005584	0.00355789	3577.63	1315.43	6325.65	XM_002312523	XP_002312559		7473437
PtpAffx.221782.1.S1_s_at	POPTRDRAFT_564909	Potri.008G160600	hypothetical protein	0.0022501	0.00755789	104.59	303.94	216.12	XM_002311617	XP_002311653		7463957 /// 7473444
PtpAffx.115782.1.S1_at	POPTRDRAFT_564910	Potri.008G160700	hypothetical protein	0.0003442	0.00288421	162.21	844.3	242.84	XM_002311618	XP_002311654	chr8:10722117-10726300 (+)	7473445
PtpAffx.7696.2.A1_a_at	POPTRDRAFT_564913	Potri.008G161100	hypothetical protein	0.0116758	0.0203789	1006.72	183.3	465.81	XM_002312531	XP_002312567		7467523
PtpAffx.39778.1.A1_at	POPTRDRAFT_720961	Potri.008G161200	hypothetical protein	0.0010129	0.00488421	1255.64	519.45	1312.61	XM_002311622	XP_002311658		7473446
PtpAffx.208182.1.S1_at	POPTRDRAFT_766427	Potri.008G161500	hypothetical protein	0.0003843	0.00301053	298.06	36.78	218.91	XM_002311625	XP_002311661	chr8:10786161-10790469 (+)	7467526
PtpAffx.208183.1.S1_at	POPTRDRAFT_766430	Potri.008G161800	hypothetical protein	0.0305633	0.0372632	99.27	47.9	252.53	XM_002311626	XP_002311662		7473448
PtpAffx.208184.1.S1_s_at	POPTRDRAFT_766432	Potri.008G162100	hypothetical protein	0.0011919	0.00536842	428.16	155.65	832.1	XM_002312535	XP_002312571		7473450 /// 7473452
PtpAffx.208189.1.S1_at	POPTRDRAFT_873765	Potri.008G163800	hypothetical protein	0.0399447	0.044	60.09	53.82	118.41	XM_002311629	XP_002311665	chr8:10967951-10968869 (+)	7467530
Ptp.2087.1.S1_s_at	POPTRDRAFT_564957	Potri.008G168600	Transcribed locus, moderately similar to XP_473172.1 OSJNBb0070J16.13 (Oryza sativa (japonica cultivar-group))	0.0038441	0.0102526	1438.47	1994.29	838.92	XM_002312550	XP_002312586		7494737
PtpAffx.10365.2.S1_at	POPTRDRAFT_832843	Potri.008G168800	hypothetical protein	0.0033605	0.00938947	2102.02	875.73	914.97	XM_002311646	XP_002311682		7494738
PtpAffx.40799.1.A1_a_at	POPTRDRAFT_1085510	Potri.008G170400	hypothetical protein	0.0083116	0.0163789	1141.8	2430.71	1409.28	XM_002312558	XP_002312594		7494747
PtpAffx.11729.2.A1_at	POPTRDRAFT_657299	Potri.008G170600	hypothetical protein	0.0226087	0.0311579	136.25	81.6	309.33	XM_002311655	XP_002311691		7473473
PtpAffx.208209.1.S1_at	POPTRDRAFT_803770	Potri.008G170800	hypothetical protein	0.0113668	0.0200211	24.72	72.24	22.3	XM_002311656	XP_002311692		7473474
PtpAffx.208210.1.S1_at	POPTRDRAFT_564983	Potri.008G170900	hypothetical protein	0.0326432	0.0389474	62.16	41.51	105.48	XM_002312560	XP_002312596	chr8:11484063-11484968 (-)	7494749
PtpAffx.208210.1.S1_x_at	POPTRDRAFT_564983	Potri.008G170900	hypothetical protein	0.0143675	0.0233684	98.22	42.66	132.86	XM_002312560	XP_002312596	chr8:11484063-11484968 (-)	7494749
PtpAffx.77544.1.S1_s_at	POPTRDRAFT_564983	Potri.008G170900	hypothetical protein	0.0009855	0.00482105	143.49	47.82	215.25	XM_002312560	XP_002312596	chr8:11484476-11484968 (-)	7494749
Ptp.5133.1.S1_s_at	POPTRDRAFT_820825	Potri.008G171000	hypothetical protein	7.4e-06	0.000793684	18286.3	4592.07	19085.2	XM_002311657	XP_002311693		7480884
PtpAffx.141856.1.S1_at	POPTRDRAFT_820825	Potri.008G171000	hypothetical protein	0.001012	0.00488421	568.42	157.92	644.15	XM_002311657	XP_002311693	chr8:11487614-11488452 (+)	7480884
PtpAffx.44303.2.A1_a_at	POPTRDRAFT_564993	Potri.008G171700	hypothetical protein	0.007522	0.0154316	124.98	202.51	57.17	XM_002311659	XP_002311695		7494751
PtpAffx.208216.1.S1_s_at	POPTRDRAFT_873606	Potri.008G171900	hypothetical protein	0.0018297	0.0068	135.35	325.74	131.51	XM_002312568	XP_002312604		7480890
PtpAffx.157533.1.S1_at	POPTRDRAFT_766505	Potri.008G172700	glutamyl-tRNA(Gln) amidotransferase	0.0056195	0.0128421	334.06	690.65	217.86	XM_002311663	XP_002311699	chr8:11590546-11591817 (+)	7480895
PtpAffx.95204.1.A1_at	POPTRDRAFT_565006	Potri.008G172800	hypothetical protein	0.038017	0.0427368	115.21	257.12	147.07	XM_002312573	XP_002312609	chr8:11600305-11600963 (-)	7494756
PtpAffx.11512.3.A1_at	POPTRDRAFT_657330	Potri.008G173300	hypothetical protein	0.04603	0.0475789	5.06	28.51	6.51	XM_002312576	XP_002312612	chr8:11632617-11633284 (-)	7480898 /// 7494757
PtpAffx.23427.1.S1_s_at	POPTRDRAFT_820835	Potri.008G174900	hypothetical protein	0.0153547	0.0242105	5646.9	16663.9	6665.24	XM_002312584	XP_002312620		7480906
PtpAffx.208239.1.S1_at	POPTRDRAFT_565055	Potri.008G177300	hypothetical protein	0.0366806	0.0418947	5.19	1.67	5.83	XM_002312597	XP_002312633		7480919
PtpAffx.208240.1.S1_at	POPTRDRAFT_657383	Potri.008G177400	hypothetical protein	0.0090003	0.0172	1710.45	3326.35	1530.5	XM_002311685	XP_002311721		7480920
PtpAffx.63706.2.A1_a_at	POPTRDRAFT_1085566	Potri.008G178100	hypothetical protein	0.014441	0.0233684	13.05	1.6	8.01	XM_002311689	XP_002311725	chr8:11969847-11971324 (+)	7494783
PtpAffx.18277.1.A1_at	POPTRDRAFT_1085576	Potri.008G178800	hypothetical protein	0.0003622	0.00296842	3065.33	2888.7	1121.8	XM_002311692	XP_002311728		7494786
PtpAffx.22923.1.A1_s_at	POPTRDRAFT_657422	Potri.008G180400	hypothetical protein	0.0452106	0.0471579	704.55	841.14	359.19	XM_002311698	XP_002311734		7494792
PtpAffx.208261.1.S1_at	POPTRDRAFT_874607	Potri.008G181400	hypothetical protein	0.0001609	0.00208211	1971.26	985.76	2651.31	XM_002311705	XP_002311741		7494799
PtpAffx.161349.1.S1_s_at	POPTRDRAFT_720911	Potri.008G181500	hypothetical protein	0.0037462	0.0100842	121.03	292.6	186.87	XM_002311706	XP_002311742		7494800
PtpAffx.208265.1.S1_at	POPTRDRAFT_419194	Potri.008G182000	60 kDa inner membrane protein	0.0150648	0.024	51.01	234.36	106.18	XM_002311710	XP_002311746	chr8:12208294-12210859 (+)	7480942
PtpAffx.208269.1.S1_at	POPTRDRAFT_766605	Potri.008G182900	hypothetical protein	0.0005151	0.00343158	270.92	552.8	195.14	XM_002312619	XP_002312655	chr8:12270832-12275588 (-)	7473195
Ptp.953.1.A1_x_at	POPTRDRAFT_657524	Potri.008G189400	galactinol synthase	0.0149309	0.0237895	14866.3	6880.46	12699.4	XM_002311738	XP_002311774		7473221
PtpAffx.208304.1.S1_a_at	POPTRDRAFT_565202	Potri.008G190700	hypothetical protein	0.0030877	0.00898947	10.41	1.02	2.01	XM_002311743	XP_002311779	chr8:13442807-13443014 (+)	7469063
PtpAffx.126496.1.S1_at	POPTRDRAFT_1085677	Potri.008G193800	hypothetical protein	0.0011174	0.00515789	142	509.89	105.97	XM_002312666	XP_002312702		7473248
PtpAffx.126496.1.S1_s_at	POPTRDRAFT_1085677	Potri.008G193800	hypothetical protein	8.5e-06	0.000829474	228.02	814.24	150.14	XM_002312666	XP_002312702	chr8:13684686-13685686 (-)	7473248
PtpAffx.208324.1.S1_at	POPTRDRAFT_1085677	Potri.008G193800	hypothetical protein	0.0004368	0.00317895	730.41	2187.38	391.46	XM_002312666	XP_002312702		7473248
PtpAffx.43563.1.A1_at	POPTRDRAFT_1085677	Potri.008G193800	hypothetical protein	0.000177	0.00216842	883.34	2236.39	498.35	XM_002312666	XP_002312702		7473248
PtpAffx.43563.1.A1_s_at	POPTRDRAFT_1085677	Potri.008G193800	hypothetical protein	0.0002622	0.00258947	1123.93	2988.87	545.72	XM_002312666	XP_002312702	chr8:13680833-13683070 (-)	7473248
PtpAffx.49549.2.S1_at	POPTRDRAFT_657572	Potri.008G194000	hypothetical protein	0.0237027	0.032	296.63	207.09	130.18	XM_002311762	XP_002311798	chr8:13709632-13711304 (+)	7473250
PtpAffx.208325.1.S1_at	POPTRDRAFT_872246	Potri.008G194300	hypothetical protein	0.0197625	0.0284211	182.97	387.02	125.73	XM_002312669	XP_002312705		7469078
Ptp.538.1.S1_s_at	POPTRDRAFT_820887	Potri.008G194600	Transcribed locus, moderately similar to NP_566591.1 expressed protein (Arabidopsis thaliana)	0.0019052	0.00690526	61.25	138.21	129.19	XM_002311764	XP_002311800	chr8:13759114-13760640 (+)	7473252
Ptp.1318.1.S1_at	POPTRDRAFT_418616	Potri.008G195000	Transcribed locus, weakly similar to NP_566267.1 expressed protein (Arabidopsis thaliana)	0.0223212	0.0307368	496.96	638.33	160.85	XM_002312673	XP_002312709	chr8:13780514-13782231 (-)	7469082
Ptp.1318.2.S1_s_at	POPTRDRAFT_418616	Potri.008G195000	Transcribed locus, weakly similar to NP_566267.1 expressed protein (Arabidopsis thaliana)	0.048397	0.0490526	286.43	338.16	88.18	XM_002312673	XP_002312709		7469082
PtpAffx.46531.1.A1_at	POPTRDRAFT_832886	Potri.008G197000	hypothetical protein	0.001879	0.00686316	247.85	223.38	1026.89	XM_002311775	XP_002311811	chr8:13954362-13954995 (+)	7473261
PtpAffx.208374.1.S1_at	POPTRDRAFT_766844	Potri.008G204600	hypothetical protein	0.0258637	0.0336842	3.89	1.5	2.79	XM_002312716	XP_002312752		7454259
PtpAffx.24824.1.A1_at	POPTRDRAFT_720206	Potri.008G205900	hypothetical protein	0.0047392	0.0116	228.73	410.5	210.32	XM_002311814	XP_002311850	chr8:15199620-15201103 (+)	7454266
PtpAffx.16415.1.A1_at	POPTRDRAFT_1088910	Potri.009G003300	hypothetical protein	0.0098943	0.0182947	44.05	13.09	62.19	XM_002313515	XP_002313551	chr9:953666-954142 (-)	7463331
PtpAffx.86833.1.A1_at	POPTRDRAFT_650539	Potri.009G004800	hypothetical protein	0.0186925	0.0275789	64.16	201.9	127.2	XM_002313508	XP_002313544	chr9:1133803-1134465 (-)	7463324
PtpAffx.137722.1.S1_at	POPTRDRAFT_768411	Potri.009G009200	hypothetical protein	0.0091491	0.0173895	25.14	98.41	50.75	XM_002313490	XP_002313526		7463305
PtpAffx.224456.1.S1_at	POPTRDRAFT_558271	Potri.009G010700	hypothetical protein	0.0128208	0.0216842	143.47	72.66	144.85	XM_002314247	XP_002314283		7491149
PtpAffx.205053.1.S1_at	POPTRDRAFT_558261	Potri.009G011900	hypothetical protein	0.0476665	0.0486316	97.51	64.57	194.26	XM_002314240	XP_002314276		7491141
PtpAffx.73626.1.S1_at	POPTRDRAFT_1088755	Potri.009G012400	hypothetical protein	0.0060083	0.0134316	252.44	69.52	163.75	XM_002314238	XP_002314274	chr9:2296306-2299326 (+)	7463297
PtpAffx.5992.1.S1_at	POPTRDRAFT_821627	Potri.009G013900	aquaporin, MIP family, PIP subfamily	0.0289571	0.0362105	86.68	33.52	201.32	XM_002313474	XP_002313510		7491133
PtpAffx.6334.1.S1_at	POPTRDRAFT_723531	Potri.009G014100	hypothetical protein	0.0179732	0.0267368	2312.66	1000.65	5373.36	XM_002314231	XP_002314267	chr9:2477431-2478314 (+)	7491132
PtpAffx.62678.1.A1_at	POPTRDRAFT_204246	Potri.009G015600	hypothetical protein	0.04336	0.0458947	475.03	485.03	247.59	XM_002314225	XP_002314261	chr9:2706743-2707799 (+)	7489331
PtpAffx.124651.1.S1_at	POPTRDRAFT_558228	Potri.009G015700	hypothetical protein	0.0003857	0.00301053	487.19	696.93	3154.88	XM_002313469	XP_002313505	chr9:2709568-2710843 (-)	7491125
PtpAffx.20150.1.S1_at	POPTRDRAFT_558228	Potri.009G015700	hypothetical protein	0.0022606	0.00755789	335.44	494.65	1775.49	XM_002313469	XP_002313505		7491125
PtpAffx.20150.1.S1_s_at	POPTRDRAFT_558228	Potri.009G015700	hypothetical protein	0.000308	0.00275789	1362.04	1237.04	6518.46	XM_002313469	XP_002313505	chr9:2708545-2709656 (-)	7491125
PtpAffx.15518.3.A1_a_at	POPTRDRAFT_650409	Potri.009G016000	hypothetical protein	0.0002869	0.00265263	676.74	917.02	401.78	XM_002313468	XP_002313504		7491124
PtpAffx.205039.1.S1_at	POPTRDRAFT_558224	Potri.009G016100	hypothetical protein	0.0287312	0.036	18.08	5.21	112.74	XM_002314222	XP_002314258	chr9:2780057-2781290 (+)	7491122
PtpAffx.219218.1.S1_s_at	POPTRDRAFT_558207	Potri.009G018100	hypothetical protein	0.0021731	0.00741053	69.29	179.97	83.89	XM_002313460	XP_002313496		7488444 /// 7489321
Ptp.6805.1.S1_at	POPTRDRAFT_204055	Potri.009G021400	hypothetical protein	2.29e-05	0.00105684	35.72	1277.87	58.29	XM_002314199	XP_002314235	chr9:3417430-3418443 (+)	7488174
PtpAffx.205005.1.S1_at	POPTRDRAFT_558147	Potri.009G024000	hypothetical protein	0.0011126	0.00515789	85.7	452.39	148.83	XM_002314184	XP_002314220		7488159
PtpAffx.205004.1.S1_at	POPTRDRAFT_768273	Potri.009G024100	molybderin biosynthesis protein	0.0094446	0.0177474	233.25	460.12	187.73	XM_002314183	XP_002314219		7489293
PtpAffx.204982.1.S1_at	POPTRDRAFT_875123	Potri.009G027500	hypothetical protein	0.0185482	0.0273684	9.4	86.07	5.64	XM_002314163	XP_002314199		7489276
PtpAffx.204982.1.S1_s_at	POPTRDRAFT_875123	Potri.009G027500	hypothetical protein	0.0004027	0.00307368	120.16	917.2	162.69	XM_002314163	XP_002314199	chr9:3943480-3947564 (+)	7489276
PtpAffx.21490.2.S1_at	POPTRDRAFT_558101	Potri.009G028300	hypothetical protein	0.0462032	0.0477895	26.49	1.69	5.67	XM_002314157	XP_002314193	chr9:4001843-4002551 (+)	7488130
PtpAffx.14340.2.S1_a_at	POPTRDRAFT_558084	Potri.009G030000	hypothetical protein	0.0018577	0.00682105	1473.06	871.26	628.14	XM_002314150	XP_002314186	chr1:23826491-23828467 (+)	7481540
PtpAffx.154433.1.S1_s_at	POPTRDRAFT_723282	Potri.009G030600	hypothetical protein	0.0131934	0.0221053	188.16	296.08	395.35	XM_002298322	XP_002298358	chr1:23875763-23877367 (-)	7465116 /// 7488121
PtpAffx.204971.1.S1_at	POPTRDRAFT_878154	Potri.009G030900	hypothetical protein	0.0270456	0.0347368	68.64	159.56	96.61	XM_002314145	XP_002314181		7488118
Ptp.53.1.S1_at	POPTRDRAFT_558071	Potri.009G031200	triose-phosphate isomerase	0.0059111	0.0132632	1093.24	1272.67	533.58	XM_002314143	XP_002314179		7488116
PtpAffx.86724.1.S1_at	POPTRDRAFT_203733	Potri.009G032000	hypothetical protein	0.0002033	0.00227368	166.05	532.6	190.82	XM_002313396	XP_002313432	chr9:4332827-4334894 (-)	7488113
PtpAffx.158360.1.S1_s_at	POPTRDRAFT_203640	Potri.009G035000	hypothetical protein	0.0011437	0.00524211	270.87	826.3	94.3	XM_002314127	XP_002314163		7468625
PtpAffx.204954.1.S1_at	POPTRDRAFT_203640	Potri.009G035000	hypothetical protein	0.0013586	0.00578947	708.79	2167.98	204.7	XM_002314127	XP_002314163		7468625
PtpAffx.204954.1.S1_x_at	POPTRDRAFT_203640	Potri.009G035000	hypothetical protein	0.0004728	0.00328421	813.39	2057.83	214.43	XM_002314127	XP_002314163		7468625
PtpAffx.204946.1.S1_at	POPTRDRAFT_768155	Potri.009G037100	hypothetical protein	0.0231124	0.0315789	3.96	1.34	13.89	XM_002313383	XP_002313419	chr9:4683881-4684574 (-)	7468611
PtpAffx.115954.2.A1_a_at	POPTRDRAFT_723203	Potri.009G037400	hypothetical protein	0.0008322	0.0044	1049.78	481.46	176.58	XM_002313382	XP_002313418	chr9:4702048-4702900 (-)	7481517
PtpAffx.204944.1.S1_at	POPTRDRAFT_558016	Potri.009G037600	hypothetical protein	0.0024416	0.00793684	453.44	1307.2	461.79	XM_002313380	XP_002313416		7481515
Ptp.1062.1.A1_at	POPTRDRAFT_723198	Potri.009G037700	hypothetical protein	0.0099896	0.0183789	171.4	37.43	101.39	XM_002313379	XP_002313415	chr9:4714735-4716249 (-)	7468609
PtpAffx.204943.1.S1_at	POPTRDRAFT_558013	Potri.009G037900	hypothetical protein	0.0022506	0.00755789	9.32	4.81	20.67	XM_002314112	XP_002314148		7468607
PtpAffx.2638.1.S1_at	POPTRDRAFT_821523	Potri.009G038600	hypothetical protein	0.0414889	0.0448421	262.51	104.55	215.46	XM_002314107	XP_002314143	chr9:4764942-4766943 (+)	7481512
PtpAffx.4736.1.A1_s_at	POPTRDRAFT_821509	Potri.009G041100	hypothetical protein	0.0019064	0.00690526	27245.8	18937	10155.1	XM_002314096	XP_002314132	chr9:4898700-4899720 (+)	7481500
PtpAffx.4736.2.A1_a_at	POPTRDRAFT_821509	Potri.009G041100	hypothetical protein	0.0032711	0.00924211	36559.8	25762.2	14866.1	XM_002314096	XP_002314132		7481500
PtpAffx.204926.1.S1_at	POPTRDRAFT_833248	Potri.009G041700	hypothetical protein	0.0019028	0.00690526	1530.22	2383.66	8503.93	XM_002314090	XP_002314126	chr9:4934380-4936653 (+)	7481499
Ptp.4829.1.S1_at	POPTRDRAFT_821505	Potri.009G041800	hypothetical protein	0.000199	0.00227368	16048.6	16905.5	4033.04	XM_002313363	XP_002313399		7481498
Ptp.6260.1.S1_at	POPTRDRAFT_821505	Potri.009G041800	hypothetical protein	0.0001856	0.00221053	1008.37	1846.63	204.33	XM_002313363	XP_002313399	chr9:4942675-4945680 (-)	7481498
PtpAffx.130962.1.A1_s_at	POPTRDRAFT_833245	Potri.009G042200	hypothetical protein	0.0258603	0.0336842	112.55	184.93	74.31	XM_002314089	XP_002314125		7481494
PtpAffx.204924.1.S1_at	POPTRDRAFT_833245	Potri.009G042200	hypothetical protein	0.0012511	0.00551579	340.5	740.49	217.64	XM_002314089	XP_002314125	chr9:4965253-4967166 (+)	7481494
PtpAffx.204919.1.S1_at	POPTRDRAFT_768098	Potri.009G043500	hypothetical protein	0.0374067	0.0423158	26.82	4.28	17.69	XM_002314082	XP_002314118	chr9:5062197-5063339 (+)	7481489
PtpAffx.27422.1.S1_at	POPTRDRAFT_650093	Potri.009G049900	hypothetical protein	0.0098551	0.0182526	12.24	4.43	57.18	XM_002313323	XP_002313359	chr9:5541653-5542329 (-)	7467387
PtpAffx.27422.1.S1_x_at	POPTRDRAFT_650093	Potri.009G049900	hypothetical protein	0.0015009	0.00610526	17.18	14.23	148.21	XM_002313323	XP_002313359	chr9:5541653-5542329 (-)	7467387
PtpAffx.204890.1.S1_at	POPTRDRAFT_557879	Potri.009G050600	hypothetical protein	0.0353874	0.0408421	9.45	30.27	14.49	XM_002313318	XP_002313354	chr9:5600376-5603581 (-)	7467382
PtpAffx.204880.1.S1_at	POPTRDRAFT_203127	Potri.009G051900	lipase class 3 family protein	0.0085832	0.0167368	37.89	50.19	100.27	XM_002313309	XP_002313345	chr9:5718230-5719511 (-)	7482329
PtpAffx.57021.1.A1_at	POPTRDRAFT_203102	Potri.009G052600	sulfite reductase	0.0002762	0.00261053	118.47	402.83	203.06	XM_002313307	XP_002313343		7467371
PtpAffx.7351.1.S1_at	POPTRDRAFT_821451	Potri.009G052800	hypothetical protein	0.0014241	0.00591579	2425.41	1005.6	1048.67	XM_002314039	XP_002314075		7467370
PtpAffx.204875.1.S1_s_at	POPTRDRAFT_821448	Potri.009G053300	hypothetical protein	0.0227214	0.0311579	1858.89	533.66	4028.63	XM_002314038	XP_002314074	chr9:5793327-5796394 (+)	7467367
PtpAffx.204872.1.S1_at	POPTRDRAFT_722929	Potri.009G053700	hypothetical protein	0.0050639	0.0120421	307.11	211.14	919.12	XM_002313300	XP_002313336		7467364
PtpAffx.6060.1.S1_s_at	POPTRDRAFT_722929	Potri.009G053700	hypothetical protein	0.0282766	0.0355789	3687.5	2928.79	9074.8	XM_002313300	XP_002313336		7467364
PtpAffx.204867.1.S1_at	POPTRDRAFT_203056	Potri.009G054200	hypothetical protein	0.0027241	0.00842105	765.44	1334.21	478.31	XM_002314034	XP_002314070		7482318
PtpAffx.77864.1.S1_at	POPTRDRAFT_203056	Potri.009G054200	hypothetical protein	0.0272201	0.0349474	4.47	24.92	8.16	XM_002314034	XP_002314070	chr9:5853335-5856440 (+)	7482318
PtpAffx.77864.1.S1_s_at	POPTRDRAFT_203056	Potri.009G054200	hypothetical protein	0.0013011	0.00562105	367.91	874.02	256.02	XM_002314034	XP_002314070		7482318
PtpAffx.204860.1.S1_at	POPTRDRAFT_877350	Potri.009G055700	hypothetical protein	0.0155453	0.0246316	11.09	21.22	2.16	XM_002314026	XP_002314062		7467354
Ptp.928.1.A1_s_at	POPTRDRAFT_1087926	Potri.009G055900	Transcribed locus, moderately similar to NP_191906.1 serine carboxypeptidase, putative (Arabidopsis thaliana)	0.0007234	0.00406316	219.32	524.74	263.18	XM_002314025	XP_002314061	chr9:5990045-5991586 (+)	7482309
PtpAffx.11018.3.A1_a_at	POPTRDRAFT_833207	Potri.009G056700	hypothetical protein	0.0020571	0.0072	57.21	101.25	166.35	XM_002313286	XP_002313322	chr9:6027933-6029270 (-)	7467349
PtpAffx.18541.1.A1_at	POPTRDRAFT_650010	Potri.009G058000	hypothetical protein	0.0022727	0.0076	542.21	841.25	339.96	XM_002313282	XP_002313318	chr9:6095214-6095738 (-)	7482296
PtpAffx.11257.1.A1_at	POPTRDRAFT_557794	Potri.009G059100	hypothetical protein	0.0348293	0.0404211	5183.01	3889.33	1854.67	XM_002314009	XP_002314045		7467339
PtpAffx.10892.3.S1_a_at	POPTRDRAFT_722820	Potri.009G059200	hypothetical protein	0.000424	0.00315789	561.78	552.02	1235.32	XM_002313276	XP_002313312		7482292
PtpAffx.204845.1.S1_at	POPTRDRAFT_767942	Potri.009G060000	hypothetical protein	0.0094734	0.0177684	84.41	214.33	97.21	XM_002314003	XP_002314039		7482286
PtpAffx.1122.3.S1_a_at	POPTRDRAFT_767936	Potri.009G060600	hypothetical protein	0.0020075	0.00709474	2880.75	1719.61	5066.69	XM_002313271	XP_002313307	chr9:6295432-6296037 (-)	7467333
PtpAffx.126354.1.S1_s_at	POPTRDRAFT_722786	Potri.009G061000	hypothetical protein	0.0413589	0.0448421	59.49	80.6	146.7	XM_002313999	XP_002314035		7467332
PtpAffx.204836.1.S1_at	POPTRDRAFT_1087799	Potri.009G061700	imidazoleglycerol phosphate synthase	0.0332887	0.0393684	94.63	41.77	39.44	XM_002313265	XP_002313301	chr9:6386212-6394135 (-)	7482280
PtpAffx.204820.1.S1_at	POPTRDRAFT_557720	Potri.009G067000	hypothetical protein	0.0392576	0.0435789	24.55	57.71	36.86	XM_002313237	XP_002313273		7454885
PtpAffx.204820.1.S1_s_at	POPTRDRAFT_557720	Potri.009G067000	hypothetical protein	0.0027481	0.00842105	62.71	188.37	98.35	XM_002313237	XP_002313273		7454885
Ptp.1629.1.A1_s_at	POPTRDRAFT_833174	Potri.009G068600	hydroxymethylglutaryl-CoA lyase	0.0104386	0.0189684	1367.53	1020.61	2757.15	XM_002313970	XP_002314006	chr9:6838998-6840209 (+)	7454876
PtpAffx.204814.1.S1_x_at	POPTRDRAFT_833174	Potri.009G068600	hydroxymethylglutaryl-CoA lyase	0.0163496	0.0252632	30.42	32.81	89.15	XM_002313970	XP_002314006	chr9:6834313-6840209 (+)	7454876
PtpAffx.118964.1.S1_at	POPTRDRAFT_879370	Potri.009G069400	hypothetical protein	0.0479957	0.0488421	85.57	29.31	287.12	XM_002313227	XP_002313263	chr9:6879084-6882214 (-)	7475027
PtpAffx.92521.2.S1_at	POPTRDRAFT_557676	Potri.009G071900	hypothetical protein	0.0001574	0.00205684	56.98	39.5	24.21	XM_002313956	XP_002313992	chr9:7086344-7088321 (+)	7475015
PtpAffx.204803.1.S1_at	POPTRDRAFT_767838	Potri.009G072000	hypothetical protein	0.0001021	0.00171368	153.56	85.21	35.4	XM_002313215	XP_002313251		7454863
Ptp.6234.1.S1_at	POPTRDRAFT_1087651	Potri.009G072800	powdery mildew resistance 5	0.0293809	0.0364211	301.88	130.13	120.66	XM_002313952	XP_002313988	chr9:7131525-7134135 (+)	7475010
Ptp.3097.2.S1_at	POPTRDRAFT_821354	Potri.009G073300	hypothetical protein	0.0001309	0.00191579	125.95	33.3	209.18	XM_002313949	XP_002313985	chr9:7198195-7198713 (+)	7454854
PtpAffx.162111.1.S1_at	POPTRDRAFT_821354	Potri.009G073300	hypothetical protein	0.0081454	0.0162105	280.68	565.54	355.23	XM_002298450	XP_002298486	chr9:7195269-7196232 (+)	7454854 /// 7487811
PtpAffx.204790.1.S1_at	POPTRDRAFT_767814	Potri.009G074900	hypothetical protein	0.0321815	0.0385263	4.1	1.53	2.58	XM_002313942	XP_002313978	chr9:7298234-7299314 (+)	7454846
PtpAffx.204776.1.S1_at	POPTRDRAFT_767781	Potri.009G078500	hypothetical protein	0.0173761	0.0263158	334.69	238.79	557.75	XM_002313924	XP_002313960	chr9:7554325-7557916 (+)	7478779
Ptp.8110.1.S1_at	POPTRDRAFT_821329	Potri.009G079500	oligopeptide transporter OPT family	0.0143981	0.0233684	310.24	76.06	800.61	XM_002313177	XP_002313213	chr9:7630646-7632475 (-)	7469682
PtpAffx.157471.1.S1_s_at	POPTRDRAFT_833135	Potri.009G081300	L-galactose dehydrogenase	0.0243551	0.0324211	253.7	647.49	268.79	XM_002313170	XP_002313206	chr9:7754073-7754953 (-)	7469673
PtpAffx.204764.1.S1_at	POPTRDRAFT_833135	Potri.009G081300	L-galactose dehydrogenase	0.0006261	0.00381053	66.58	359.5	35.61	XM_002313170	XP_002313206	chr9:7752401-7754962 (-)	7469673
PtpAffx.204763.1.S1_at	POPTRDRAFT_876975	Potri.009G081400	hypothetical protein	0.004238	0.0108842	352.52	65.64	257.09	XM_002313911	XP_002313947	chr9:7760391-7761158 (+)	7469672
PtpAffx.7369.1.A1_at	POPTRDRAFT_1087465	Potri.009G081500	hypothetical protein	0.0001065	0.00174316	1765.82	857.49	5337.57	XM_002313910	XP_002313946		7478767
PtpAffx.204741.1.S1_at	POPTRDRAFT_202137	Potri.009G086100	hypothetical protein	0.0328699	0.0389474	35.55	118.64	152.06	XM_002313883	XP_002313919		7469644
PtpAffx.33101.2.S1_s_at	POPTRDRAFT_649691	Potri.009G087200	hypothetical protein	0.0085666	0.0167158	43.78	138.67	218.18	XM_002313150	XP_002313186	chr9:8123077-8124528 (-)	7478747
PtpAffx.204736.1.S1_at	POPTRDRAFT_557521	Potri.009G087600	hypothetical protein	0.0202986	0.0288421	7.91	11.51	1.69	XM_002313147	XP_002313183		7478744
PtpAffx.204722.1.S1_at	POPTRDRAFT_649671	Potri.009G089600	hypothetical protein	0.0416688	0.0448421	391.94	129.21	44.66	XM_002313869	XP_002313905	chr9:8278812-8279619 (+)	7469628
PtpAffx.204720.1.S1_at	POPTRDRAFT_202056	Potri.009G089800	hypothetical protein	0.018376	0.0273684	43.91	91.79	48.75	XM_002313136	XP_002313172	chr9:8284533-8291113 (-)	7478732
PtpAffx.204718.1.S1_at	POPTRDRAFT_804312	Potri.009G090200	hypothetical protein	0.0023027	0.00764211	162.93	399.64	163.19	XM_002313133	XP_002313169	chr9:8304519-8306762 (-)	7469626
PtpAffx.505.1.A1_a_at	POPTRDRAFT_767669	Potri.009G090800	hypothetical protein	2.14e-05	0.00102526	157.92	138.59	855.8	XM_002313130	XP_002313166	chr9:8332803-8335432 (-)	7478726
PtpAffx.505.1.A1_at	POPTRDRAFT_767669	Potri.009G090800	hypothetical protein	5.03e-05	0.00133263	93.11	106.29	1067.53	XM_002313130	XP_002313166	chr9:8332803-8335432 (-)	7478726
PtpAffx.505.2.A1_a_at	POPTRDRAFT_767669	Potri.009G090800	hypothetical protein	4.26e-05	0.00125895	137.84	91.81	539.42	XM_002313130	XP_002313166	chr9:8332905-8335476 (-)	7478726
PtpAffx.224438.1.S1_at	POPTRDRAFT_202005	Potri.009G092100	hypothetical protein	0.0018306	0.0068	108.77	238.69	64.88	XM_002313127	XP_002313163	chr9:8380005-8381934 (-)	7478722
Ptp.5425.1.S1_s_at	POPTRDRAFT_722365	Potri.009G092200	hypothetical protein	0.0004618	0.00324211	6433.82	6993.8	2113.7	XM_002313126	XP_002313162		7469615
PtpAffx.3575.3.S1_at	POPTRDRAFT_649651	Potri.009G092600	hypothetical protein	0.0018463	0.00682105	50.3	198.22	103.15	XM_002313853	XP_002313889	chr9:8427483-8428181 (+)	7469612
PtpAffx.204701.1.S1_at	POPTRDRAFT_557459	Potri.009G094100	hypothetical protein	0.0011989	0.00538947	664.93	77.18	1921.21	XM_002313116	XP_002313152		7457566
Ptp.3311.1.S1_at	POPTRDRAFT_557458	Potri.009G094200	hypothetical protein	0.004512	0.0112842	1025.08	2160.96	756.17	XM_002313846	XP_002313882	chr9:8520160-8520915 (+)	7457565
PtpAffx.204692.1.S1_at	POPTRDRAFT_201901	Potri.009G095700	hypothetical protein	0.0054378	0.0126105	156.94	351.69	124.18	XM_002313840	XP_002313876		7457559
PtpAffx.216235.1.S1_s_at	POPTRDRAFT_557409	Potri.009G099400	hypothetical protein	0.0147891	0.0237895	73.35	55.46	22.14	XM_002313092	XP_002313128	chr9:8841303-8842386 (-)	7457544 /// 7493028
PtpAffx.204680.1.S1_at	POPTRDRAFT_557408	Potri.009G099500	hypothetical protein	0.0324773	0.0387368	11.91	42.01	24.49	XM_002313825	XP_002313861		7457543
PtpAffx.39240.1.S1_s_at	POPTRDRAFT_722214	Potri.009G100300	hypothetical protein	0.0004438	0.0032	11.36	1.98	29.21	XM_002313087	XP_002313123	chr9:8890967-8891777 (-)	7457540
PtpAffx.204675.1.S1_at	POPTRDRAFT_767577	Potri.009G101200	hypothetical protein	0.034278	0.0402105	935.58	454.94	1214.33	XM_002313083	XP_002313119		7490036
Ptp.6197.1.S1_s_at	POPTRDRAFT_821232	Potri.009G101400	hypothetical protein	0.0085097	0.0166526	502.11	424.95	17.03	XM_002313819	XP_002313855		7457536
PtpAffx.204673.1.S1_at	POPTRDRAFT_821232	Potri.009G101400	hypothetical protein	9.31e-05	0.00163579	846.76	592.07	64.1	XM_002313819	XP_002313855		7457536
PtpAffx.131760.1.A1_at	POPTRDRAFT_1087083	Potri.009G101500	hypothetical protein	5.57e-05	0.00139158	1632.96	884.26	681.7	XM_002313818	XP_002313854	chr9:8948909-8953406 (+)	7457535
Ptp.8038.1.A1_s_at	POPTRDRAFT_1087078	Potri.009G102000	hypothetical protein	2.8e-06	0.000665263	2154.86	8470.22	1276.11	XM_002313081	XP_002313117	chr9:9003208-9005005 (-)	7490034
PtpAffx.104176.1.S1_at	POPTRDRAFT_1087078	Potri.009G102000	hypothetical protein	2e-07	0.000221053	1063.77	4809.39	674.39	XM_002313081	XP_002313117	chr9:9003588-9005493 (-)	7490034
PtpAffx.204668.1.S1_at	POPTRDRAFT_767565	Potri.009G102500	hypothetical protein	0.0291904	0.0362105	343.6	308.62	664.06	XM_002313812	XP_002313848		7490033
Ptp.6177.1.S1_at	POPTRDRAFT_804247	Potri.009G106200	hypothetical protein	0.0002307	0.00237895	25.22	12.19	67.32	XM_002313057	XP_002313093	chr9:9238387-9239038 (-)	7490009
PtpAffx.4733.3.S1_at	POPTRDRAFT_557326	Potri.009G108200	hypothetical protein	0.0004362	0.00317895	13948.7	12928.3	3437.09	XM_002313043	XP_002313079		7457513
PtpAffx.204643.1.S1_s_at	POPTRDRAFT_1087010	Potri.009G108900	hypothetical protein	0.038926	0.0433684	100.45	279.21	116.68	XM_002313042	XP_002313078		7456409 /// 7495617
PtpAffx.204642.1.S1_s_at	POPTRDRAFT_201517	Potri.009G109500	hypothetical protein	0.0034386	0.00953684	123.56	18.77	225.28	XM_002313040	XP_002313076	chr9:9415641-9416913 (-)	7457507
PtpAffx.7171.2.A1_at	POPTRDRAFT_649477	Potri.009G110200	hypothetical protein	0.0434851	0.0458947	30.97	5.9	37.42	XM_002313785	XP_002313821	chr9:9460074-9460781 (+)	7456405
Ptp.7134.1.S1_a_at	POPTRDRAFT_722136	Potri.009G110800	hypothetical protein	0.0294909	0.0364211	478.66	576.92	127.72	XM_002313038	XP_002313074		7456403
PtpAffx.204633.1.S1_at	POPTRDRAFT_767483	Potri.009G111500	hypothetical protein	0.0170472	0.0258947	36.01	3.19	76.76	XM_002313781	XP_002313817	chr9:9515047-9518998 (+)	7457497
PtpAffx.90168.1.S1_at	POPTRDRAFT_557296	Potri.009G111600	1-hydroxy-2-methyl-2-(E)-butenyl 4-diphosphate reductase	0.0002938	0.00267368	7542.17	3649.09	11147	XM_002313780	XP_002313816	chr9:9521234-9522171 (+)	7456396
PtpAffx.1041.2.A1_a_at	POPTRDRAFT_821204	Potri.009G112300	acyltransferase	0.0262924	0.0341053	82.72	280.24	122.43	XM_002313778	XP_002313814	chr9:9568243-9569686 (+)	7456394
PtpAffx.204618.1.S1_at	POPTRDRAFT_201360	Potri.009G115600	hypothetical protein	0.0008503	0.00446316	50.95	138.1	25.13	XM_002313013	XP_002313049	chr9:9754907-9757259 (-)	7456377
PtpAffx.204618.1.S1_s_at	POPTRDRAFT_201360	Potri.009G115600	hypothetical protein	0.0034321	0.00953684	209.31	601.5	172.81	XM_002313013	XP_002313049	chr9:9754907-9757259 (-)	7456377
PtpAffx.204614.1.S1_at	POPTRDRAFT_201310	Potri.009G117200	hypothetical protein	0.001533	0.00616842	1082.24	296.98	3928.08	XM_002313008	XP_002313044		7464026
PtpAffx.833.1.A1_at	POPTRDRAFT_649375	Potri.009G119700	hypothetical protein	0.0093136	0.0176	9850.34	3152.42	3130.6	XM_002313745	XP_002313781		7464014
PtpAffx.204591.1.S1_at	POPTRDRAFT_557194	Potri.009G121800	inner membrane protein	0.0034833	0.00962105	185.38	358.47	151.17	XM_002312984	XP_002313020		7456346
PtpAffx.204586.1.S1_at	POPTRDRAFT_201129	Potri.009G122500	hypothetical protein	0.0078465	0.0158526	2106.72	2701.67	1257.86	XM_002313730	XP_002313766	chr9:10220573-10221777 (+)	7456344
PtpAffx.55050.1.A1_at	POPTRDRAFT_201129	Potri.009G122500	hypothetical protein	0.0198557	0.0286316	3168.54	3646.73	1810.52	XM_002313730	XP_002313766	chr9:10221682-10222254 (+)	7456344
PtpAffx.37022.1.A1_s_at	POPTRDRAFT_721866	Potri.009G124400	hypothetical protein	0.0001709	0.00212632	514.25	167.65	1891.67	XM_002312973	XP_002313009		7463992
Ptp.6396.1.S1_at	POPTRDRAFT_649314	Potri.009G124600	hypothetical protein	0.0015342	0.00616842	411.98	203.13	441.03	XM_002313721	XP_002313757	chr9:10358038-10361019 (+)	7494296
Ptp.6396.1.S1_s_at	POPTRDRAFT_649314	Potri.009G124600	hypothetical protein	0.0019956	0.00707368	327.28	203	396.64	XM_002313721	XP_002313757		7494296
Ptp.4539.2.S1_at	POPTRDRAFT_557155	Potri.009G126200	hypothetical protein	0.0422852	0.0452632	65.3	56.29	31.99	XM_002312965	XP_002313001	chr9:10447965-10449361 (-)	7494288
Ptp.4861.1.S1_at	POPTRDRAFT_821120	Potri.009G129200	hypothetical protein	0.0051677	0.0122105	4417.05	478.19	443.8	XM_002313705	XP_002313741	chr9:10559615-10560236 (+)	7494270
PtpAffx.204541.1.S1_s_at	POPTRDRAFT_200816	Potri.009G132000	hypothetical protein	0.0200993	0.0288421	165.21	74.21	124.59	XM_002313687	XP_002313723	chr9:10700883-10701081 (+)	7494260
PtpAffx.107256.1.S1_s_at	POPTRDRAFT_200808	Potri.009G132200	hypothetical protein	0.0271414	0.0347368	189.65	243.07	405.45	XM_002313686	XP_002313722		7494259
Ptp.3133.1.S1_s_at	POPTRDRAFT_557090	Potri.009G133400	hypothetical protein	0.0048145	0.0117053	88.45	33.49	94.42	XM_002313680	XP_002313716	chr9:10792422-10794238 (+)	7472126
PtpAffx.204521.1.S1_s_at	POPTRDRAFT_821085	Potri.009G136400	hypothetical protein	0.0001314	0.00191579	5534.85	1107.52	13181.1	XM_002313665	XP_002313701	chr9:10965655-10969401 (+)	7494239
PtpAffx.204520.1.S1_at	POPTRDRAFT_557064	Potri.009G136500	hypothetical protein	0.0374997	0.0423158	2.9	6.64	1.07	XM_002312918	XP_002312954		7494238
PtpAffx.5465.1.A1_at	POPTRDRAFT_821084	Potri.009G136600	aquaporin, MIP family, PIP subfamily	0.0344017	0.0402105	1146.16	988.53	511.16	XM_002312916	XP_002312952		7494236
PtpAffx.204518.1.S1_at	POPTRDRAFT_557061	Potri.009G136700	hypothetical protein	0.0450706	0.0469474	69.43	216.98	52.92	XM_002312915	XP_002312951		7472108
PtpAffx.204502.1.S1_x_at	POPTRDRAFT_557028	Potri.009G140500	hypothetical protein	0.0033742	0.00943158	733.44	474.74	1299.26	XM_002313649	XP_002313685		7472092
PtpAffx.204484.1.S1_at	POPTRDRAFT_767182	Potri.009G144600	hypothetical protein	0.0476321	0.0486316	9.82	53.23	1.9	XM_002313633	XP_002313669		7474949
PtpAffx.204475.1.S1_at	POPTRDRAFT_832972	Potri.009G146100	hypothetical protein	0.006713	0.0143789	187.82	362.59	174.88	XM_002313628	XP_002313664	chr9:11550449-11553675 (+)	7478634
Ptp.1917.1.A1_s_at	POPTRDRAFT_1086216	Potri.009G146700	Transcribed locus, moderately similar to NP_199586.1 protein kinase, putative (Arabidopsis thaliana)	0.0058073	0.0131158	647.61	790.26	1810.62	XM_002313626	XP_002313662		7478632
PtpAffx.204473.1.S1_s_at	POPTRDRAFT_1086216	Potri.009G146700	hypothetical protein	0.0100967	0.0185263	515.15	719.63	1434.03	XM_002313626	XP_002313662		7478632
PtpAffx.107240.1.S1_s_at	POPTRDRAFT_556940	Potri.009G149700	hypothetical protein	0.0278054	0.0353684	46.58	69.34	12.7	XM_002312857	XP_002312893		7474931
PtpAffx.162916.1.S1_at	POPTRDRAFT_649070	Potri.009G150100	hypothetical protein	0.0011943	0.00536842	128.13	329.27	147	XM_002312854	XP_002312890		7478614
Ptp.4778.1.S1_at	POPTRDRAFT_649062	Potri.009G150600	UDP-apiose/xylose synthase	0.0061865	0.0136842	226.82	481.96	539.59	XM_002312849	XP_002312885	chr9:11862677-11863448 (-)	7478613
PtpAffx.204459.1.S1_at	POPTRDRAFT_804040	Potri.009G151000	hypothetical protein	0.0311082	0.0376842	16.63	2.04	9.15	XM_002313605	XP_002313641		7474923
Ptp.4547.1.S1_at	POPTRDRAFT_767125	Potri.009G151400	magnesium transporter	1.39e-05	0.000896842	1315.55	151.56	2807.69	XM_002313603	XP_002313639	chr9:11895708-11896495 (+)	7474921
PtpAffx.204457.1.S1_at	POPTRDRAFT_767125	Potri.009G151400	magnesium transporter	0.004759	0.0116211	130.98	57.71	306.68	XM_002313603	XP_002313639		7474921
PtpAffx.8396.1.S1_at	POPTRDRAFT_556920	Potri.009G151600	hypothetical protein	0.0002255	0.00237895	208.38	46.82	586.27	XM_002312845	XP_002312881	chr9:11905291-11906170 (-)	7474919
PtpAffx.204420.1.S1_at	POPTRDRAFT_649005	Potri.009G157700	geranylgeranyl reductase (CHL P)	0.0126417	0.0214737	150.31	389.04	175.95	XM_002312816	XP_002312852		7460095
PtpAffx.90500.2.S1_a_at	POPTRDRAFT_767046	Potri.009G160200	hypothetical protein	1.3e-06	0.000524211	438.61	1427.04	623.54	XM_002313571	XP_002313607	chr9:12361957-12364056 (+)	7460081
PtpAffx.154812.1.S1_s_at	POPTRDRAFT_820992	Potri.009G160500	hypothetical protein	0.0001938	0.00223158	453.62	512.46	166.19	XM_002312800	XP_002312836	chr9:12383057-12384273 (-)	7478572
PtpAffx.204408.1.S1_at	POPTRDRAFT_820992	Potri.009G160500	hypothetical protein	0.0004306	0.00315789	4312.32	3823.26	1436.03	XM_002312800	XP_002312836	chr9:12380500-12384191 (-)	7478572
PtpAffx.9241.1.S1_at	POPTRDRAFT_556823	Potri.009G161800	hypothetical protein	0.0013701	0.00578947	11197	5388.55	4739.69	XM_002313562	XP_002313598	chr9:12444846-12446079 (+)	7460072
PtpAffx.204399.1.S1_s_at	POPTRDRAFT_556814	Potri.009G162800	hypothetical protein	0.0017231	0.00654737	208.06	93.27	302.71	XM_002312788	XP_002312824	chr9:12480762-12481928 (-)	7460065
Ptp.6531.1.S1_s_at	POPTRDRAFT_1085974	Potri.009G163700	hypothetical protein	0.0041534	0.0107368	205.79	696.43	466.86	XM_002312784	XP_002312820	chr9:12527229-12528429 (-)	7460060
PtpAffx.204395.1.S1_at	POPTRDRAFT_556802	Potri.009G163900	hypothetical protein	0.0031281	0.00903158	697.92	24.96	21.99	XM_002312782	XP_002312818		7460058
PtpAffx.147034.1.A1_at	POPTRDRAFT_556753	Potri.009G169400	hypothetical protein	0.0124202	0.0212632	2.4	3.32	17.85	XM_002313537	XP_002313573	chr9:12839605-12840909 (+)	7463356
PtpAffx.204364.1.S1_at	POPTRDRAFT_820962	Potri.009G169900	hypothetical protein	0.0111601	0.0197684	3.19	3.31	14.66	XM_002313533	XP_002313569	chr9:12866581-12868937 (+)	7463352
PtpAffx.208425.1.S1_at	POPTRDRAFT_565460	Potri.010G001600	hypothetical protein	0.0001156	0.00180842	83.55	226.77	163.42	XM_002315428	XP_002315464		7496480
PtpAffx.208425.1.S1_x_at	POPTRDRAFT_565460	Potri.010G001600	hypothetical protein	0.0028754	0.00865263	78.74	219.68	142.69	XM_002315428	XP_002315464	chr10:181765-184388 (-)	7496480
PtpAffx.11908.2.S1_a_at	POPTRDRAFT_804707	Potri.010G002000	hypothetical protein	0.0003039	0.00273684	2072.09	853.86	2170.19	XM_002314294	XP_002314330	chr10:223478-224865 (+)	7496482
PtpAffx.208431.1.S1_s_at	POPTRDRAFT_821684	Potri.010G002500	hypothetical protein	0.0016437	0.00635789	676.06	167.91	2898.47	XM_002315433	XP_002315469	chr10:243727-248248 (-)	7496484
PtpAffx.134377.1.A1_at	POPTRDRAFT_565502	Potri.010G005300	hypothetical protein	0.0023025	0.00764211	240.04	658.15	394.03	XM_002314315	XP_002314351		7496503
PtpAffx.88275.1.A1_at	POPTRDRAFT_768574	Potri.010G005400	hypothetical protein	8.6e-05	0.00155789	623.72	1195.6	352.51	XM_002315446	XP_002315482	chr10:465220-467556 (-)	7496504
PtpAffx.30719.1.A1_at	POPTRDRAFT_565506	Potri.010G005600	hypothetical protein	0.0001473	0.00199368	421.1	552.24	144.09	XM_002314317	XP_002314353	chr10:492448-493310 (+)	7496505
PtpAffx.208451.1.S1_at	POPTRDRAFT_883724	Potri.010G009200	hypothetical protein	0.0078519	0.0158526	4.8	7.23	26.83	XM_002315449	XP_002315485		7477218
Ptp.4254.1.S1_at	POPTRDRAFT_657869	Potri.010G012900	hypothetical protein	0.0032443	0.00922105	115.9	46.96	52.66	XM_002315481	XP_002315517	chr10:1854674-1855454 (-)	7475908
PtpAffx.208569.1.S1_at	POPTRDRAFT_565770	Potri.010G020500	hypothetical protein	0.0093336	0.0176211	62.09	145.43	57.34	XM_002314439	XP_002314475		7475390
PtpAffx.208562.1.S1_x_at	POPTRDRAFT_229723	Potri.010G021600	hypothetical protein	0.0259673	0.0338947	103.73	204.61	117.55	XM_002314431	XP_002314467	chr10:2516286-2516819 (-)	7475382
PtpAffx.3808.1.A1_at	POPTRDRAFT_1089355	Potri.010G023100	carbamoyl-phosphate synthase	0.0317688	0.0381053	454.27	900.98	350.84	XM_002314422	XP_002314458	chr10:2731616-2733093 (-)	7475373
PtpAffx.3808.2.A1_at	POPTRDRAFT_1089355	Potri.010G023100	carbamoyl-phosphate synthase	0.0061775	0.0136632	2113.31	4557.13	1989.62	XM_002314422	XP_002314458	chr10:2730622-2732015 (-)	7475373
PtpAffx.208550.1.S1_at	POPTRDRAFT_768824	Potri.010G023600	oxidoreductase, 2OG-Fe(II) oxygenase family protein	0.003989	0.0104842	9.39	24.37	55.3	XM_002315527	XP_002315563	chr10:2828365-2829730 (+)	7475370
PtpAffx.11658.1.A1_at	POPTRDRAFT_565732	Potri.010G024100	hypothetical protein	0.0132697	0.0223158	326.03	182.5	387.02	XM_002314416	XP_002314452	chr10:2864768-2867512 (-)	7475959
Ptp.6690.1.S1_at	POPTRDRAFT_821757	Potri.010G027100	histidine phosphotransfer protein	0.0018387	0.00682105	4130.53	1037.94	2983.91	XM_002314406	XP_002314442	chr10:3281509-3283289 (-)	7498005
Ptp.6690.1.S1_s_at	POPTRDRAFT_821757	Potri.010G027100	histidine phosphotransfer protein	0.0052007	0.0122737	2490.03	673.8	1821.38	XM_002314406	XP_002314442	chr10:3281509-3283289 (-)	7498005
PtpAffx.54186.2.S1_s_at	POPTRDRAFT_821757	Potri.010G027100	histidine phosphotransfer protein	0.002911	0.00869474	2020.99	499.56	1423.7	XM_002314406	XP_002314442	chr10:3281946-3283197 (-)	7498005
PtpAffx.208531.1.S1_at	POPTRDRAFT_565688	Potri.010G027800	hypothetical protein	0.0142188	0.0231579	2208.43	1051.75	2850.23	XM_002314398	XP_002314434	chr10:3345657-3351514 (-)	7497997
PtpAffx.56020.1.S1_s_at	POPTRDRAFT_565688	Potri.010G027800	hypothetical protein	0.0187415	0.0275789	355.72	152.47	392.4	XM_002314398	XP_002314434	chr10:3347941-3349983 (-)	7497997
PtpAffx.149382.1.S1_at	POPTRDRAFT_1089299	Potri.010G028000	hypothetical protein	0.0001393	0.00195368	410.14	679.64	254.36	XM_002315505	XP_002315541		7497996
PtpAffx.208522.1.S1_at	POPTRDRAFT_768761	Potri.010G029300	hypothetical protein	0.026661	0.0345263	10.46	85.18	10.93	XM_002314388	XP_002314424		7497986
PtpAffx.208516.1.S1_at	POPTRDRAFT_768744	Potri.010G029900	hypothetical protein	0.0330684	0.0391579	59.02	100.07	45.11	XM_002314384	XP_002314420	chr10:3722753-3724469 (-)	7497982
PtpAffx.47734.1.S1_s_at	POPTRDRAFT_726336	Potri.010G040100	hypothetical protein	0.0185295	0.0273684	358.6	141.56	266.46	XM_002315661	XP_002315697	chr10:6173361-6177738 (+)	7492405
Ptp.4176.1.S1_at	POPTRDRAFT_230613	Potri.010G043200	hypothetical protein	0.0173988	0.0263158	71.11	169.8	67.95	XM_002315648	XP_002315684	chr10:6766324-6768519 (+)	7460771
PtpAffx.66890.1.S1_s_at	POPTRDRAFT_230613	Potri.010G043200	hypothetical protein	0.0041005	0.0106526	51.02	121.19	33.09	XM_002315648	XP_002315684	chr10:6764272-6767329 (+)	7460771
Ptp.387.1.A1_a_at	POPTRDRAFT_1089922	Potri.010G044100	Transcribed locus, moderately similar to NP_563877.1 starch excess protein (SEX1) (Arabidopsis thaliana)	0.0035888	0.00981053	8863.5	10696	1403.18	XM_002315643	XP_002315679		7492387
PtpAffx.31448.2.A1_at	POPTRDRAFT_566008	Potri.010G047000	hypothetical protein	0.0116961	0.0204	31.29	2.02	16.29	XM_002315628	XP_002315664	chr10:7203800-7204076 (+)	7477086
PtpAffx.105212.1.S1_at	POPTRDRAFT_1089844	Potri.010G047600	hypothetical protein	0.0285132	0.0357895	25.63	5.8	15.75	XM_002315625	XP_002315661	chr10:7238979-7240628 (+)	7460745
PtpAffx.208656.1.S1_at	POPTRDRAFT_804905	Potri.010G049400	hypothetical protein	0.0492401	0.0494737	129.8	211.73	250.85	XM_002314548	XP_002314584		7477074
Ptp.502.1.S1_s_at	POPTRDRAFT_726179	Potri.010G051400	Transcribed locus, moderately similar to NP_172776.1 oxysterol-binding family protein (Arabidopsis thaliana)	0.0001814	0.00218947	761.78	136.64	1095.36	XM_002314541	XP_002314577	chr10:7553556-7556070 (-)	7460731
PtpAffx.11633.1.A1_at	POPTRDRAFT_769024	Potri.010G053400	hypothetical protein	5.73e-05	0.00139158	550.08	289.82	6431.26	XM_002314530	XP_002314566	chr10:7722543-7723533 (-)	7460724
PtpAffx.108454.1.A1_a_at	POPTRDRAFT_886614	Potri.010G053500	hypothetical protein	0.0094159	0.0177053	6444.05	2413.94	5873.1	XM_002315605	XP_002315641	chr10:7728966-7731600 (+)	7460504
PtpAffx.208631.1.S1_at	POPTRDRAFT_230268	Potri.010G054800	hypothetical protein	0.0001479	0.00199789	247.64	652.06	186.31	XM_002314519	XP_002314555		7460042
PtpAffx.208631.1.S1_s_at	POPTRDRAFT_230268	Potri.010G054800	hypothetical protein	6.42e-05	0.00143368	473.88	795.01	301.31	XM_002314519	XP_002314555	chr10:7838293-7839298 (-)	7460042
PtpAffx.12016.2.S1_at	POPTRDRAFT_726104	Potri.010G056100	hypothetical protein	0.0035496	0.00972632	2102.42	1869.91	930.26	XM_002314515	XP_002314551	chr10:7909274-7911600 (-)	7460034
PtpAffx.59736.1.S1_at	POPTRDRAFT_565879	Potri.010G059200	f-box family protein	0.0025575	0.00812632	140.25	43.17	349.69	XM_002314503	XP_002314539	chr10:8147027-8148558 (-)	7477028
Ptp.4882.1.S1_s_at	POPTRDRAFT_1089618	Potri.010G060200	hypothetical protein	0.0007903	0.00427368	941.3	4405.09	2458.69	XM_002314497	XP_002314533	chr10:8163683-8164665 (-)	7466587 /// 7477022 /// 7477023 /// 7477024 /// 7477025 /// 7477026
PtpAffx.68101.1.S1_s_at	POPTRDRAFT_1089618	Potri.010G060200	hypothetical protein	0.0015727	0.00625263	488.62	2987.49	1423.27	XM_002314497	XP_002314533	chr10:8230531-8231459 (-)	7477022 /// 7477023 /// 7477024 /// 7477025 /// 7477026
Ptp.3168.1.S1_at	POPTRDRAFT_658124	Potri.010G060900	hypothetical protein	0.0201438	0.0288421	577.77	2929.83	128.65	XM_002314491	XP_002314527	chr10:8297206-8298366 (-)	7460016 /// 7477018
PtpAffx.25444.1.S1_s_at	POPTRDRAFT_658124	Potri.010G060900	hypothetical protein	0.0171604	0.0261053	951.94	5238	417.77	XM_002314493	XP_002314529	chr10:8297196-8301532 (-)	7460012 /// 7477018
Ptp.6985.1.S1_at	POPTRDRAFT_565838	Potri.010G064200	hypothetical protein	0.001301	0.00562105	450.06	85.37	585.33	XM_002314478	XP_002314514	chr10:8517613-8518849 (-)	7459996
PtpAffx.208585.1.S1_at	POPTRDRAFT_821797	Potri.010G066200	hypothetical protein	0.0080898	0.0161474	40.65	139.79	78.36	XM_002315550	XP_002315586		7459988
PtpAffx.208585.1.S1_s_at	POPTRDRAFT_821797	Potri.010G066200	hypothetical protein	0.0183896	0.0273684	72.93	207.11	118.43	XM_002315550	XP_002315586	chr10:8684062-8686490 (+)	7459988
Ptp.5350.1.S1_at	POPTRDRAFT_565812	Potri.010G066900	hypothetical protein	3.78e-05	0.00122526	22787.3	5244.86	23053.4	XM_002314465	XP_002314501		7459985
Ptp.5490.1.S1_at	POPTRDRAFT_1089452	Potri.010G067900	hypothetical protein	0.0231128	0.0315789	56.66	197.48	61.77	XM_002314457	XP_002314493	chr10:8826901-8829125 (-)	7459982
PtpAffx.7411.1.A1_at	POPTRDRAFT_1089452	Potri.010G067900	hypothetical protein	0.0034464	0.00955789	20.44	63.77	46.32	XM_002314457	XP_002314493		7459982
PtpAffx.10365.1.A1_a_at	POPTRDRAFT_565782	Potri.010G069600	hypothetical protein	0.0046852	0.0115368	3265.93	1723.85	1299.99	XM_002311646	XP_002311682		7475401 /// 7494738
PtpAffx.208713.1.S1_at	POPTRDRAFT_769177	Potri.010G072100	hypothetical protein	0.0184368	0.0273684	1.94	8.41	0.98	XM_002315670	XP_002315706		7492414
PtpAffx.19042.1.S1_at	POPTRDRAFT_833490	Potri.010G073400	hypothetical protein	0.0093577	0.0176421	913.14	275.03	698.7	XM_002315678	XP_002315714		7498019
Ptp.6096.1.S1_s_at	POPTRDRAFT_726383	Potri.010G073900	hypothetical protein	0.0104247	0.0189474	3040.41	2797.65	6487.7	XM_002314603	XP_002314639	chr10:9373221-9373835 (+)	7492422
PtpAffx.18206.1.A1_s_at	POPTRDRAFT_769203	Potri.010G074700	hypothetical protein	0.0152803	0.0242105	219	406.47	136.06	XM_002315685	XP_002315721		7498026
PtpAffx.208729.1.S1_at	POPTRDRAFT_821920	Potri.010G074800	hypothetical protein	0.009482	0.0177684	5822.81	15754.9	7053.51	XM_002315686	XP_002315722	chr10:9475048-9480012 (-)	7498027
PtpAffx.73996.1.A1_s_at	POPTRDRAFT_821920	Potri.010G074800	hypothetical protein	0.0002333	0.0024	369.06	2072.89	500.29	XM_002315686	XP_002315722	chr10:9477557-9478886 (-)	7498027
PtpAffx.85524.1.S1_s_at	POPTRDRAFT_821920	Potri.010G074800	hypothetical protein	3.8e-06	0.000707368	280.35	1748.46	320.87	XM_002315686	XP_002315722	chr10:9478970-9480097 (-)	7498027
Ptp.5656.1.S1_s_at	POPTRDRAFT_566133	Potri.010G076200	hypothetical protein	0.034442	0.0402105	63.94	126.84	63.62	XM_002314611	XP_002314647		7492430
PtpAffx.224640.1.S1_at	POPTRDRAFT_821934	Potri.010G077400	hypothetical protein	0.0002741	0.00261053	471.11	877.07	384.1	XM_002315694	XP_002315730	chr10:9628858-9631541 (-)	7473559
PtpAffx.208746.1.S1_at	POPTRDRAFT_566177	Potri.010G081000	hypothetical protein	0.0155134	0.0244211	4.51	1.66	18.53	XM_002315710	XP_002315746	chr10:9964099-9967501 (-)	7474169
PtpAffx.208750.1.S1_at	POPTRDRAFT_821951	Potri.010G081800	hypothetical protein	1e-07	0.000166316	690.01	2965.57	565.35	XM_002315714	XP_002315750	chr10:10060909-10068455 (-)	7474173
PtpAffx.208754.1.S1_at	POPTRDRAFT_804996	Potri.010G082700	sulfate/bicarbonate/oxalate exchanger and transporter sat-1	0.0371998	0.0421053	1.46	3.03	11.75	XM_002314631	XP_002314667	chr10:10152950-10157325 (+)	7474175
PtpAffx.208757.1.S1_at	POPTRDRAFT_769280	Potri.010G083700	hypothetical protein	0.0051962	0.0122737	55.45	156.3	27.56	XM_002314639	XP_002314675	chr10:10232101-10234639 (+)	7474183
PtpAffx.208758.1.S1_at	POPTRDRAFT_769281	Potri.010G083800	hypothetical protein	0.0047479	0.0116211	99.36	199.89	84.74	XM_002314640	XP_002314676		7474184
PtpAffx.224642.1.S1_at	POPTRDRAFT_231119	Potri.010G084000	hypothetical protein	0.0027435	0.00842105	91.56	261	125.08	XM_002314642	XP_002314678	chr10:10244180-10245671 (+)	7474186
PtpAffx.224642.1.S1_s_at	POPTRDRAFT_231119	Potri.010G084000	hypothetical protein	0.0006303	0.00381053	349.93	874.39	368.02	XM_002314642	XP_002314678		7474186
PtpAffx.208777.1.S1_at	POPTRDRAFT_805018	Potri.010G086900	hypothetical protein	0.000331	0.00284211	117.64	315.57	142.44	XM_002314658	XP_002314694	chr10:10394257-10397097 (+)	7498075
PtpAffx.208786.1.S1_at	POPTRDRAFT_769322	Potri.010G088600	hypothetical protein	0.032274	0.0385263	96.52	157.85	342.52	XM_002315740	XP_002315776		7498084
PtpAffx.208792.1.S1_at	POPTRDRAFT_821985	Potri.010G089700	hypothetical protein	0.0279983	0.0353684	14.28	3.27	8.3	XM_002315746	XP_002315782		7459029
PtpAffx.102068.1.A1_at	POPTRDRAFT_566274	Potri.010G090500	hypothetical protein	0.0292544	0.0364211	123.58	907.03	194.75	XM_002314675	XP_002314711		7459034
PtpAffx.127155.1.A1_s_at	POPTRDRAFT_833544	Potri.010G094300	potassium ion transporter family protein	0.0001093	0.00176	1295.76	979.75	3434.42	XM_002315768	XP_002315804		7474234
PtpAffx.39091.1.S1_at	POPTRDRAFT_833544	Potri.010G094300	potassium ion transporter family protein	0.0009904	0.00484211	781.87	660.82	1348.03	XM_002315768	XP_002315804	chr10:10947506-10951888 (-)	7474234
Ptp.7697.1.S1_at	POPTRDRAFT_1090478	Potri.010G096400	hypothetical protein	0.0071338	0.0149684	110.06	117.31	351.86	XM_002314698	XP_002314734	chr10:11117631-11119678 (+)	7459063
Ptp.7863.1.S1_at	POPTRDRAFT_658643	Potri.010G098200	hypothetical protein	0.0005159	0.00343158	1331.65	2856.81	1443.73	XM_002314703	XP_002314739	chr10:11255234-11255866 (+)	7462628
PtpAffx.208827.1.S1_at	POPTRDRAFT_566356	Potri.010G098500	hypothetical protein	0.0009915	0.00484211	376.4	920.36	224.79	XM_002314704	XP_002314740	chr10:11273224-11274241 (+)	7459077
PtpAffx.208828.1.S1_at	POPTRDRAFT_805072	Potri.010G098800	hypothetical protein	0.0356359	0.0410526	241.17	512.02	274.85	XM_002315792	XP_002315828	chr10:11285692-11292587 (-)	7462631
PtpAffx.208836.1.S1_at	POPTRDRAFT_884984	Potri.010G100500	hypothetical protein	0.0029941	0.00884211	27.37	19.91	48.9	XM_002314713	XP_002314749		7459087
Ptp.1018.1.A1_at	POPTRDRAFT_231570	Potri.010G100900	sodium proton exchanger	4.8e-06	0.000707368	202.95	334.55	190.19	XM_002315801	XP_002315837	chr10:11470168-11470621 (-)	7462643
PtpAffx.159135.1.S1_at	POPTRDRAFT_566407	Potri.010G102700	hypothetical protein	0.0034197	0.00951579	146.08	370.85	93.45	XM_002315808	XP_002315844	chr10:11627110-11630349 (-)	7459094
PtpAffx.208855.1.S1_at	POPTRDRAFT_566418	Potri.010G103900	hypothetical protein	0.0426537	0.0454737	17.2	45.15	41.65	XM_002314735	XP_002314771	chr10:11715438-11717012 (+)	7459097
PtpAffx.19606.1.A1_s_at	POPTRDRAFT_726760	Potri.010G104200	hypothetical protein	0.0233298	0.0317895	151.47	134.24	55.35	XM_002314739	XP_002314775		7462665
PtpAffx.208859.1.S1_at	POPTRDRAFT_726767	Potri.010G104500	trehalose-phosphatase/synthase 6	0.0018257	0.0068	457.11	789.08	361.83	XM_002314741	XP_002314777	chr10:11748148-11751839 (+)	7462667
PtpAffx.107650.1.A1_at	POPTRDRAFT_822050	Potri.010G105700	hypothetical protein	0.0057095	0.0129684	170.73	205.19	45.38	XM_002314744	XP_002314780	chr10:11806553-11806978 (+)	7459749
PtpAffx.208871.1.S1_at	POPTRDRAFT_769490	Potri.010G107400	hypothetical protein	0.0129554	0.0218947	105.23	212.32	110.1	XM_002314753	XP_002314789		7462679
Ptp.3084.1.S1_s_at	POPTRDRAFT_566455	Potri.010G108100	hypothetical protein	0.0020387	0.00715789	39.13	62.01	108.67	XM_002315825	XP_002315861	chr10:11979226-11980063 (-)	7459758
Ptp.4290.1.S1_at	POPTRDRAFT_822061	Potri.010G108200	hypothetical protein	0.0238253	0.032	1214.05	3649.63	3962.77	XM_002314757	XP_002314793	chr10:12002859-12006359 (+)	7459759
Ptp.4290.1.S1_s_at	POPTRDRAFT_822061	Potri.010G108200	hypothetical protein	0.0146706	0.0235789	1749.06	4707.21	5751.67	XM_002314757	XP_002314793	chr10:12002859-12006359 (+)	7459759
Ptp.4290.1.S1_x_at	POPTRDRAFT_822061	Potri.010G108200	hypothetical protein	0.0408415	0.0444211	1227.67	3382.22	3613.15	XM_002314757	XP_002314793	chr10:12002859-12006359 (+)	7459759
PtpAffx.208877.1.S1_at	POPTRDRAFT_882328	Potri.010G108600	hypothetical protein	0.0003896	0.00301053	893.35	2252.61	717.4	XM_002315828	XP_002315864		7462685
PtpAffx.208878.1.S1_at	POPTRDRAFT_1090654	Potri.010G109400	hypothetical protein	0.0059736	0.0133684	265.47	62.04	567.04	XM_002314760	XP_002314796		7475290
PtpAffx.249.204.S1_s_at	POPTRDRAFT_822077	Potri.010G111000	hypothetical protein	0.0331788	0.0393684	24.34	90.81	100.68	XM_002315840	XP_002315876	chr10:12191460-12192692 (-)	7475523
Ptp.5017.1.S1_at	POPTRDRAFT_726880	Potri.010G112200	hypothetical protein	0.0003647	0.00296842	4380.19	1395.27	7692.5	XM_002314770	XP_002314806	chr10:12296507-12298101 (+)	7459782
PtpAffx.92745.1.S1_at	POPTRDRAFT_726880	Potri.010G112200	hypothetical protein	6.93e-05	0.00147368	1031.7	492.8	2366.24	XM_002314770	XP_002314806	chr10:12294147-12294919 (+)	7459782
PtpAffx.11994.3.A1_a_at	POPTRDRAFT_822086	Potri.010G112300	hypothetical protein	0.035108	0.0406316	207.18	248.27	72.64	XM_002315847	XP_002315883		7475529
PtpAffx.11994.3.A1_at	POPTRDRAFT_822086	Potri.010G112300	hypothetical protein	0.0022962	0.00764211	89.16	223.38	115.62	XM_002315847	XP_002315883	chr10:12299651-12301644 (-)	7475529
PtpAffx.14325.2.A1_a_at	POPTRDRAFT_822090	Potri.010G113400	hypothetical protein	0.0005597	0.00355789	4174.59	408.08	4743.55	XM_002315850	XP_002315886		7459785
PtpAffx.208891.1.S1_at	POPTRDRAFT_566513	Potri.010G114100	hypothetical protein	0.0074631	0.0153895	15.39	1.57	11.55	XM_002315855	XP_002315891		7459790
PtpAffx.29095.3.A1_a_at	POPTRDRAFT_566513	Potri.010G114100	hypothetical protein	0.037168	0.0421053	613	275.81	360.97	XM_002315855	XP_002315891	chr10:12466237-12468692 (-)	7459790
PtpAffx.208894.1.S1_at	POPTRDRAFT_566519	Potri.010G114700	hypothetical protein	0.0080553	0.0161263	200.06	486.96	220.44	XM_002315859	XP_002315895		7459794
PtpAffx.208899.1.S1_at	POPTRDRAFT_231966	Potri.010G115600	hypothetical protein	0.0283658	0.0355789	321.42	374.28	646.62	XM_002314784	XP_002314820	chr10:12583341-12585535 (+)	7475543
PtpAffx.208902.1.S1_at	POPTRDRAFT_886050	Potri.010G116700	hypothetical protein	0.0115695	0.0202526	86.63	238.09	118.71	XM_002315867	XP_002315903	chr10:12680102-12682725 (-)	7459802
PtpAffx.224652.1.S1_s_at	POPTRDRAFT_566565	Potri.010G119500	hypothetical protein	0.025143	0.0330526	147.28	363.07	218.7	XM_002314799	XP_002314835	chr10:12878728-12881359 (+)	7459817
PtpAffx.122007.1.S1_s_at	POPTRDRAFT_723690	Potri.010G119600	hypothetical protein	0.0006256	0.00381053	181.16	447.12	190.49	XM_002315882	XP_002315918		7475561
PtpAffx.208920.1.S1_at	POPTRDRAFT_723690	Potri.010G119600	hypothetical protein	2.12e-05	0.00102526	242.11	638.64	289.33	XM_002315882	XP_002315918		7475561
PtpAffx.141088.1.A1_at	POPTRDRAFT_566600	Potri.010G122600	hypothetical protein	0.0481998	0.0488421	82.77	125.82	53.25	XM_002315897	XP_002315933		7466889
PtpAffx.24948.1.A1_at	POPTRDRAFT_769638	Potri.010G123600	hypothetical protein	2.34e-05	0.00105895	82.38	206.15	175.46	XM_002314821	XP_002314857	chr10:13191549-13192292 (+)	7466893
PtpAffx.10843.2.A1_s_at	POPTRDRAFT_658893	Potri.010G125100	hypothetical protein	0.0156285	0.0246316	1368.52	7763.55	743.41	XM_002315904	XP_002315940	chr10:13308202-13309508 (-)	7489343
Ptp.1419.2.S1_s_at	POPTRDRAFT_822136	Potri.010G125400	Transcribed locus, moderately similar to NP_177021.1 oxidoreductase family protein (Arabidopsis thaliana)	0.0091427	0.0173684	1493.88	401.59	1310.53	XM_002314827	XP_002314863		7466900
PtpAffx.110895.1.S1_at	POPTRDRAFT_723778	Potri.010G126300	hypothetical protein	0.0313172	0.0378947	1940.82	530.29	4870.89	XM_002314830	XP_002314866	chr10:13436666-13437734 (+)	7466903
PtpAffx.18217.1.A1_at	POPTRDRAFT_225563	Potri.010G126600	hypothetical protein	0.0408247	0.0444211	804.19	1515.18	673.17	XM_002315910	XP_002315946	chr10:13446425-13449885 (-)	7489351
PtpAffx.145486.1.S1_at	POPTRDRAFT_822143	Potri.010G127000	hypothetical protein	0.0473174	0.0484211	105.86	1188.4	76.07	XM_002314838	XP_002314874		7489357
PtpAffx.390.3.S1_at	POPTRDRAFT_822143	Potri.010G127000	hypothetical protein	0.0019573	0.00698947	203.12	2641.09	222.54	XM_002314838	XP_002314874	chr10:13487569-13488345 (+)	7489357
PtpAffx.3847.4.A1_s_at	POPTRDRAFT_723789	Potri.010G127500	hypothetical protein	0.0280743	0.0353684	642.42	1191.16	734.57	XM_002312349	XP_002312385	chr8:7510292-7511662 (-)	7483945 /// 7489360
PtpAffx.208974.1.S1_at	POPTRDRAFT_658937	Potri.010G129400	glycosyltransferase, CAZy family GT8	0.0006594	0.00389474	69.08	135.88	68.21	XM_002314848	XP_002314884	chr10:13662477-13663323 (+)	7466919
PtpAffx.208977.1.S1_x_at	POPTRDRAFT_769699	Potri.010G130000	hypothetical protein	0.0007421	0.00412632	51.96	56.95	24.91	XM_002315925	XP_002315961	chr10:13708127-13710189 (-)	7466921
PtpAffx.5096.1.S1_at	POPTRDRAFT_880705	Potri.010G130800	hypothetical protein	0.0299548	0.0368421	8417.83	4526.07	13653.3	XM_002315927	XP_002315963	chr10:13777851-13780059 (-)	7489375
PtpAffx.156581.1.S1_at	POPTRDRAFT_822162	Potri.010G132200	hypothetical protein	0.001323	0.00568421	107.57	177.13	205.96	XM_002315933	XP_002315969	chr10:13890994-13892912 (-)	7489383
Ptp.6734.1.S1_at	POPTRDRAFT_566707	Potri.010G133300	hypothetical protein	0.0278706	0.0353684	78.92	53.17	1054.37	XM_002314865	XP_002314901	chr10:13982757-13983598 (+)	7466936 /// 7466939 /// 7495577
PtpAffx.107440.1.A1_at	POPTRDRAFT_566707	Potri.010G133300	hypothetical protein	0.0182586	0.0271579	29.24	14.84	219.25	XM_002314865	XP_002314901	chr10:13982759-13983610 (+)	7466936 /// 7466939 /// 7495577
PtpAffx.76061.1.A1_at	POPTRDRAFT_566710	Potri.010G133600	hypothetical protein	0.0041123	0.0106737	177.04	913.41	343.82	XM_002315941	XP_002315977	chr10:13994843-13995830 (-)	7466938
PtpAffx.60950.3.S1_a_at	POPTRDRAFT_566718	Potri.010G134200	hypothetical protein	0.0353799	0.0408421	282.23	161.3	288.78	XM_002315944	XP_002315980	chr10:14038276-14039414 (-)	7489391
Ptp.5308.1.S1_s_at	POPTRDRAFT_805230	Potri.010G135100	hypothetical protein	0.0088248	0.0169684	4206.8	1985.66	1476.24	XM_002315951	XP_002315987	chr10:14088487-14089935 (-)	7482225
PtpAffx.209000.1.S1_at	POPTRDRAFT_805230	Potri.010G135100	hypothetical protein	0.0484478	0.0490526	488.72	456.98	202.56	XM_002315951	XP_002315987		7482225
PtpAffx.209013.1.S1_at	POPTRDRAFT_769753	Potri.010G136700	hypothetical protein	0.0402098	0.0442105	84.3	143.43	63.75	XM_002315960	XP_002315996	chr10:14180087-14188346 (-)	7489398
PtpAffx.54422.1.A1_at	POPTRDRAFT_659020	Potri.010G137400	hypothetical protein	3.7e-06	0.000707368	958.24	973.16	2976.65	XM_002315965	XP_002316001	chr10:14230642-14232029 (-)	7489400
Ptp.3012.1.A1_at	POPTRDRAFT_833648	Potri.010G137600	hypothetical protein	4.52e-05	0.00130947	1137.38	702.6	1395.76	XM_002314878	XP_002314914	chr10:14251114-14252018 (+)	7482242
PtpAffx.162362.2.S1_a_at	POPTRDRAFT_566759	Potri.010G138400	hypothetical protein	0.0481832	0.0488421	8.16	22.81	48.5	XM_002314880	XP_002314916	chr10:14291684-14292481 (+)	7457083 /// 7485343 /// 7489402
PtpAffx.209035.1.S1_at	POPTRDRAFT_769787	Potri.010G140800	hypothetical protein	0.0212513	0.0298947	33.9	5.99	26.61	XM_002314888	XP_002314924	chr10:14443023-14443842 (+)	7489411
PtpAffx.163629.1.S1_a_at	POPTRDRAFT_659041	Potri.010G141300	hypothetical protein	0.0026302	0.00825263	1746.05	568.79	428.44	XM_002315984	XP_002316020		7482261
PtpAffx.83041.1.A1_s_at	POPTRDRAFT_833653	Potri.010G141400	hypothetical protein	0.0205041	0.0290526	62.3	119.38	6.19	XM_002315985	XP_002316021		7482262
Ptp.6983.1.S1_s_at	POPTRDRAFT_659054	Potri.010G142300	hypothetical protein	0.0051555	0.0122105	1377.97	142.52	163.74	XM_002314893	XP_002314929		7482269
PtpAffx.209058.1.S1_at	POPTRDRAFT_566818	Potri.010G143800	hypothetical protein	0.015006	0.024	15.99	9.1	1.89	XM_002314904	XP_002314940		7468094
PtpAffx.36802.2.S1_at	POPTRDRAFT_822202	Potri.010G143900	hypothetical protein	0.0009018	0.00461053	6387.71	3233.21	3373.17	XM_002314905	XP_002314941	chr10:14662408-14664473 (+)	7485817
PtpAffx.40192.2.A1_at	POPTRDRAFT_833661	Potri.010G144100	hypothetical protein	0.0406218	0.0444211	4.4	11.47	11.63	XM_002316000	XP_002316036		7468095
PtpAffx.209064.1.S1_at	POPTRDRAFT_833662	Potri.010G144500	hypothetical protein	0.0283602	0.0355789	137.81	69.4	112.32	XM_002316004	XP_002316040		7468099
PtpAffx.24023.1.A1_at	POPTRDRAFT_225922	Potri.010G145000	hypothetical protein	0.0085527	0.0167158	2553.52	1523.66	4094.18	XM_002316005	XP_002316041	chr10:14714002-14715055 (-)	7485822
PtpAffx.209080.1.S1_at	POPTRDRAFT_769847	Potri.010G147200	hypothetical protein	0.0399323	0.044	9.3	1.88	19.07	XM_002316013	XP_002316049		7468108
PtpAffx.74505.1.S1_at	POPTRDRAFT_822219	Potri.010G147700	hypothetical protein	0.045878	0.0475789	868.95	2061.53	849.05	XM_002314926	XP_002314962		7485838
PtpAffx.9570.1.S1_at	POPTRDRAFT_659120	Potri.010G148300	hypothetical protein	0.0097682	0.0181474	724.28	293.84	830.61	XM_002316016	XP_002316052		7485843
Ptp.1314.1.S1_s_at	POPTRDRAFT_822224	Potri.010G148500	Transcribed locus, weakly similar to NP_917822.1 OSJNBb0035I14.15 (Oryza sativa (japonica cultivar-group))	0.0014272	0.00591579	131.87	297.61	126.95	XM_002314931	XP_002314967		7485844
PtpAffx.209084.1.S1_at	POPTRDRAFT_883290	Potri.010G148700	hypothetical protein	0.0056894	0.0129474	99.2	80.51	146.73	XM_002314932	XP_002314968		7468113
Ptp.1360.1.S1_s_at	POPTRDRAFT_833676	Potri.010G150900	Transcribed locus, weakly similar to NP_566569.1 stable protein 1-related (Arabidopsis thaliana)	0.0375123	0.0423158	7761.38	3709.59	4572.32	XM_002314943	XP_002314979		7485856
PtpAffx.139026.2.S1_at	POPTRDRAFT_769885	Potri.010G151500	hypothetical protein	0.0412543	0.0446316	107.64	234.63	327.96	XM_002316027	XP_002316063	chr10:15154945-15156505 (-)	7468124
Ptp.5108.1.S1_s_at	POPTRDRAFT_723991	Potri.010G151700	hypothetical protein	0.0126228	0.0214737	17217.8	14940.7	35268.3	XM_002316029	XP_002316065		7468126
PtpAffx.209112.1.S1_x_at	POPTRDRAFT_226089	Potri.010G153900	hypothetical protein	0.0058557	0.0132	701.64	1324.84	409.75	XM_002316039	XP_002316075		7468136
PtpAffx.224659.1.S1_at	POPTRDRAFT_769914	Potri.010G154300	hypothetical protein	0.0324445	0.0387368	41.51	21.16	53.29	XM_002314960	XP_002314996		7485874
PtpAffx.209115.1.S1_at	POPTRDRAFT_769921	Potri.010G157300	hypothetical protein	0.000137	0.00194316	335.82	761.44	317.58	XM_002316045	XP_002316081	chr10:15428184-15429980 (-)	7468143
PtpAffx.111056.1.S1_s_at	POPTRDRAFT_566934	Potri.010G158800	hypothetical protein	0.0113527	0.02	341.17	528.41	200.49	XM_002314967	XP_002315003	chr10:15527504-15529305 (+)	7468154
PtpAffx.209120.1.S1_at	POPTRDRAFT_566934	Potri.010G158800	hypothetical protein	0.0134422	0.0223158	970.17	1562.11	584.31	XM_002314967	XP_002315003	chr10:15527500-15531162 (+)	7468154
PtpAffx.20402.2.A1_s_at	POPTRDRAFT_833689	Potri.010G159300	hypothetical protein	0.0036571	0.00991579	73.85	35.53	25.67	XM_002316055	XP_002316091	chr10:15553887-15555019 (-)	7492889
Ptp.4201.1.S1_s_at	POPTRDRAFT_724071	Potri.010G161200	hypothetical protein	0.000272	0.00261053	16355.3	7285.96	18292.6	XM_002316065	XP_002316101		7481547
PtpAffx.209132.1.S1_at	POPTRDRAFT_566965	Potri.010G161800	hypothetical protein	0.0022317	0.00753684	57.26	144.27	68.44	XM_002316066	XP_002316102		7492901
Ptp.6290.1.S1_at	POPTRDRAFT_659268	Potri.010G164500	hypothetical protein	0.0012365	0.00547368	524	1104.49	617.5	XM_002314996	XP_002315032		7492917
PtpAffx.209149.1.S1_x_at	POPTRDRAFT_769998	Potri.010G165300	pho1-like protein	0.0152602	0.0242105	13.17	2.07	0.98	XM_002314999	XP_002315035	chr10:15921860-15925507 (+)	7481567
PtpAffx.209160.1.S1_at	POPTRDRAFT_822299	Potri.010G167000	hypothetical protein	0.0037469	0.0100842	560.22	2709.82	811.58	XM_002315006	XP_002315042		7481577
PtpAffx.209161.1.S1_at	POPTRDRAFT_1091421	Potri.010G167100	hypothetical protein	0.0349664	0.0406316	1304.06	1518.84	870.63	XM_002316093	XP_002316129		7492929
PtpAffx.209162.1.S1_at	POPTRDRAFT_567029	Potri.010G167300	hypothetical protein	0.0396685	0.0437895	90.8	136.59	22.74	XM_002316094	XP_002316130	chr10:16038329-16041326 (-)	7492930
PtpAffx.11664.1.S1_at	POPTRDRAFT_833711	Potri.010G168300	hypothetical protein	0.0036534	0.00991579	645.97	711.09	2232.21	XM_002316097	XP_002316133	chr10:16097155-16097882 (-)	7492935
PtpAffx.209165.1.S1_at	POPTRDRAFT_770026	Potri.010G168400	hypothetical protein	0.0388849	0.0433684	29.99	8.45	25.51	XM_002315013	XP_002315049		7481582
PtpAffx.50000.1.A1_at	POPTRDRAFT_567039	Potri.010G168500	hypothetical protein	0.0001739	0.00214737	280.47	654.58	327.42	XM_002316098	XP_002316134		7492936
PtpAffx.209166.1.S1_at	POPTRDRAFT_770030	Potri.010G168800	hypothetical protein	0.0017091	0.00650526	187.1	542.92	238.07	XM_002316101	XP_002316137	chr10:16116322-16118128 (-)	7481585
PtpAffx.80225.1.A1_s_at	POPTRDRAFT_822312	Potri.010G169800	hypothetical protein	0.0002744	0.00261053	505.45	1166.98	549.32	XM_002315019	XP_002315055		7492941
PtpAffx.209173.1.S1_at	POPTRDRAFT_822314	Potri.010G170000	hypothetical protein	0.0015988	0.00629474	165.4	417.26	190.32	XM_002315020	XP_002315056	chr10:16200577-16203033 (+)	7481591
PtpAffx.120087.2.S1_s_at	POPTRDRAFT_770073	Potri.010G173600	IMP dehydrogenase	0.0002538	0.00252632	95.31	541.47	65.7	XM_002315041	XP_002315077		7464557
PtpAffx.209199.1.S1_at	POPTRDRAFT_770073	Potri.010G173600	IMP dehydrogenase	2.28e-05	0.00105684	391.4	1417.93	455.7	XM_002315041	XP_002315077		7464557
PtpAffx.209199.1.S1_s_at	POPTRDRAFT_770073	Potri.010G173600	IMP dehydrogenase	7.68e-05	0.00151789	402.39	1126.09	255.72	XM_002315041	XP_002315077		7464557
PtpAffx.157387.1.S1_at	POPTRDRAFT_833725	Potri.010G174200	hypothetical protein	0.0023521	0.00774737	49.38	127.6	69.4	XM_002316119	XP_002316155		7464561
PtpAffx.39188.1.A1_at	POPTRDRAFT_833725	Potri.010G174200	hypothetical protein	0.0057185	0.0129895	79.99	309.51	201.66	XM_002316119	XP_002316155	chr10:16501964-16502673 (-)	7464561
PtpAffx.117121.1.S1_s_at	POPTRDRAFT_833728	Potri.010G175700	hypothetical protein	0.0154755	0.0244211	469.44	322.04	75.94	XM_002315055	XP_002315091		7481614
PtpAffx.209216.1.S1_s_at	POPTRDRAFT_883601	Potri.010G176500	CTP synthase	0.0171011	0.0261053	398.55	593.39	206.22	XM_002315062	XP_002315098		7464580
PtpAffx.209224.1.S1_at	POPTRDRAFT_770111	Potri.010G177300	hypothetical protein	0.0005776	0.00362105	10.1	1147.22	22.02	XM_002315065	XP_002315101		7474386
PtpAffx.117367.1.A1_s_at	POPTRDRAFT_833742	Potri.010G181800	amino acid transporter	0.0370253	0.0421053	20.02	231.97	557.1	XM_002316146	XP_002316182		7464604
PtpAffx.46566.1.S1_at	POPTRDRAFT_724356	Potri.010G181900	hypothetical protein	0.0487208	0.0492632	358.19	140.09	126.99	XM_002315085	XP_002315121	chr10:17010018-17010158 (+)	7474404
PtpAffx.209242.1.S1_at	POPTRDRAFT_805406	Potri.010G182300	hypothetical protein	0.0496507	0.0496842	23.85	4.39	18.68	XM_002316147	XP_002316183		7464607
PtpAffx.115638.1.S1_at	POPTRDRAFT_886511	Potri.010G185300	hypothetical protein	0.0197127	0.0284211	66.13	110.91	37.79	XM_002315107	XP_002315143	chr10:17233994-17235849 (+)	7474417
PtpAffx.209276.1.S1_at	POPTRDRAFT_724446	Potri.010G187800	omega-3 fatty acid desaturase	0.0120788	0.0208842	256.75	170.86	537.25	XM_002315118	XP_002315154		7490323
PtpAffx.79403.1.S1_at	POPTRDRAFT_833761	Potri.010G187900	hypothetical protein	0.0104891	0.0189895	36.39	110.7	89.34	XM_002316171	XP_002316207	chr10:17401981-17403012 (-)	7490324
PtpAffx.9973.2.S1_at	POPTRDRAFT_659512	Potri.010G188500	hypothetical protein	0.0033038	0.00930526	62.93	57.85	114.4	XM_002315121	XP_002315157		7490326
Ptp.1113.1.S1_at	POPTRDRAFT_567278	Potri.010G189500	Transcribed locus, moderately similar to NP_566388.2 Paxneb protein-related (Arabidopsis thaliana)	8.03e-05	0.00151789	504.39	1494.48	539.16	XM_002316181	XP_002316217	chr10:17525208-17529644 (-)	7474439
PtpAffx.34571.2.S1_at	POPTRDRAFT_833774	Potri.010G191300	hypothetical protein	0.0300559	0.0368421	855.83	999.94	2972.93	XM_002315130	XP_002315166	chr10:17657175-17658903 (+)	7490335
PtpAffx.209291.1.S1_s_at	POPTRDRAFT_822406	Potri.010G191700	hypothetical protein	0.0028756	0.00865263	483.62	250.6	500.22	XM_002316192	XP_002316228	chr10:17672069-17676011 (-)	7490339
PtpAffx.209294.1.S1_at	POPTRDRAFT_880149	Potri.010G192400	hypothetical protein	0.0269762	0.0347368	38.92	34.58	127.3	XM_002316194	XP_002316230	chr10:17717571-17719014 (-)	7474452
Ptp.5414.2.S1_s_at	POPTRDRAFT_814181	Potri.010G193800	hypothetical protein	0.0012332	0.00547368	1205.98	1199.45	422.35	XM_002312103	XP_002312139	chr10:17834656-17836208 (+)	7458092 /// 7488001
PtpAffx.13797.1.A1_s_at	POPTRDRAFT_1091951	Potri.010G195600	hypothetical protein	0.0019994	0.00707368	155.61	53.44	276	XM_002316211	XP_002316247	chr10:17937646-17938367 (-)	7458102 /// 7496315
PtpAffx.28390.1.S1_s_at	POPTRDRAFT_1091951	Potri.010G195600	hypothetical protein	0.0268761	0.0345263	55.49	26.34	94.83	XM_002316211	XP_002316247		7458102 /// 7496315
PtpAffx.209307.1.S1_s_at	POPTRDRAFT_659595	Potri.010G195700	hypothetical protein	0.0029013	0.00867368	410.68	182.11	6191.09	XM_002315151	XP_002315187	chr10:17941864-17942656 (+)	7458103
PtpAffx.7849.2.S1_at	POPTRDRAFT_659595	Potri.010G195700	hypothetical protein	0.0064906	0.0140632	668.63	265.75	7670.24	XM_002315151	XP_002315187	chr10:17942022-17942800 (+)	7458103
PtpAffx.5625.2.A1_a_at	POPTRDRAFT_567342	Potri.010G196100	hypothetical protein	0.003917	0.0103579	2039.64	4956.76	2570.69	XM_002315154	XP_002315190		7490359
PtpAffx.209320.1.S1_at	POPTRDRAFT_567360	Potri.010G197900	hypothetical protein	0.0002284	0.00237895	159.26	68.07	196.75	XM_002316222	XP_002316258	chr10:18085620-18086638 (-)	7458114
PtpAffx.133666.1.A1_at	POPTRDRAFT_567369	Potri.010G198500	hypothetical protein	0.0011588	0.00528421	102.55	246.07	58.51	XM_002316225	XP_002316261	chr10:18120220-18122193 (-)	7458117
Ptp.6370.3.S1_a_at	POPTRDRAFT_227358	Potri.010G199500	hypothetical protein	0.0344939	0.0402105	134.3	383.46	142.5	XM_002316231	XP_002316267	chr10:18186120-18187299 (-)	7490376
PtpAffx.209325.1.S1_at	POPTRDRAFT_882858	Potri.010G200200	phosphoribosylformylglycinamidine synthase	0.0036622	0.00993684	1018.51	2369.08	1103.19	XM_002315173	XP_002315209	chr10:18246097-18250222 (+)	7490378
PtpAffx.1601.4.A1_s_at	POPTRDRAFT_227384	Potri.010G200500	ribulose bisphosphate carboxylase/oxygenase activase -RuBisCO activase (RCA)	0.0001333	0.00193053	34879.1	11700.7	31670.8	XM_002315174	XP_002315210	chr10:18260103-18261375 (+)	7458129
PtpAffx.1601.6.A1_a_at	POPTRDRAFT_227384	Potri.010G200500	ribulose bisphosphate carboxylase/oxygenase activase -RuBisCO activase (RCA)	1.16e-05	0.000848421	19542.1	3356.69	25126.6	XM_002315174	XP_002315210	chr10:18260147-18261405 (+)	7458129
PtpAffx.209333.1.S1_at	POPTRDRAFT_882200	Potri.010G203100	hypothetical protein	0.0012285	0.00545263	24.57	2.99	6.4	XM_002316248	XP_002316284	chr10:18484520-18486811 (-)	7458141
Ptp.2834.1.S1_s_at	POPTRDRAFT_822478	Potri.010G203900	hypothetical protein	0.0082011	0.0162737	23.97	107.08	34.32	XM_002315187	XP_002315223		7489571
PtpAffx.22357.1.S1_s_at	POPTRDRAFT_822478	Potri.010G203900	hypothetical protein	2.41e-05	0.00107579	140.19	682.46	193.43	XM_002315187	XP_002315223	chr8:3245380-3246228 (-)	7489571
PtpAffx.209339.1.S1_s_at	POPTRDRAFT_227530	Potri.010G206200	hypothetical protein	0.0250218	0.0330526	41.73	3	12.33	XM_002316256	XP_002316292		7458150 /// 7466957
PtpAffx.249.475.S1_a_at	POPTRDRAFT_822482	Potri.010G206600	hypothetical protein	0.0003297	0.00284211	747.45	387.97	4985.63	XM_002316258	XP_002316294	chr10:18670054-18671686 (-)	7458152
Ptp.1266.1.S1_a_at	POPTRDRAFT_659697	Potri.010G206800	Transcribed locus, moderately similar to NP_567020.1 ubiquitin-conjugating enzyme 14 (UBC14) (Arabidopsis thaliana)	0.0015133	0.00612632	4091.04	3289.58	1381.22	XM_002315190	XP_002315226	chr10:18681747-18685199 (+)	7458153
PtpAffx.87608.1.S1_at	POPTRDRAFT_659697	Potri.010G206800	hypothetical protein	0.0030204	0.00888421	533.77	329.92	124.76	XM_002315190	XP_002315226	chr10:18681813-18684882 (+)	7458153
PtpAffx.3989.2.S1_at	POPTRDRAFT_822504	Potri.010G209900	aquaporin, MIP family, TIP subfamily	0.0181146	0.0269474	227.64	68.91	2220.9	XM_002316272	XP_002316308	chr10:18878919-18880500 (-)	7458601
PtpAffx.209361.1.S1_s_at	POPTRDRAFT_770437	Potri.010G212400	hypothetical protein	0.0438179	0.0463158	22.34	2.4	3.01	XM_002315218	XP_002315254	chr10:19027333-19029091 (+)	7488454 /// 7489603
PtpAffx.6319.1.S1_at	POPTRDRAFT_770466	Potri.010G215200	pseudo response regulator	0.0043133	0.0110105	155	127.47	57.12	XM_002316297	XP_002316333	chr10:19215784-19219321 (-)	7458626
Ptp.1966.1.S1_at	POPTRDRAFT_724888	Potri.010G216800	Transcribed locus, weakly similar to XP_470664.1 Hypothetical protein (Oryza sativa (japonica cultivar-group))	0.0081139	0.0161895	43.97	4.53	17.13	XM_002315238	XP_002315274	chr10:19328828-19331895 (+)	7489623
PtpAffx.209382.1.S1_at	POPTRDRAFT_659826	Potri.010G218000	hypothetical protein	0.0440258	0.0463158	6.97	14.61	25.47	XM_002315245	XP_002315281		7458639
Ptp.1861.1.S1_x_at	POPTRDRAFT_567566	Potri.010G218800	elongation factor 1-alpha	0.0005119	0.00343158	9344.93	17489.1	8217.51	XM_002315249	XP_002315285		7458642
PtpAffx.291.8.S1_s_at	POPTRDRAFT_567566	Potri.010G218800	elongation factor 1-alpha	9.3e-06	0.000829474	2093.87	8235.99	2134.55	XM_002315249	XP_002315285	chr10:19440556-19441007 (+)	7458642
PtpAffx.209400.1.S1_at	POPTRDRAFT_770531	Potri.010G221900	hypothetical protein	0.0266831	0.0345263	867.9	222.44	456.74	XM_002315266	XP_002315302	chr10:19625211-19627710 (+)	7458656
PtpAffx.209401.1.S1_at	POPTRDRAFT_770533	Potri.010G222100	hypothetical protein	0.0385941	0.0431579	4.31	14.98	4.26	XM_002316328	XP_002316364		7458657
PtpAffx.5888.1.A1_a_at	POPTRDRAFT_659896	Potri.010G224300	adenosine kinase	0.029559	0.0366316	606.52	430.46	266.88	XM_002315274	XP_002315310	chr10:19786397-19790748 (+)	7468422
Ptp.4406.2.S1_a_at	POPTRDRAFT_228075	Potri.010G226000	amino acid transporter	0.0085176	0.0166526	35.11	263.04	107.91	XM_002316348	XP_002316384	chr10:19881096-19882148 (-)	7463447
PtpAffx.98036.1.S1_at	POPTRDRAFT_228075	Potri.010G226000	amino acid transporter	0.0429229	0.0456842	1.54	10.87	1.17	XM_002316348	XP_002316384	chr10:19884859-19885972 (-)	7463447
PtpAffx.209428.1.S1_at	POPTRDRAFT_567664	Potri.010G227600	hypothetical protein	0.0397841	0.044	27.6	13.3	43.65	XM_002316355	XP_002316391		7468440
Ptp.4258.1.A1_at	POPTRDRAFT_883326	Potri.010G229000	hypothetical protein	0.0369469	0.0421053	32.78	143.85	30.15	XM_002316363	XP_002316399	chr10:20105481-20108692 (-)	7468445
PtpAffx.144853.1.S1_at	POPTRDRAFT_883326	Potri.010G229000	hypothetical protein	0.0107022	0.0192632	9.73	58.19	3.85	XM_002316363	XP_002316399	chr10:20108649-20110524 (-)	7468445
PtpAffx.209434.1.S1_at	POPTRDRAFT_770594	Potri.010G229100	hypothetical protein	0.023709	0.032	112.79	52.35	70.49	XM_002315296	XP_002315332		7463463
Ptp.5009.1.S1_s_at	POPTRDRAFT_749741	Potri.010G229800	hypothetical protein	0.0017088	0.00650526	3656.32	2235.34	1433.87	XM_002315301	XP_002315337		7468450
PtpAffx.209438.1.S1_at	POPTRDRAFT_770602	Potri.010G230100	hypothetical protein	0.0047285	0.0116	22.14	1.17	11.45	XM_002316367	XP_002316403		7463466
PtpAffx.78625.1.S1_at	POPTRDRAFT_1092626	Potri.010G232200	hypothetical protein	4.63e-05	0.00130947	4069.4	3278.62	1581.77	XM_002316379	XP_002316415		7463479
PtpAffx.118525.2.S1_a_at	POPTRDRAFT_833890	Potri.010G233000	hypothetical protein	0.0108559	0.0194316	106.74	382.48	116.19	XM_002316381	XP_002316417		7468463
PtpAffx.209446.1.S1_s_at	POPTRDRAFT_659984	Potri.010G233100	hypothetical protein	0.0009727	0.0048	278.53	308.55	134.95	XM_002315314	XP_002315350		7463482
PtpAffx.147668.1.A1_a_at	POPTRDRAFT_1092668	Potri.010G234000	hypothetical protein	0.0057231	0.0129895	923.89	1389.76	598.67	XM_002315320	XP_002315356	chr10:20420676-20421418 (+)	7455505
PtpAffx.209561.1.S1_at	POPTRDRAFT_770847	Potri.010G234400	hypothetical protein	0.0178395	0.0267368	8.28	2.39	13.6	XM_002316482	XP_002316518	chr10:20455588-20460866 (+)	7491643
PtpAffx.79014.1.S1_at	POPTRDRAFT_822724	Potri.010G234700	serine/threonine protein kinase 4, CTR4	0.0088683	0.0170316	64.88	481.07	399.68	XM_002316478	XP_002316514	chr10:20487075-20489587 (+)	7491639
Ptp.4526.1.A1_x_at	POPTRDRAFT_228799	Potri.010G236500	hypothetical protein	0.0083617	0.0164632	13918	3267.47	4232.71	XM_002310997	XP_002311033	chr10:20577605-20578572 (-)	7477180 /// 7494892
PtpAffx.209542.1.S1_x_at	POPTRDRAFT_228791	Potri.010G236800	hypothetical protein	0.0208764	0.0294737	40.02	246.72	6.5	XM_002316469	XP_002316505		7477178
PtpAffx.215202.1.S1_s_at	POPTRDRAFT_228791	Potri.010G236800	hypothetical protein	0.0063556	0.0139158	2.76	114.88	3.33	XM_002316469	XP_002316505		7477178
PtpAffx.209523.1.S1_at	POPTRDRAFT_228687	Potri.010G241100	hypothetical protein	0.0021328	0.00732632	62.11	177.74	59.04	XM_002316454	XP_002316490		7491614
PtpAffx.17242.1.S1_s_at	POPTRDRAFT_822693	Potri.010G241700	hypothetical protein	0.0012314	0.00547368	9239.81	3387.03	5377.95	XM_002315387	XP_002315423	chr10:20818946-20819513 (-)	7469523
PtpAffx.209518.1.S1_at	POPTRDRAFT_567895	Potri.010G242200	hypothetical protein	0.0368116	0.0418947	74.16	73.11	160.17	XM_002316447	XP_002316483	chr10:20838737-20839560 (+)	7469521
PtpAffx.209507.1.S1_at	POPTRDRAFT_770750	Potri.010G244700	hypothetical protein	0.0003129	0.00277895	163.31	422.43	290.38	XM_002315376	XP_002315412		7469510
PtpAffx.209496.1.S1_s_at	POPTRDRAFT_725358	Potri.010G246200	aminophospholipid ATPase	0.0056364	0.0128632	115.77	226.65	330.8	XM_002315370	XP_002315406		7491586
PtpAffx.140449.1.S1_s_at	POPTRDRAFT_770733	Potri.010G246500	hypothetical protein	0.0030891	0.00898947	81.06	164.96	62.1	XM_002316425	XP_002316461	chr10:21031199-21032855 (+)	7469503
PtpAffx.209494.1.S1_at	POPTRDRAFT_770733	Potri.010G246500	hypothetical protein	0.000963	0.00477895	226.48	333.94	144.92	XM_002316425	XP_002316461	chr10:21028958-21032997 (+)	7469503
Ptp.511.1.A1_at	POPTRDRAFT_725354	Potri.010G246800	hypothetical protein	0.0410577	0.0446316	55.56	66.5	132.21	XM_002315368	XP_002315404	chr10:21036227-21036452 (-)	7469501
PtpAffx.209491.1.S1_at	POPTRDRAFT_805680	Potri.010G247000	hypothetical protein	0.0002428	0.00246316	1165.91	4525.55	1345.32	XM_002315366	XP_002315402		7491584
PtpAffx.209490.1.S1_at	POPTRDRAFT_567845	Potri.010G247100	hypothetical protein	0.0001621	0.00208211	67.08	317.05	21.32	XM_002316424	XP_002316460	chr10:21055969-21060328 (+)	7491583
PtpAffx.209487.1.S1_at	POPTRDRAFT_567840	Potri.010G247600	pectinesterase family protein	0.0243691	0.0324211	16.06	12.09	3.84	XM_002316422	XP_002316458	chr10:21090941-21092883 (+)	7469497
PtpAffx.209474.1.S1_s_at	POPTRDRAFT_660070	Potri.010G249800	hypothetical protein	0.0004536	0.00322105	31.84	104.54	48.97	XM_002316415	XP_002316451	chr10:21211849-21214234 (+)	7469483
PtpAffx.4086.1.S1_at	POPTRDRAFT_1092803	Potri.010G250600	hypothetical protein	0.0396634	0.0437895	489.68	956.6	292.06	XM_002316409	XP_002316445		7455528
PtpAffx.7040.1.S1_at	POPTRDRAFT_567790	Potri.010G251800	hypothetical protein	0.002349	0.00774737	953.26	16.42	5284.04	XM_002316404	XP_002316440	chr10:21311513-21312659 (+)	7469472
PtpAffx.3477.3.A1_at	POPTRDRAFT_725225	Potri.010G254200	vacuolar H+-translocating inorganic pyrophosphatase	0.0348052	0.0404211	2.15	4.58	11.85	XM_002315331	XP_002315367	chr10:21435697-21436423 (-)	7469460
PtpAffx.46971.1.S1_at	POPTRDRAFT_228333	Potri.010G255200	alpha-galactosidase	0.0133706	0.0223158	641.41	1810.13	440.36	XM_002316390	XP_002316426	chr10:21492537-21496265 (+)	7455509
PtpAffx.209455.1.S1_at	POPTRDRAFT_805643	Potri.010G255400	hypothetical protein	0.0463636	0.0477895	137.13	52.17	91.85	XM_002316388	XP_002316424	chr10:21504047-21511904 (+)	7468474
Ptp.6929.2.S1_a_at	POPTRDRAFT_1093135	Potri.011G010300	hypothetical protein	0.0018271	0.0068	5604.18	8583.25	1658.66	XM_002316523	XP_002316559	chr11:1064616-1065619 (+)	7484541
PtpAffx.222020.1.S1_x_at	POPTRDRAFT_233571	Potri.011G013100	hypothetical protein	0.0196002	0.0282105	1.89	6.88	1.32	XM_002316535	XP_002316571	chr11:1490406-1490727 (+)	7484303
PtpAffx.209657.1.S1_s_at	POPTRDRAFT_568133	Potri.011G016200	hypothetical protein	0.0321256	0.0383158	25.3	14.43	5.08	XM_002317131	XP_002317167	chr11:633466-646211 (+)	7485386 /// 7493026
PtpAffx.42078.1.A1_at	POPTRDRAFT_771003	Potri.011G016400	hypothetical protein	0.0387661	0.0433684	2.59	5.39	13.93	XM_002317129	XP_002317165	chr11:1697452-1698039 (-)	7485384
PtpAffx.16052.2.S1_a_at	POPTRDRAFT_1093171	Potri.011G021800	hypothetical protein	0.0013831	0.00581053	3754.52	3832.67	1926.97	XM_002317154	XP_002317190		7485412 /// 7488711
PtpAffx.148471.1.S1_at	POPTRDRAFT_568176	Potri.011G022600	hypothetical protein	0.0364226	0.0416842	939.36	2335.89	1412.81	XM_002317158	XP_002317194	chr11:407621-408242 (+)	7484332
PtpAffx.209671.1.S1_at	POPTRDRAFT_568176	Potri.011G022600	hypothetical protein	0.0018099	0.00677895	318.08	769.48	442.19	XM_002317158	XP_002317194	chr11:403690-407730 (+)	7484332
Ptp.5282.1.A1_s_at	POPTRDRAFT_568201	Potri.011G025200	thiazole synthase	0.0064962	0.0140842	37433.4	26283.2	13606.7	XM_002305567	XP_002305603		7454746 /// 7479083 /// 7485534
PtpAffx.209749.1.S1_at	POPTRDRAFT_568383	Potri.011G031800	hypothetical protein	0.0313217	0.0378947	37.59	19.57	1070.63	XM_002317233	XP_002317269	chr11:3544137-3547263 (+)	7495294
PtpAffx.223522.1.S1_s_at	POPTRDRAFT_568383	Potri.011G031800	hypothetical protein	0.0499644	0.0498947	124	28.4	3123.38	XM_002317233	XP_002317269	chr11:3546831-3547250 (+)	7489982 /// 7495294
PtpAffx.209746.1.S1_at	POPTRDRAFT_568380	Potri.011G032200	hypothetical protein	0.0307199	0.0374737	888.85	1040.12	1980.45	XM_002317229	XP_002317265		7495290
Ptp.2499.1.S1_at	POPTRDRAFT_1093481	Potri.011G032600	Transcribed locus, weakly similar to NP_564783.1 expressed protein (Arabidopsis thaliana)	0.0431368	0.0456842	37.08	105.07	83.08	XM_002316664	XP_002316700	chr11:3601394-3602692 (-)	7497034
PtpAffx.42515.1.A1_at	POPTRDRAFT_568374	Potri.011G032700	hypothetical protein	0.0032548	0.00924211	777.23	3197.18	790.56	XM_002316663	XP_002316699		7495289
PtpAffx.209742.1.S1_at	POPTRDRAFT_568369	Potri.011G033300	hypothetical protein	0.0002126	0.00233684	651.36	597.65	1922.74	XM_002316660	XP_002316696		7497030
PtpAffx.224732.1.S1_at	POPTRDRAFT_568368	Potri.011G035600	hypothetical protein	0.0017013	0.00648421	67.23	36.15	92.57	XM_002316658	XP_002316694	chr11:3668658-3671953 (-)	7495287
PtpAffx.209739.1.S1_at	POPTRDRAFT_771222	Potri.011G037200	hypothetical protein	0.0267251	0.0345263	7.74	1.33	5.97	XM_002317225	XP_002317261	chr11:3845931-3847164 (+)	7497014
PtpAffx.224721.1.S1_s_at	POPTRDRAFT_568346	Potri.011G038400	hypothetical protein	0.0070163	0.0148211	20.83	4.55	2.11	XM_002316644	XP_002316680		7497011
PtpAffx.224710.1.S1_s_at	POPTRDRAFT_771207	Potri.011G039200	hypothetical protein	0.0179346	0.0267368	160.13	79.39	209.76	XM_002316638	XP_002316674		7497002 /// 7497004 /// 7497005
Ptp.6237.1.S1_at	POPTRDRAFT_727749	Potri.011G040100	hypothetical protein	0.0030532	0.00894737	2763.91	1502.1	1292.22	XM_002317221	XP_002317257	chr11:4054151-4056722 (+)	7495281
Ptp.969.3.A1_at	POPTRDRAFT_887384	Potri.011G041900	Transcribed locus, moderately similar to NP_567627.1 vesicle-associated membrane family protein VAMP family protein (Arabidopsis thaliana)	0.0189798	0.0277895	295.25	210.46	74.26	XM_002317210	XP_002317246	chr11:4200909-4202324 (+)	7495270
Ptp.7651.1.S1_at	POPTRDRAFT_568308	Potri.011G042000	hypothetical protein	0.0371151	0.0421053	35.52	14.75	6.5	XM_002317209	XP_002317245	chr11:4203923-4204433 (+)	7496385
Ptp.672.1.A1_at	POPTRDRAFT_660452	Potri.011G042500	Transcribed locus, weakly similar to NP_179673.1 pyridine nucleotide-disulphide oxidoreductase family protein (Arabidopsis thaliana)	0.0214105	0.0298947	279	630.5	188.96	XM_002316627	XP_002316663	chr11:4249909-4250262 (-)	7485597
PtpAffx.148854.1.S1_at	POPTRDRAFT_234148	Potri.011G043000	hypothetical protein	0.0138829	0.0229474	101.05	74.8	34.59	XM_002316622	XP_002316658	chr11:4288662-4289977 (-)	7485592
PtpAffx.209702.1.S1_at	POPTRDRAFT_660393	Potri.011G046900	hypothetical protein	0.0260728	0.0338947	140.22	249.82	70.1	XM_002317191	XP_002317227	chr11:4663185-4665153 (+)	7485568
PtpAffx.39378.1.S1_at	POPTRDRAFT_568258	Potri.011G047200	hypothetical protein	0.0309449	0.0374737	1496.11	1271.9	358.82	XM_002316597	XP_002316633	chr11:4679101-4679962 (-)	7485566
PtpAffx.215483.1.S1_at	POPTRDRAFT_568248	Potri.011G048400	hypothetical protein	0.0009372	0.00471579	31.88	27.22	13.36	XM_002317186	XP_002317222	chr11:4803665-4804301 (+)	7456737 /// 7456741 /// 7485446 /// 7485561
PtpAffx.30365.1.A1_at	POPTRDRAFT_728235	Potri.011G063800	hypothetical protein	0.0014562	0.006	1048.43	373.25	3885.71	XM_002316801	XP_002316837		7472321
PtpAffx.209911.1.S1_at	POPTRDRAFT_771666	Potri.011G064300	hypothetical protein	0.0261674	0.0341053	34.95	11.75	41.72	XM_002316800	XP_002316836	chr11:8423248-8424886 (+)	7455919
PtpAffx.209905.1.S1_at	POPTRDRAFT_771650	Potri.011G065600	hypothetical protein	0.0070797	0.0149053	43.56	967.34	43.37	XM_002317390	XP_002317426	chr11:8288141-8289173 (-)	7472313
PtpAffx.209903.1.S1_at	POPTRDRAFT_822944	Potri.011G066000	hypothetical protein	0.0011126	0.00515789	3990.45	5031.31	1965.23	XM_002317387	XP_002317423	chr11:8250588-8251666 (-)	7455908
PtpAffx.209881.1.S1_at	POPTRDRAFT_235193	Potri.011G071400	hypothetical protein	0.0006285	0.00381053	107.98	365.71	170.14	XM_002317354	XP_002317390	chr11:7527090-7529115 (-)	7463812
PtpAffx.34076.1.S1_at	POPTRDRAFT_1093619	Potri.011G077400	hypothetical protein	0.0130916	0.0221053	7.67	2.89	27.15	XM_002317273	XP_002317309	chr11:2936751-2937335 (-)	7471840
Ptp.4533.1.S1_s_at	POPTRDRAFT_822837	Potri.011G080900	hypothetical protein	0.000138	0.00194316	4267.55	5487.58	2021.28	XM_002317259	XP_002317295		7495323
PtpAffx.209778.1.S1_x_at	POPTRDRAFT_822837	Potri.011G080900	hypothetical protein	0.0025745	0.00814737	1313.96	1349.68	480.51	XM_002317259	XP_002317295	chr11:2512810-2516717 (-)	7495323
PtpAffx.209776.1.S1_at	POPTRDRAFT_771318	Potri.011G081500	hypothetical protein	0.0099211	0.0183368	26.37	4.8	19.87	XM_002316688	XP_002316724	chr11:2469243-2470129 (+)	7497060
Ptp.5631.1.S1_at	POPTRDRAFT_234791	Potri.011G087500	hypothetical protein	0.0139629	0.0229474	319.2	703.79	208.78	XM_002317295	XP_002317331	chr11:11019821-11023456 (-)	7483619
PtpAffx.59414.1.A1_s_at	POPTRDRAFT_727995	Potri.011G091900	hypothetical protein	0.0192674	0.028	227.81	645.52	271.69	XM_002316737	XP_002316773	chr11:11717649-11718778 (+)	7471871
PtpAffx.143162.1.S1_at	POPTRDRAFT_568577	Potri.011G092500	hypothetical protein	0.0061635	0.0136632	195.12	753.6	160.75	XM_002316738	XP_002316774		7483643
PtpAffx.53139.1.S1_at	POPTRDRAFT_568577	Potri.011G092500	hypothetical protein	0.0037003	0.01	576.38	1837.47	541.36	XM_002316738	XP_002316774		7483643
PtpAffx.249.370.A1_at	POPTRDRAFT_728017	Potri.011G092800	hypothetical protein	0.0456301	0.0473684	79.16	144.22	80.11	XM_002317320	XP_002317356	chr11:11830768-11833080 (-)	7483645
PtpAffx.209841.1.S1_at	POPTRDRAFT_771494	Potri.011G093600	hypothetical protein	0.001139	0.00522105	21.71	2.02	1.67	XM_002316741	XP_002316777	chr11:11944199-11946881 (+)	7471875
PtpAffx.28101.1.A1_at	POPTRDRAFT_771513	Potri.011G095000	hypothetical protein	0.003821	0.0102105	153.23	333.98	118.94	XM_002316750	XP_002316786	chr11:12122817-12123432 (+)	7471884
PtpAffx.209865.1.S1_at	POPTRDRAFT_771542	Potri.011G097700	hypothetical protein	3.4e-05	0.00121474	550.45	3168.82	514.73	XM_002316765	XP_002316801	chr11:12437399-12439721 (+)	7463790
PtpAffx.5686.3.A1_a_at	POPTRDRAFT_1094062	Potri.011G105400	hypothetical protein	0.0022885	0.00762105	3904.52	3289.27	1241.16	XM_002316808	XP_002316844	chr11:13260256-13262323 (+)	7472328
PtpAffx.116293.1.S1_s_at	POPTRDRAFT_235497	Potri.011G107400	hypothetical protein	0.0019512	0.00696842	170.16	335.17	215.52	XM_002317411	XP_002317447	chr11:13420863-13425184 (-)	7472336
PtpAffx.224753.1.S1_at	POPTRDRAFT_235497	Potri.011G107400	hypothetical protein	0.0201294	0.0288421	91.08	216.59	111.44	XM_002317411	XP_002317447		7472336
PtpAffx.209928.1.S1_at	POPTRDRAFT_568792	Potri.011G108500	hypothetical protein	0.0008854	0.00454737	188.26	437.71	215.62	XM_002317415	XP_002317451	chr11:13679656-13681042 (-)	7455939
PtpAffx.94770.1.A1_at	POPTRDRAFT_1094117	Potri.011G108900	hypothetical protein	0.000128	0.00190526	83.64	118.78	259.73	XM_002317417	XP_002317453	chr11:13716106-13717943 (-)	7455941
Ptp.5805.2.S1_at	POPTRDRAFT_822983	Potri.011G111400	hypothetical protein	0.0019161	0.00692632	4.28	19.06	1.95	XM_002316831	XP_002316867	chr11:13983697-13987963 (+)	7455955
PtpAffx.209937.1.S1_at	POPTRDRAFT_568822	Potri.011G111500	hypothetical protein	0.000689	0.00397895	8.35	52.13	5.23	XM_002317429	XP_002317465		7455956
PtpAffx.144588.2.S1_s_at	POPTRDRAFT_660883	Potri.011G112500	hypothetical protein	0.0024776	0.00797895	233.72	452.45	170.99	XM_002317433	XP_002317469	chr11:14137808-14139009 (-)	7491026
PtpAffx.209942.1.S1_x_at	POPTRDRAFT_660883	Potri.011G112500	hypothetical protein	0.0087452	0.0168632	1204.11	1940.76	772.54	XM_002317433	XP_002317469		7491026
PtpAffx.53711.3.S1_at	POPTRDRAFT_660883	Potri.011G112500	hypothetical protein	0.0177322	0.0265263	9.85	8.07	1.6	XM_002317433	XP_002317469	chr11:14135544-14137491 (-)	7491026
PtpAffx.50247.1.A1_at	POPTRDRAFT_1094198	Potri.011G112900	hypothetical protein	0.0054201	0.0125895	18.36	2.47	3.81	XM_002316837	XP_002316873		7491027
PtpAffx.43231.1.A1_a_at	POPTRDRAFT_568836	Potri.011G113000	hypothetical protein	0.0175966	0.0265263	193.25	133.89	791	XM_002317435	XP_002317471	chr11:14198668-14216331 (-)	7454754 /// 7461853 /// 7490605
PtpAffx.209955.1.S1_at	POPTRDRAFT_806008	Potri.011G116000	hypothetical protein	0.0112644	0.0198947	13.24	114.3	19.73	XM_002317447	XP_002317483		7460807
PtpAffx.124818.1.S1_at	POPTRDRAFT_771790	Potri.011G116100	hypothetical protein	0.0323335	0.0385263	19.13	118.08	71.46	XM_002317448	XP_002317484	chr11:14458500-14461787 (-)	7462315
PtpAffx.209959.1.S1_at	POPTRDRAFT_568879	Potri.011G117200	hypothetical protein	0.0275223	0.0351579	1.99	2.13	8.11	XM_002317453	XP_002317489	chr11:14613045-14614912 (-)	7460813
PtpAffx.36518.1.S1_s_at	POPTRDRAFT_568889	Potri.011G118200	hypothetical protein	0.0008331	0.0044	680.61	1883.58	819.56	XM_002317458	XP_002317494	chr11:14686147-14688308 (-)	7460816
PtpAffx.134412.1.A1_at	POPTRDRAFT_834106	Potri.011G119700	hypothetical protein	0.0099289	0.0183368	47.85	6.92	17.1	XM_002316862	XP_002316898	chr11:14831088-14831973 (+)	7462334
Ptp.4587.1.S1_s_at	POPTRDRAFT_568934	Potri.011G122400	protochlorophyllide reductase	0.0035274	0.00970526	10455.3	5962.43	2756.65	XM_002317475	XP_002317511		7460837 /// 7474764
PtpAffx.209999.1.S1_s_at	POPTRDRAFT_568976	Potri.011G126300	hypothetical protein	0.0396032	0.0437895	45.22	3.94	41.89	XM_002316899	XP_002316935	chr11:15407176-15409169 (+)	7462365
PtpAffx.209997.1.S1_s_at	POPTRDRAFT_232092	Potri.011G126800	hypothetical protein	0.0034535	0.00957895	138.75	153.49	368.82	XM_002316897	XP_002316933		7460857
PtpAffx.111567.1.S1_at	POPTRDRAFT_568956	Potri.011G128200	hypothetical protein	0.0115369	0.0202316	65.39	58.71	26.32	XM_002317487	XP_002317523	chr11:15274462-15274766 (-)	7462357
Ptp.5073.1.S1_at	POPTRDRAFT_726993	Potri.011G129400	hypothetical protein	0.0030245	0.00888421	6455.03	1649.55	3415.79	XM_002316917	XP_002316953		7470905
PtpAffx.29241.1.A1_at	POPTRDRAFT_569069	Potri.011G132600	glycosyltransferase, CAZy family GT8	0.0201673	0.0288421	24.24	34.87	12.69	XM_002317528	XP_002317564	chr11:16308118-16308830 (-)	7470925
PtpAffx.43305.2.A1_a_at	POPTRDRAFT_1094470	Potri.011G132900	hypothetical protein	0.0039921	0.0104842	2129.69	1226.41	506.04	XM_002316939	XP_002316975	chr11:16342471-16343270 (+)	7470927
PtpAffx.30842.1.A1_at	POPTRDRAFT_661102	Potri.011G135700	hypothetical protein	0.0002657	0.00258947	18.87	0.99	12.61	XM_002317545	XP_002317581	chr11:16513435-16515018 (-)	7470938
PtpAffx.210056.1.S1_s_at	POPTRDRAFT_569114	Potri.011G137300	hypothetical protein	0.0090589	0.0172632	546.03	605.24	1251.06	XM_002316957	XP_002316993	chr11:16622653-16626240 (+)	7470946
PtpAffx.210066.1.S1_at	POPTRDRAFT_569133	Potri.011G138900	hypothetical protein	0.0001167	0.00181474	240.3	146.91	1045.39	XM_002317560	XP_002317596	chr11:16704639-16707111 (-)	7454438
PtpAffx.160866.1.S1_s_at	POPTRDRAFT_569136	Potri.011G139200	hypothetical protein	0.0060941	0.0135579	18.53	2.37	25.52	XM_002317561	XP_002317597		7470956
PtpAffx.210086.1.S1_at	POPTRDRAFT_232691	Potri.011G143300	hypothetical protein	4.3e-06	0.000707368	239.8	392.61	89.74	XM_002316984	XP_002317020	chr11:16985849-16991285 (+)	7454982
PtpAffx.210086.1.S1_x_at	POPTRDRAFT_232691	Potri.011G143300	hypothetical protein	1.92e-05	0.000978947	171.05	320.15	68.24	XM_002316984	XP_002317020		7454982
PtpAffx.117669.1.S1_at	POPTRDRAFT_661184	Potri.011G144500	hypothetical protein	0.0320303	0.0383158	165.23	345.08	158.81	XM_002317592	XP_002317628		7489051
PtpAffx.7400.1.S1_at	POPTRDRAFT_772090	Potri.011G145200	hypothetical protein	0.006606	0.0142316	72.15	17.78	72.84	XM_002317596	XP_002317632	chr11:17086677-17087352 (-)	7454995
PtpAffx.108239.1.A1_s_at	POPTRDRAFT_727226	Potri.011G145600	hypothetical protein	0.020245	0.0288421	2.39	2.97	40.51	XM_002316993	XP_002317029		7454997
Ptp.7286.1.S1_at	POPTRDRAFT_823094	Potri.011G146900	aquaporin, MIP family, NIP subfamily	0.006515	0.0140842	60.82	46.52	200.43	XM_002317606	XP_002317642	chr11:17199502-17201087 (-)	7455006
PtpAffx.210109.1.S1_at	POPTRDRAFT_569234	Potri.011G148300	hypothetical protein	3.15e-05	0.00118105	16.84	2.29	1.78	XM_002317614	XP_002317650	chr11:17301462-17303143 (-)	7489065
PtpAffx.75855.1.A1_at	POPTRDRAFT_569265	Potri.011G151200	hypothetical protein	0.0316424	0.0381053	40.9	114.65	97.87	XM_002317627	XP_002317663		7455028
PtpAffx.98470.1.S1_s_at	POPTRDRAFT_569276	Potri.011G152200	hypothetical protein	0.0049659	0.0119158	2266.12	1000.67	2686.6	XM_002300471	XP_002300507	chr1:45854961-45857097 (-)	7455034 /// 7491408
PtpAffx.210134.1.S1_at	POPTRDRAFT_772170	Potri.011G153800	hypothetical protein	0.0433586	0.0458947	290.35	90.44	194.66	XM_002317027	XP_002317063	chr11:17803837-17808035 (+)	7455042
PtpAffx.99659.1.S1_at	POPTRDRAFT_823125	Potri.011G154900	hypothetical protein	0.0049672	0.0119158	48.82	14.95	40.31	XM_002317031	XP_002317067		7489095
PtpAffx.5034.2.S1_at	POPTRDRAFT_823134	Potri.011G156600	hypothetical protein	0.0021975	0.00745263	791.14	4717.23	606.27	XM_002317042	XP_002317078		7489106
PtpAffx.224795.1.S1_at	POPTRDRAFT_772216	Potri.011G158600	hypothetical protein	0.0072598	0.0151368	3.53	3.58	21.62	XM_002317052	XP_002317088	chr11:18113499-18115116 (+)	7489116
Ptp.2903.1.A1_s_at	POPTRDRAFT_422024	Potri.012G001600	alternative oxidase	0.0115837	0.0202526	1436.93	9778.53	1365.07	XM_002317718	XP_002317754		7489823 /// 7493180
PtpAffx.10120.3.S1_at	POPTRDRAFT_422024	Potri.012G001600	alternative oxidase	0.0241699	0.0324211	21.49	99.14	32.09	XM_002317718	XP_002317754	chr12:1237250-1237695 (+)	7489823 /// 7493180
PtpAffx.112304.1.A1_at	POPTRDRAFT_823195	Potri.012G001700	hypothetical protein	3.93e-05	0.00122737	68.28	328.25	60.86	XM_002317720	XP_002317756	chr12:1247187-1251572 (+)	7493181
PtpAffx.112304.2.S1_at	POPTRDRAFT_823195	Potri.012G001700	hypothetical protein	0.0012663	0.00555789	34.55	110.91	24.02	XM_002317720	XP_002317756	chr12:1248911-1249763 (+)	7493181
PtpAffx.127644.1.A1_s_at	POPTRDRAFT_569504	Potri.012G002100	hypothetical protein	0.0023349	0.00772632	4707.99	3044.35	6431.46	XM_002318348	XP_002318384	chr12:1262445-1262503 (-)	7493185
PtpAffx.8063.2.A1_at	POPTRDRAFT_569504	Potri.012G002100	hypothetical protein	0.0002181	0.00233684	1168.38	710.95	1721.36	XM_002318348	XP_002318384	chr12:1262361-1267292 (-)	7493185
PtpAffx.210241.1.S1_at	POPTRDRAFT_569505	Potri.012G002200	hypothetical protein	0.0049073	0.0118526	532.28	574.72	1081.52	XM_002317724	XP_002317760	chr12:1280321-1288143 (+)	7489824
PtpAffx.210247.1.S1_at	POPTRDRAFT_772380	Potri.012G003900	hypothetical protein	0.0139713	0.0229474	113.99	289.06	129.6	XM_002318353	XP_002318389	chr12:1370266-1370700 (-)	7489828
PtpAffx.134355.1.A1_at	POPTRDRAFT_569701	Potri.012G004500	hypothetical protein	0.0111128	0.0197263	77.47	51.3	234.92	XM_002318470	XP_002318506		7486705
PtpAffx.4471.2.A1_at	POPTRDRAFT_569684	Potri.012G005800	hypothetical protein	0.011364	0.0200211	2826.34	1205.32	612.16	XM_002317803	XP_002317839	chr12:288690-291328 (-)	7493471
Ptp.2304.1.A1_s_at	POPTRDRAFT_806314	Potri.012G005900	pseudo response regulator	0.007862	0.0158737	17546.8	5402.18	4252.24	XM_002318466	XP_002318502	chr12:297445-298824 (+)	7493470
Ptp.5249.1.S1_at	POPTRDRAFT_806314	Potri.012G005900	pseudo response regulator	0.0053051	0.0124	866.55	226.72	122.62	XM_002318466	XP_002318502	chr12:293838-297338 (+)	7493470
PtpAffx.210248.1.S1_at	POPTRDRAFT_569515	Potri.012G011500	hypothetical protein	0.0087337	0.0168632	101.76	204.41	94.78	XM_002318354	XP_002318390		7489829
PtpAffx.210271.1.S1_at	POPTRDRAFT_569539	Potri.012G013700	hypothetical protein	0.0380215	0.0427368	152.97	62.26	223.08	XM_002318375	XP_002318411		7462991
Ptp.2234.1.S1_s_at	POPTRDRAFT_421719	Potri.012G014500	pectinesterase family protein	0.0009802	0.00482105	153.07	658.37	171.72	XM_002317741	XP_002317777	chr12:1813945-1816857 (+)	7496396
PtpAffx.210279.1.S1_at	POPTRDRAFT_421730	Potri.012G015400	hypothetical protein	1.15e-05	0.000848421	773.42	904.92	343.68	XM_002317744	XP_002317780	chr12:1874926-1876696 (+)	7464269
PtpAffx.96247.1.S1_at	POPTRDRAFT_569576	Potri.012G017400	hypothetical protein	0.0194947	0.0282105	998.51	200.52	660.42	XM_002318400	XP_002318436	chr12:2014653-2015554 (-)	7496408
PtpAffx.71031.1.S1_at	POPTRDRAFT_1095103	Potri.012G018100	hypothetical protein	0.0002419	0.00246316	2467.01	2839.53	991.5	XM_002318404	XP_002318440		7464286
PtpAffx.210299.1.S1_at	POPTRDRAFT_422075	Potri.012G019900	hypothetical protein	0.0308089	0.0374737	139.39	306.69	431.11	XM_002318410	XP_002318446	chr12:2189639-2191364 (-)	7464292
PtpAffx.125484.1.S1_at	POPTRDRAFT_1095126	Potri.012G022400	hypothetical protein	0.0002204	0.00235789	49.98	63.23	289.08	XM_002318424	XP_002318460	chr12:2372109-2372543 (-)	7496429
PtpAffx.210308.1.S1_at	POPTRDRAFT_1095126	Potri.012G022400	hypothetical protein	0.0029736	0.00882105	43.51	70.07	813.34	XM_002318424	XP_002318460	chr12:2372332-2373187 (-)	7496429
PtpAffx.210311.1.S1_at	POPTRDRAFT_569626	Potri.012G022800	hypothetical protein	3.06e-05	0.00118105	20.39	88.8	32.37	XM_002317774	XP_002317810	chr12:2420430-2423990 (+)	7464310
PtpAffx.210315.1.S1_at	POPTRDRAFT_569634	Potri.012G023800	hypothetical protein	0.0032192	0.00917895	23.76	18.35	4	XM_002317778	XP_002317814	chr12:2475365-2477057 (+)	7496434
PtpAffx.210224.1.S1_at	POPTRDRAFT_806243	Potri.012G031800	hypothetical protein	0.0482592	0.0490526	4.05	1.75	19.96	XM_002317710	XP_002317746	chr12:979610-982272 (+)	7489812
PtpAffx.25980.1.S1_at	POPTRDRAFT_569469	Potri.012G032700	hypothetical protein	0.0187394	0.0275789	67.08	66.1	1105.78	XM_002318331	XP_002318367	chr12:912959-914438 (-)	7489806
PtpAffx.210214.1.S1_at	POPTRDRAFT_1095007	Potri.012G034300	hypothetical protein	0.0136756	0.0225263	204.14	404.26	429.88	XM_002317702	XP_002317738	chr12:766294-770541 (+)	7485207
PtpAffx.210212.1.S1_s_at	POPTRDRAFT_569449	Potri.012G034600	hypothetical protein	0.0024329	0.00791579	47.22	88.77	114.4	XM_002318319	XP_002318355	chr12:754226-756643 (-)	7457251 /// 7485206
PtpAffx.210208.1.S1_at	POPTRDRAFT_569443	Potri.012G035200	hypothetical protein	0.0018594	0.00682105	108.84	56.99	564.26	XM_002318318	XP_002318354		7485201
PtpAffx.210196.1.S1_at	POPTRDRAFT_772297	Potri.012G037000	hypothetical protein	0.0256331	0.0334737	19.51	4.26	2.44	XM_002318303	XP_002318339		7454034
PtpAffx.210194.1.S1_at	POPTRDRAFT_772292	Potri.012G037400	hypothetical protein	0.0070067	0.0148	34.64	17.87	182.93	XM_002318299	XP_002318335		7454030
Ptp.4046.2.S1_at	POPTRDRAFT_728694	Potri.012G037500	hypothetical protein	0.0437229	0.0461053	18.84	70.89	42.32	XM_002318298	XP_002318334	chr12:2733177-2733538 (+)	7485196
PtpAffx.210191.1.S1_at	POPTRDRAFT_569415	Potri.012G038000	hypothetical protein	0.0291436	0.0362105	33.84	9.48	19.67	XM_002317689	XP_002317725	chr12:2750767-2751721 (-)	7454028
PtpAffx.11233.1.S1_a_at	POPTRDRAFT_661387	Potri.012G038800	hypothetical protein	0.0029473	0.00875789	469.82	2062.3	593.68	XM_002318293	XP_002318329	chr12:2824018-2826167 (+)	7454024
Ptp.3400.1.S1_s_at	POPTRDRAFT_569405	Potri.012G039000	hypothetical protein	2.74e-05	0.00111158	1734.2	5891.06	953.24	XM_002318291	XP_002318327		7485189
Ptp.3635.1.S1_at	POPTRDRAFT_569405	Potri.012G039000	hypothetical protein	4.92e-05	0.00131579	4097.84	9400.07	2239.42	XM_002318291	XP_002318327	chr12:2838993-2842142 (+)	7485189
Ptp.3635.1.S1_s_at	POPTRDRAFT_569405	Potri.012G039000	hypothetical protein	4.45e-05	0.00129684	4945.55	11204.2	2724.16	XM_002318291	XP_002318327	chr12:2838993-2842142 (+)	7485189
PtpAffx.210186.1.S1_at	POPTRDRAFT_823158	Potri.012G039200	hypothetical protein	0.0180522	0.0269474	804.91	1931.96	1045.11	XM_002318290	XP_002318326		7454021
PtpAffx.22551.1.S1_s_at	POPTRDRAFT_823158	Potri.012G039200	hypothetical protein	0.000711	0.00404211	60.33	383.62	150.1	XM_002318290	XP_002318326	chr12:2847444-2848460 (+)	7454021
PtpAffx.85112.1.S1_s_at	POPTRDRAFT_823158	Potri.012G039200	hypothetical protein	0.0023386	0.00772632	678.16	2024.07	1037.86	XM_002318290	XP_002318326		7454021
PtpAffx.134432.1.A1_at	POPTRDRAFT_569394	Potri.012G040200	hypothetical protein	0.0302699	0.0370526	32.61	53.24	85.4	XM_002318284	XP_002318320	chr12:2945545-2946178 (+)	7454015
PtpAffx.210175.1.S1_at	POPTRDRAFT_421740	Potri.012G040900	hypothetical protein	0.0112569	0.0198947	59.31	125.93	47.16	XM_002318280	XP_002318316		7485185
Ptp.2062.1.A1_at	POPTRDRAFT_823154	Potri.012G041100	Transcribed locus, weakly similar to NP_188404.1 dihydroxyacetone kinase family protein (Arabidopsis thaliana)	0.0010605	0.00503158	307.98	613.6	386.62	XM_002318279	XP_002318315	chr12:3029955-3032574 (+)	7454010
PtpAffx.30856.1.A1_at	POPTRDRAFT_661356	Potri.012G041800	hypothetical protein	0.0012114	0.00541053	307.65	312.69	2532.04	XM_002317677	XP_002317713	chr12:3087509-3088711 (-)	7454007
Ptp.3399.1.S1_at	POPTRDRAFT_569376	Potri.012G041900	hypothetical protein	0.0184687	0.0273684	1152.19	580.92	1745.23	XM_002318275	XP_002318311	chr12:3107386-3110439 (+)	7485180
PtpAffx.210161.1.S1_at	POPTRDRAFT_569357	Potri.012G043700	hypothetical protein	3.46e-05	0.00122316	497.79	1455.21	593.47	XM_002317665	XP_002317701		7454000
Ptp.5069.1.S1_at	POPTRDRAFT_661330	Potri.012G044000	hypothetical protein	0.0055552	0.0127789	298.12	100.33	177.51	XM_002317663	XP_002317699	chr12:3318950-3319461 (-)	7485166
PtpAffx.12763.1.S1_a_at	POPTRDRAFT_661656	Potri.012G044900	hypothetical protein	5.31e-05	0.00136421	5432.66	1956.42	9896.48	XM_002317826	XP_002317862	chr12:3460597-3462806 (+)	7493480
PtpAffx.210391.1.S1_x_at	POPTRDRAFT_421565	Potri.012G047700	hypothetical protein	0.0077224	0.0156842	4.59	1.34	0.98	XM_002317841	XP_002317877		7493492
PtpAffx.210392.1.S1_a_at	POPTRDRAFT_772628	Potri.012G047900	hypothetical protein	0.0197643	0.0284211	33.41	0.99	4.88	XM_002318484	XP_002318520	chr12:3816602-3817453 (-)	7486731
PtpAffx.62182.1.S1_a_at	POPTRDRAFT_823269	Potri.012G048300	hypothetical protein	0.0075768	0.0154947	2151.56	2883.82	1069.44	XM_002318485	XP_002318521	chr12:3853384-3855019 (-)	7486734
PtpAffx.155376.1.S1_at	POPTRDRAFT_423355	Potri.012G049000	hypothetical protein	4.81e-05	0.00131579	104.64	216.58	199.4	XM_002317848	XP_002317884	chr12:3970300-3970847 (+)	7486736
PtpAffx.210405.1.S1_at	POPTRDRAFT_892254	Potri.012G050500	hypothetical protein	0.0416632	0.0448421	743.08	292.02	545.2	XM_002318497	XP_002318533		7493506
PtpAffx.95783.1.A1_at	POPTRDRAFT_423407	Potri.012G053600	hypothetical protein	0.0300654	0.0368421	179.2	265.58	99.64	XM_002317864	XP_002317900	chr12:4475604-4479347 (+)	7486753
PtpAffx.19429.1.A1_at	POPTRDRAFT_823289	Potri.012G056200	hypothetical protein	0.0095651	0.0178947	38.52	36.75	10.31	XM_002318512	XP_002318548	chr12:4857550-4858932 (-)	7487072
PtpAffx.150070.1.S1_at	POPTRDRAFT_569844	Potri.012G058700	hypothetical protein	0.0117909	0.0204842	351.21	628.58	268.19	XM_002318524	XP_002318560	chr12:5173071-5173754 (-)	7487082
PtpAffx.210443.1.S1_at	POPTRDRAFT_772728	Potri.012G059100	hypothetical protein	0.0026378	0.00825263	47.06	11.76	112.98	XM_002317890	XP_002317926	chr12:5218948-5220898 (+)	7487084
PtpAffx.9708.1.S1_at	POPTRDRAFT_823303	Potri.012G059500	hypothetical protein	0.032088	0.0383158	316.96	137.32	287.28	XM_002318528	XP_002318564	chr12:5303959-5304862 (-)	7487087
PtpAffx.92714.1.S1_at	POPTRDRAFT_772815	Potri.012G064100	hypothetical protein	0.0294575	0.0364211	682.78	2260.44	1943.08	XM_002318543	XP_002318579	chr12:12810138-12810522 (+)	7484720
PtpAffx.26325.1.A1_at	POPTRDRAFT_834297	Potri.012G067500	hypothetical protein	0.0156635	0.0246316	5.76	16.03	28.9	XM_002317934	XP_002317970	chr12:7508844-7509925 (+)	7487131
PtpAffx.210523.1.S1_at	POPTRDRAFT_570000	Potri.012G071400	hypothetical protein	0.0037784	0.0101263	145.15	87.15	332.12	XM_002317957	XP_002317993	chr12:8209112-8211236 (+)	7484757
PtpAffx.99539.1.S1_at	POPTRDRAFT_423335	Potri.012G071500	hypothetical protein	0.0009981	0.00484211	982.02	853.56	4835.63	XM_002317959	XP_002317995	chr12:8230730-8231273 (+)	7483447
PtpAffx.454.5.A1_at	POPTRDRAFT_423376	Potri.012G075800	hypothetical protein	0.0018181	0.00677895	861.89	468.63	1974.86	XM_002318595	XP_002318631	chr12:8659441-8660032 (-)	7483470
PtpAffx.5467.1.A1_at	POPTRDRAFT_814282	Potri.012G076700	hypothetical protein	0.0420328	0.0450526	18.48	48.53	91.83	XM_002317984	XP_002318020		7483473
PtpAffx.121661.1.A1_s_at	POPTRDRAFT_728989	Potri.012G077500	hypothetical protein	0.0224945	0.0309474	114.36	137.91	316.07	XM_002317990	XP_002318026		7483479
Ptp.2379.2.S1_a_at	POPTRDRAFT_823362	Potri.012G078700	aldehyde dehydrogenase (NAD+)	0.0348238	0.0404211	160.65	113.65	24.45	XM_002317998	XP_002318034	chr12:9020638-9022075 (+)	7483487
PtpAffx.210557.1.S1_at	POPTRDRAFT_772997	Potri.012G078800	hypothetical protein	0.0439416	0.0463158	12.49	3.55	15.13	XM_002318608	XP_002318644	chr12:9022339-9023163 (-)	7483488
PtpAffx.71524.1.S1_at	POPTRDRAFT_834327	Potri.012G079000	hypothetical protein	0.0430526	0.0456842	228.43	88.74	301.93	XM_002318609	XP_002318645	chr12:9048516-9049751 (-)	7483489
PtpAffx.4406.1.A1_at	POPTRDRAFT_570080	Potri.012G079700	hypothetical protein	0.0086876	0.0168211	6.59	15.6	17.98	XM_002318003	XP_002318039		7483492
PtpAffx.158313.1.A1_at	POPTRDRAFT_421621	Potri.012G081100	hypothetical protein	0.0442179	0.0465263	3.28	21.09	3.87	XM_002318612	XP_002318648	chr12:9300847-9301563 (-)	7483503
PtpAffx.144785.1.S1_s_at	POPTRDRAFT_423394	Potri.012G082400	hypothetical protein	0.0257393	0.0336842	24.79	120.31	20.54	XM_002318021	XP_002318057	chr12:9492424-9497529 (+)	7456896
PtpAffx.3412.1.A1_at	POPTRDRAFT_423394	Potri.012G082400	hypothetical protein	0.0394217	0.0437895	15.39	83.3	24.04	XM_002318021	XP_002318057	chr12:9497506-9498438 (+)	7456896
PtpAffx.1405.3.S1_at	POPTRDRAFT_662039	Potri.012G085800	hypothetical protein	0.0488734	0.0492632	21.19	1.97	9.5	XM_002318036	XP_002318072	chr12:9859629-9860242 (+)	7484414
PtpAffx.210596.1.S1_at	POPTRDRAFT_570142	Potri.012G086900	hypothetical protein	0.0091978	0.0174316	1.97	0.99	9.02	XM_002318640	XP_002318676	chr12:9940611-9941076 (-)	7458062
PtpAffx.8093.1.S1_at	POPTRDRAFT_422272	Potri.012G088100	hypothetical protein	0.0026227	0.00823158	34.78	118.13	64.57	XM_002318045	XP_002318081	chr12:10072097-10073439 (+)	7458068
PtpAffx.210604.1.S1_at	POPTRDRAFT_1095477	Potri.012G089000	hypothetical protein	0.0484062	0.0490526	171.4	305.63	142.25	XM_002318648	XP_002318684	chr12:10149675-10156621 (-)	7484429
Ptp.2020.1.S1_s_at	POPTRDRAFT_570188	Potri.012G091500	Transcribed locus, moderately similar to NP_567409.1 pectate lyase family protein (Arabidopsis thaliana)	0.0057992	0.0131158	165.37	540.08	80.38	XM_002318658	XP_002318694		7458080
Ptp.5677.1.S1_at	POPTRDRAFT_570188	Potri.012G091500	hypothetical protein	0.0085938	0.0167579	50.33	231.75	37.96	XM_002318658	XP_002318694	chr12:10346717-10347713 (-)	7458080
PtpAffx.118220.1.S1_s_at	POPTRDRAFT_570193	Potri.012G091900	hypothetical protein	0.0003447	0.00288421	2607.48	4839.29	2525.56	XM_002318064	XP_002318100		7484443
PtpAffx.210622.1.S1_at	POPTRDRAFT_891776	Potri.012G092900	hypothetical protein	0.0268996	0.0345263	130.43	523.3	179.19	XM_002318072	XP_002318108		7484451
Ptp.6576.1.S1_at	POPTRDRAFT_773138	Potri.012G093800	hypothetical protein	0.0009166	0.00465263	2228.08	2468.62	971.46	XM_002318666	XP_002318702		7458369
PtpAffx.47214.2.S1_at	POPTRDRAFT_834350	Potri.012G094600	hypothetical protein	0.0179373	0.0267368	354.42	578.05	1130.35	XM_002318081	XP_002318117	chr12:10603308-10604642 (+)	7484460
PtpAffx.210634.1.S1_at	POPTRDRAFT_570229	Potri.012G095100	hypothetical protein	4.9e-06	0.000707368	94.77	258.23	31.53	XM_002318082	XP_002318118	chr12:10647027-10651604 (+)	7454539
PtpAffx.210636.1.S1_at	POPTRDRAFT_773159	Potri.012G095400	hypothetical protein	0.0062057	0.0137053	400.62	794.04	218.86	XM_002318679	XP_002318715	chr12:10678483-10681634 (-)	7454542
PtpAffx.25085.1.S1_s_at	POPTRDRAFT_773159	Potri.012G095400	hypothetical protein	0.0049569	0.0119158	234.01	503.11	109.67	XM_002318679	XP_002318715	chr12:10680170-10681759 (-)	7454542
PtpAffx.210638.1.S1_at	POPTRDRAFT_423134	Potri.012G095600	hypothetical protein	0.0216892	0.0303158	414.38	655.52	275.4	XM_002318085	XP_002318121		7484464
PtpAffx.6693.1.S1_s_at	POPTRDRAFT_423134	Potri.012G095600	hypothetical protein	0.0011061	0.00513684	139.46	265.11	79.71	XM_002318085	XP_002318121	chr12:10698066-10698949 (+)	7484464
Ptp.2985.1.S1_at	POPTRDRAFT_423272	Potri.012G097400	hypothetical protein	0.030937	0.0374737	4843.96	2459.08	6926.33	XM_002318690	XP_002318726	chr12:10820294-10822009 (-)	7454553
PtpAffx.149323.1.S1_at	POPTRDRAFT_1095576	Potri.012G098900	hypothetical protein	3.11e-05	0.00118105	1825.05	554.07	1600.04	XM_002318699	XP_002318735	chr12:10930081-10930842 (-)	7454562
PtpAffx.4106.1.A1_at	POPTRDRAFT_570272	Potri.012G099300	hypothetical protein	0.0143761	0.0233684	832.75	534.62	1799.9	XM_002318701	XP_002318737	chr12:10948429-10949826 (-)	7484478
PtpAffx.4106.1.A1_s_at	POPTRDRAFT_570272	Potri.012G099300	hypothetical protein	0.0107753	0.0193263	679.54	608.41	1534.63	XM_002318701	XP_002318737	chr12:10948429-10949826 (-)	7484478
PtpAffx.4106.2.S1_at	POPTRDRAFT_570272	Potri.012G099300	hypothetical protein	0.0422649	0.0452632	89.56	90.99	240.59	XM_002318701	XP_002318737	chr12:10949947-10950584 (-)	7484478
PtpAffx.210658.1.S1_at	POPTRDRAFT_773201	Potri.012G099500	hypothetical protein	0.0327792	0.0389474	15.66	2.67	2.64	XM_002318702	XP_002318738		7484479
PtpAffx.210663.1.S1_at	POPTRDRAFT_773211	Potri.012G100600	hypothetical protein	0.018906	0.0277895	18.32	17.87	47.88	XM_002318708	XP_002318744	chr12:11058532-11061231 (-)	7454571
PtpAffx.39212.2.S1_s_at	POPTRDRAFT_570289	Potri.012G100700	hypothetical protein	0.0048811	0.0118105	17.48	3.43	24.21	XM_002318710	XP_002318746		7454573
PtpAffx.12076.1.A1_at	POPTRDRAFT_1095616	Potri.012G102200	hypothetical protein	0.0308975	0.0374737	234.39	140.55	58.15	XM_002318111	XP_002318147	chr12:11179959-11180661 (+)	7484859
PtpAffx.210671.1.S1_at	POPTRDRAFT_892025	Potri.012G102400	hypothetical protein	4.12e-05	0.00125684	219.64	627.59	316.12	XM_002318112	XP_002318148		7454580
PtpAffx.210675.1.S1_at	POPTRDRAFT_823428	Potri.012G102800	hypothetical protein	0.0043067	0.0109895	126.22	280.8	129.66	XM_002318116	XP_002318152		7454581
Ptp.2527.1.S1_at	POPTRDRAFT_662200	Potri.012G104000	hypothetical protein	0.0085521	0.0167158	1581.81	453.86	2091.73	XM_002318121	XP_002318157	chr12:11312128-11312638 (+)	7454587
PtpAffx.3289.1.S1_s_at	POPTRDRAFT_662200	Potri.012G104000	hypothetical protein	9.17e-05	0.00161684	2311.36	809.98	3689.5	XM_002318121	XP_002318157		7454587
PtpAffx.210683.1.S1_at	POPTRDRAFT_570323	Potri.012G104200	hypothetical protein	0.0034598	0.00957895	48.05	95.83	144.77	XM_002318122	XP_002318158		7454588
PtpAffx.210687.1.S1_at	POPTRDRAFT_773249	Potri.012G104900	hypothetical protein	0.0281548	0.0355789	136.94	535.57	215.18	XM_002318728	XP_002318764	chr12:11380940-11382787 (-)	7454592
Ptp.5214.1.S1_at	POPTRDRAFT_823432	Potri.012G105300	hypothetical protein	0.047131	0.0482105	2014.74	1803.35	841.06	XM_002318127	XP_002318163		7484876
Ptp.2839.2.S1_at	POPTRDRAFT_662234	Potri.012G106600	magnesium protoporphyrin IX methyltransferase	0.001481	0.00604211	5.68	31.49	21.75	XM_002318132	XP_002318168	chr12:11539933-11544013 (+)	7454600
PtpAffx.145485.1.S1_at	POPTRDRAFT_1095652	Potri.012G107400	hypothetical protein	0.0025776	0.00814737	618.06	1209.44	577.87	XM_002318739	XP_002318775		7495019
PtpAffx.210699.1.S1_at	POPTRDRAFT_891388	Potri.012G108000	hypothetical protein	0.0029341	0.00873684	213.33	443.87	250.23	XM_002318136	XP_002318172	chr12:11612180-11614133 (+)	7484339
PtpAffx.210710.1.S1_at	POPTRDRAFT_891000	Potri.012G110800	hypothetical protein	0.0028645	0.00863158	3.23	27.03	3.5	XM_002318150	XP_002318186		7484900
PtpAffx.249.265.S1_at	POPTRDRAFT_823453	Potri.012G111100	hypothetical protein	0.0016714	0.00642105	26.08	8.99	58.6	XM_002318153	XP_002318189	chr12:11793578-11794508 (+)	7484903
PtpAffx.210812.1.S1_s_at	POPTRDRAFT_662498	Potri.012G122800	hypothetical protein	0.0028989	0.00867368	636.82	581.65	132.05	XM_002318864	XP_002318900	chr12:12540545-12542344 (+)	7482206
PtpAffx.220918.1.S1_at	POPTRDRAFT_662498	Potri.012G122800	hypothetical protein	0.0031102	0.00901053	1409.25	1076.5	220.05	XM_002318864	XP_002318900	chr12:12538835-12542323 (+)	7482206 /// 7482207
PtpAffx.210813.1.S1_at	POPTRDRAFT_662499	Potri.012G123600	hypothetical protein	0.0024735	0.00797895	80.14	149.8	30.17	XM_002318865	XP_002318901	chr12:12538062-12539734 (+)	7482207
PtpAffx.210813.1.S1_s_at	POPTRDRAFT_662499	Potri.012G123600	hypothetical protein	0.0038554	0.0102737	456.63	552.83	112.7	XM_002318865	XP_002318901	chr12:12538062-12539734 (+)	7482207
PtpAffx.210810.1.S1_at	POPTRDRAFT_570620	Potri.012G124200	hypothetical protein	0.0430943	0.0456842	6.8	18.59	27	XM_002318263	XP_002318299		7453991
PtpAffx.20218.1.S1_at	POPTRDRAFT_814302	Potri.012G124500	hypothetical protein	0.0024249	0.00789474	10612.7	2796.73	7589.77	XM_002318259	XP_002318295	chr12:14581613-14583740 (+)	7453987
Ptp.3566.1.S1_at	POPTRDRAFT_570604	Potri.012G125800	hypothetical protein	0.0033913	0.00945263	416.82	184.47	594.64	XM_002318852	XP_002318888	chr12:14517796-14518751 (-)	7453983
Ptp.6009.1.S1_at	POPTRDRAFT_570603	Potri.012G125900	hypothetical protein	0.0028434	0.00861053	1658.62	855.54	2140.43	XM_002318254	XP_002318290	chr12:14511990-14516730 (+)	7482193
Ptp.22.1.S1_s_at	POPTRDRAFT_823538	Potri.012G126000	Transcribed locus, moderately similar to NP_201045.1 calmodulin-binding family protein (Arabidopsis thaliana)	0.0244775	0.0326316	292.39	933.96	680.44	XM_002318851	XP_002318887	chr12:14503767-14507863 (-)	7482192
Ptp.22.2.S1_s_at	POPTRDRAFT_823538	Potri.012G126000	Transcribed locus, moderately similar to NP_201045.1 calmodulin-binding family protein (Arabidopsis thaliana)	0.0066462	0.0142737	287.6	907.41	638.19	XM_002318851	XP_002318887	chr15:13999878-14299881 (-)	7482192
PtpAffx.52361.1.A1_s_at	POPTRDRAFT_570583	Potri.012G128100	hypothetical protein	0.0319027	0.0383158	7398.87	12518.7	3726.93	XM_002318244	XP_002318280	chr12:14360790-14361637 (+)	7482183
PtpAffx.52361.2.A1_s_at	POPTRDRAFT_570583	Potri.012G128100	hypothetical protein	0.0277724	0.0353684	8355.75	12748.8	4237.9	XM_002318244	XP_002318280	chr12:14361192-14361577 (+)	7482183
PtpAffx.136240.1.S1_at	POPTRDRAFT_570580	Potri.012G128500	hypothetical protein	0.00023	0.00237895	2178.1	2628.85	1012.55	XM_002318243	XP_002318279	chr12:14340017-14341452 (+)	7482145
PtpAffx.163665.1.S1_s_at	POPTRDRAFT_806670	Potri.012G128900	hypothetical protein	0.0024891	0.00797895	38.48	162.38	9.27	XM_002318241	XP_002318277	chr12:14318409-14319412 (+)	7482143
Ptp.60.1.S1_at	POPTRDRAFT_422620	Potri.012G129200	Transcribed locus, weakly similar to NP_567717.1 immunophilin-related FKBP-type peptidyl-prolyl cis-trans isomerase-related (Arabidopsis thaliana)	0.0003822	0.00301053	620.08	839.71	363.92	XM_002318836	XP_002318872	chr12:14291167-14292780 (-)	7482141
PtpAffx.210792.1.S1_at	POPTRDRAFT_570571	Potri.012G129400	hypothetical protein	0.0013983	0.00585263	18.13	267.23	46.83	XM_002318835	XP_002318871	chr12:14285126-14285552 (-)	7482140
PtpAffx.13893.1.S1_at	POPTRDRAFT_422934	Potri.012G129900	hypothetical protein	0.0037942	0.0101684	129.52	58.77	239.57	XM_002318833	XP_002318869	chr12:14241152-14241967 (-)	7482137
PtpAffx.549.2.S1_at	POPTRDRAFT_570559	Potri.012G130600	hypothetical protein	0.0148685	0.0237895	5414.46	2603.76	1780.32	XM_002318831	XP_002318867	chr12:14196961-14197941 (-)	7482173
PtpAffx.145283.1.A1_at	POPTRDRAFT_773462	Potri.012G130700	hypothetical protein	0.0469108	0.0482105	201.62	66.39	57.33	XM_002318830	XP_002318866	chr12:14187144-14187798 (-)	7482172
PtpAffx.7266.2.S1_at	POPTRDRAFT_570557	Potri.012G130800	hypothetical protein	0.0343043	0.0402105	24.95	14.55	31.98	XM_002318829	XP_002318865	chr12:14181405-14183387 (-)	7482171
PtpAffx.24335.1.A1_at	POPTRDRAFT_570556	Potri.012G130900	hypothetical protein	0.0402969	0.0442105	15.85	127.76	33.76	XM_002318828	XP_002318864	chr12:14173464-14175088 (-)	7482170
PtpAffx.139442.1.S1_s_at	POPTRDRAFT_806661	Potri.012G131000	hypothetical protein	0.0008284	0.00437895	950.28	2357.98	924.82	XM_002318827	XP_002318863	chr12:14165707-14169103 (-)	7482169
PtpAffx.87557.1.S1_s_at	POPTRDRAFT_806661	Potri.012G131000	hypothetical protein	0.002536	0.00808421	43.41	118.32	45.07	XM_002318827	XP_002318863	chr12:14169248-14170776 (-)	7482169
PtpAffx.157621.1.S1_s_at	POPTRDRAFT_773455	Potri.012G131400	hypothetical protein	0.0285502	0.0357895	9.29	71.97	14.73	XM_002318228	XP_002318264	chr12:14145392-14145968 (+)	7482167
PtpAffx.224823.1.S1_at	POPTRDRAFT_891096	Potri.012G132200	hypothetical protein	0.0069755	0.0147579	4.52	26.7	25.7	XM_002318818	XP_002318854	chr12:14073057-14074178 (-)	7482160
PtpAffx.210772.1.S1_at	POPTRDRAFT_773436	Potri.012G133300	hypothetical protein	0.0190921	0.0277895	52.55	52.85	6.29	XM_002318223	XP_002318259	chr12:13940051-13941871 (+)	7482154
PtpAffx.210771.1.S1_at	POPTRDRAFT_423178	Potri.012G133500	hypothetical protein	0.0422157	0.0452632	5.83	8.63	18.5	XM_002318222	XP_002318258	chr12:13893408-13894788 (+)	7482122
PtpAffx.17173.1.S1_s_at	POPTRDRAFT_823503	Potri.012G134500	hypothetical protein	0.000567	0.00357895	2304.2	1209.9	4641.21	XM_002318213	XP_002318249		7482114
PtpAffx.17173.2.S1_at	POPTRDRAFT_823503	Potri.012G134500	hypothetical protein	0.0027315	0.00842105	72.19	86.54	267.59	XM_002318213	XP_002318249	chr12:13814768-13815495 (+)	7482114
Ptp.5565.1.S1_at	POPTRDRAFT_890818	Potri.012G135000	L-iditol 2-dehydrogenase	0.0018396	0.00682105	112	159.55	42.11	XM_002318806	XP_002318842	chr12:13786916-13789425 (-)	7481618
PtpAffx.210761.1.S1_at	POPTRDRAFT_422197	Potri.012G135600	hypothetical protein	0.0001215	0.00183158	73.85	175.3	62.76	XM_002318209	XP_002318245		7484408
PtpAffx.128756.1.S1_at	POPTRDRAFT_773396	Potri.012G137700	hypothetical protein	0.0070826	0.0149053	621.11	265.7	499.18	XM_002318792	XP_002318828		7484395
PtpAffx.210750.1.S1_at	POPTRDRAFT_422013	Potri.012G138900	hypothetical protein	0.0051331	0.0121684	1021.81	638.89	1577.32	XM_002318787	XP_002318823	chr12:13586288-13587036 (-)	7482098
[truncated: 3,129 more rows]
