# Supplementary material for: Genes Responsive to Elevated CO2 Concentrations in Triploid White Poplar and Integrated Gene Network Analysis
Source: PLoS One. 2014 May 21;9(5):e98300. doi: 10.1371/journal.pone.0098300 (PMC4029852; doi:10.1371/journal.pone.0098300)
Supplement: Table S2 — The five significant expression profiles identified by cluster analysis. (XLS) [file pone.0098300.s003.xls]

## Sheet: profile 12
Table S2. The five significant expression profiles identified by clustering analysis.
Profile number	Probeset id	Gene symbol	T0	T1	T2
Profile 12	PtpAffx.208750.1.S1_at	POPTRDRAFT_821951	0	2.10362	-0.287473
Profile 12	PtpAffx.104176.1.S1_at	POPTRDRAFT_1087078	0	2.17667	-0.657531
Profile 12	Ptp.5935.1.S1_at	POPTRDRAFT_830601	0	0.952326	0.069903
Profile 12	PtpAffx.132819.1.S1_s_at	POPTRDRAFT_559014	0	6.67978	1.32609
Profile 12	PtpAffx.224169.1.S1_at	POPTRDRAFT_797594	0	1.51033	0.114368
Profile 12	PtpAffx.212782.1.S1_at	POPTRDRAFT_776100	0	4.7856	-0.716028
Profile 12	PtpAffx.202537.1.S1_at	POPTRDRAFT_408842	0	6.1079	-0.0576477
Profile 12	PtpAffx.89095.1.A1_at	POPTRDRAFT_668964	0	4.64722	0.118928
Profile 12	PtpAffx.85524.1.S1_s_at	POPTRDRAFT_821920	0	2.64078	0.19476
Profile 12	PtpAffx.150652.1.S1_at	POPTRDRAFT_832339	0	2.07424	-0.0365345
Profile 12	Ptp.1018.1.A1_at	POPTRDRAFT_231570	0	0.721098	-0.0936829
Profile 12	PtpAffx.159768.1.A1_at	POPTRDRAFT_815980	0	1.15881	-0.367666
Profile 12	PtpAffx.144438.1.S1_at	POPTRDRAFT_1081412	0	0.971819	0.0900372
Profile 12	PtpAffx.31970.1.S1_at	POPTRDRAFT_681024	0	1.11472	-0.0712128
Profile 12	PtpAffx.126496.1.S1_s_at	POPTRDRAFT_1085677	0	1.83629	-0.602852
Profile 12	PtpAffx.291.8.S1_s_at	POPTRDRAFT_567566	0	1.97577	0.0277601
Profile 12	PtpAffx.200617.1.S1_at	POPTRDRAFT_171581	0	2.68785	-0.375921
Profile 12	PtpAffx.202921.1.S1_at	POPTRDRAFT_645895	0	1.18637	0.0658525
Profile 12	PtpAffx.161322.1.S1_at	POPTRDRAFT_571795	0	0.846263	0.0577424
Profile 12	PtpAffx.61241.1.A1_at	POPTRDRAFT_410581	0	1.37852	0.301289
Profile 12	PtpAffx.44490.1.A1_at	POPTRDRAFT_671090	0	1.01562	0.132101
Profile 12	PtpAffx.150427.1.S1_at	POPTRDRAFT_714769	0	1.2589	0.207282
Profile 12	PtpAffx.4147.1.S1_at	POPTRDRAFT_647668	0	1.32428	-0.0956208
Profile 12	PtpAffx.118060.1.S1_s_at	POPTRDRAFT_743405	0	1.33208	-0.164379
Profile 12	PtpAffx.249.299.A1_at	POPTRDRAFT_1108459	0	1.53051	0.168767
Profile 12	PtpAffx.208920.1.S1_at	POPTRDRAFT_723690	0	1.39934	0.257053
Profile 12	PtpAffx.209199.1.S1_at	POPTRDRAFT_770073	0	1.85707	0.219441
Profile 12	Ptp.6805.1.S1_at	POPTRDRAFT_204055	0	5.16087	0.706516
Profile 12	Ptp.7947.1.S1_at	NAC157	0	4.01406	0.537288
Profile 12	PtpAffx.22357.1.S1_s_at	POPTRDRAFT_822478	0	2.28336	0.464428
Profile 12	Ptp.4722.1.S1_s_at	POPTRDRAFT_732336	0	1.46406	-0.271363
Profile 12	PtpAffx.211265.1.S1_at	POPTRDRAFT_663442	0	1.76869	-0.368712
Profile 12	PtpAffx.111492.1.S1_at	POPTRDRAFT_680378	0	0.903806	0.0334014
Profile 12	PtpAffx.163326.1.S1_s_at	POPTRDRAFT_1097130	0	0.868287	0.141795
Profile 12	PtpAffx.221374.1.S1_s_at	POPTRDRAFT_592441	0	2.38463	0.500724
Profile 12	PtpAffx.145893.1.S1_at	POPTRDRAFT_1110263	0	1.52885	0.40478
Profile 12	PtpAffx.205441.1.S1_at	POPTRDRAFT_559014	0	5.75083	1.38385
Profile 12	PtpAffx.158423.1.S1_at	NAC040	0	0.898874	0.107194
Profile 12	PtpAffx.209865.1.S1_at	POPTRDRAFT_771542	0	2.52526	-0.0967957
Profile 12	PtpAffx.210161.1.S1_at	POPTRDRAFT_569357	0	1.54762	0.253638
Profile 12	PtpAffx.67898.1.A1_at	PtrCAT11	0	1.82701	0.359831
Profile 12	PtpAffx.214809.1.S1_at	POPTRDRAFT_579432	0	6.07276	0.677294
Profile 12	PtpAffx.112304.1.A1_at	POPTRDRAFT_823195	0	2.26526	-0.165969
Profile 12	PtpAffx.215904.1.S1_at	POPTRDRAFT_581670	0	1.16381	0.238111
Profile 12	PtpAffx.152037.1.S1_at	POPTRDRAFT_174263	0	1.9081	-0.295442
Profile 12	PtpAffx.220885.1.S1_s_at	POPTRDRAFT_591291	0	1.34527	-0.190796
Profile 12	PtpAffx.225644.1.S1_at	POPTRDRAFT_593299	0	2.56096	0.471072
Profile 12	PtpAffx.222248.1.S1_s_at	POPTRDRAFT_292610	0	1.31414	0.10751
Profile 12	PtpAffx.80954.1.S1_at	POPTRDRAFT_757838	0	3.27671	-0.458073
Profile 12	PtpAffx.200120.1.S1_at	POPTRDRAFT_178400	0	1.97228	-0.192697
Profile 12	PtpAffx.118918.1.S1_s_at	POPTRDRAFT_642949	0	1.62589	-0.0169646
Profile 12	PtpAffx.39391.1.S1_a_at	POPTRDRAFT_646180	0	1.05282	0.147739
Profile 12	Ptp.474.1.A1_s_at	POPTRDRAFT_818858	0	0.912967	-0.0486135
Profile 12	PtpAffx.122552.7.S1_s_at	POPTRDRAFT_581042	0	2.22785	-0.0201356
Profile 12	PtpAffx.213851.1.S1_at	POPTRDRAFT_778317	0	1.25119	0.172313
Profile 12	Ptp.1317.1.S1_s_at	POPTRDRAFT_287102	0	1.03478	-0.104693
Profile 12	PtpAffx.131235.1.S1_at	POPTRDRAFT_819519	0	1.08421	0.1763
Profile 12	PtpAffx.145996.1.S1_at	POPTRDRAFT_562697	0	0.885121	-0.320606
Profile 12	PtpAffx.57544.1.A1_at	POPTRDRAFT_787207	0	3.10038	-0.883337
Profile 12	PtpAffx.200299.1.S1_at	POPTRDRAFT_179583	0	1.8452	0.443479
Profile 12	PtpAffx.496.3.S1_a_at	POPTRDRAFT_416299	0	1.13691	0.0764459
Profile 12	PtpAffx.109064.1.S1_at	POPTRDRAFT_1080427	0	0.954988	-0.210398
Profile 12	PtpAffx.138318.1.S1_s_at	POPTRDRAFT_1082438	0	3.06987	-0.246753
Profile 12	Ptp.5709.1.S1_s_at	POPTRDRAFT_242013	0	1.84287	-0.378676
Profile 12	PtpAffx.113677.1.S1_at	POPTRDRAFT_826658	0	1.98686	-0.483785
Profile 12	PtpAffx.127945.1.A1_at	POPTRDRAFT_595003	0	1.87481	0.224463
Profile 12	PtpAffx.123397.1.A1_at	POPTRDRAFT_835945	0	1.0647	0.135506
Profile 12	Ptp.1113.1.S1_at	POPTRDRAFT_567278	0	1.56703	0.0961738
Profile 12	PtpAffx.71501.1.S1_at	POPTRDRAFT_830916	0	1.37945	-0.452242
Profile 12	PtpAffx.84508.1.S1_a_at	POPTRDRAFT_1119847	0	1.62289	0.136668
Profile 12	PtpAffx.212091.1.S1_at	POPTRDRAFT_779908	0	1.45876	0.212754
Profile 12	PtpAffx.161419.1.S1_at	POPTRDRAFT_746969	0	1.48871	-0.314156
Profile 12	Ptp.7867.1.S1_s_at	POPTRDRAFT_835729	0	1.05616	0.177836
Profile 12	PtpAffx.220930.1.S1_s_at	POPTRDRAFT_792418	0	1.06332	-0.122
Profile 12	PtpAffx.210761.1.S1_at	POPTRDRAFT_422197	0	1.24716	-0.234753
Profile 12	PtpAffx.1041.1.S1_s_at	POPTRDRAFT_571855	0	2.10977	-0.753818
Profile 12	PtpAffx.221916.1.S1_s_at	POPTRDRAFT_575675	0	1.43374	0.0348596
Profile 12	PtpAffx.217451.1.S1_at	POPTRDRAFT_932041	0	1.52989	-0.318474
Profile 12	PtpAffx.45609.1.S1_at	NAC105	0	5.03434	0.13448
Profile 12	PtpAffx.209115.1.S1_at	POPTRDRAFT_769921	0	1.18104	-0.0805681
Profile 12	PtpAffx.216678.1.S1_at	POPTRDRAFT_423475	0	2.02811	0.398972
Profile 12	PtpAffx.49126.1.S1_at	POPTRDRAFT_646179	0	1.39679	0.25873
Profile 12	Ptp.262.1.S1_a_at	POPTRDRAFT_836928	0	1.02783	-0.0388641
Profile 12	PtpAffx.221053.1.S1_at	CHR913	0	1.34258	0.0270433
Profile 12	PtpAffx.208631.1.S1_at	POPTRDRAFT_230268	0	1.39676	-0.410539
Profile 12	Ptp.1263.1.S1_at	POPTRDRAFT_780400	0	0.91894	0.115195
Profile 12	PtpAffx.202869.1.S1_at	POPTRDRAFT_553559	0	1.66825	0.316675
Profile 12	PtpAffx.131988.1.S1_s_at	POPTRDRAFT_582716	0	1.17688	0.204986
Profile 12	PtpAffx.202313.1.S1_at	NAC088	0	3.00419	-0.00146145
Profile 12	PtpAffx.7885.1.S1_a_at	POPTRDRAFT_573556	0	0.904499	-0.00665242
Profile 12	PtpAffx.108604.1.A1_at	POPTRDRAFT_196766	0	0.909901	0.0478602
Profile 12	PtpAffx.152506.1.S1_at	POPTRDRAFT_1107198	0	1.58203	0.29573
Profile 12	PtpAffx.118083.1.S1_s_at	POPTRDRAFT_572721	0	1.3758	0.350495
Profile 12	Ptp.7559.2.S1_a_at	POPTRDRAFT_712203	0	0.725068	-0.135791
Profile 12	PtpAffx.50000.1.A1_at	POPTRDRAFT_567039	0	1.22272	0.223296
Profile 12	PtpAffx.15954.1.A1_at	POPTRDRAFT_746969	0	1.30923	0.17943
Profile 12	PtpAffx.157564.1.S1_s_at	POPTRDRAFT_666386	0	1.23344	-0.208605
Profile 12	Ptp.7947.1.S1_s_at	NAC157	0	5.20475	0.931257
Profile 12	PtpAffx.206141.1.S1_at	POPTRDRAFT_762153	0	1.47673	-0.164484
Profile 12	PtpAffx.200972.1.S1_x_at	POPTRDRAFT_173980	0	1.10859	0.241454
Profile 12	PtpAffx.100628.1.S1_s_at	POPTRDRAFT_818830	0	1.73132	-0.00768122
Profile 12	Ptp.4380.1.S1_s_at	POPTRDRAFT_740961	0	1.11931	0.0358482
Profile 12	PtpAffx.203226.1.S1_at	MYB131	0	2.1012	-0.188881
Profile 12	PtpAffx.222748.1.S1_at	POPTRDRAFT_680378	0	1.14468	-0.0596072
Profile 12	PtpAffx.203579.1.S1_at	POPTRDRAFT_758210	0	1.76446	0.237193
Profile 12	PtpAffx.207769.1.S1_at	POPTRDRAFT_765598	0	1.73447	0.0147842
Profile 12	Ptp.6736.1.A1_at	POPTRDRAFT_675953	0	1.09161	0.101541
Profile 12	PtpAffx.43599.1.A1_a_at	POPTRDRAFT_578581	0	1.40184	0.0703607
Profile 12	PtpAffx.86724.1.S1_at	POPTRDRAFT_203733	0	1.68143	0.200595
Profile 12	PtpAffx.146630.1.A1_at	NAC119	0	3.53098	0.385055
Profile 12	PtpAffx.103209.1.S1_at	POPTRDRAFT_828230	0	0.920321	0.0473947
Profile 12	PtpAffx.213951.1.S1_at	POPTRDRAFT_808938	0	1.7202	0.294172
Profile 12	PtpAffx.207121.1.S1_s_at	POPTRDRAFT_562633	0	2.83667	-0.610053
Profile 12	PtpAffx.144381.1.A1_at	POPTRDRAFT_1077727	0	1.34789	0.256698
Profile 12	PtpAffx.12389.1.A1_x_at	POPTRDRAFT_732336	0	1.40869	-0.0102156
Profile 12	Ptp.4726.1.S1_at	POPTRDRAFT_297902	0	1.07975	0.250648
Profile 12	PtpAffx.19655.1.A1_at	POPTRDRAFT_671916	0	1.41734	-0.173771
Profile 12	Ptp.5588.1.S1_at	POPTRDRAFT_836472	0	0.762878	-0.207147
Profile 12	PtpAffx.213179.1.S1_a_at	POPTRDRAFT_776889	0	1.85293	0.230056
Profile 12	Ptp.6461.2.A1_at	POPTRDRAFT_754950	0	1.83398	0.312128
Profile 12	PtpAffx.213684.1.S1_at	POPTRDRAFT_577085	0	1.81436	-0.122551
Profile 12	PtpAffx.73996.1.A1_s_at	POPTRDRAFT_821920	0	2.48972	0.438909
Profile 12	PtpAffx.87935.1.S1_at	FBL3	0	0.981205	-0.112338
Profile 12	PtpAffx.209491.1.S1_at	POPTRDRAFT_805680	0	1.95664	0.206493
Profile 12	PtpAffx.86794.1.A1_at	POPTRDRAFT_209946	0	1.0002	-0.357472
Profile 12	PtpAffx.138656.1.A1_at	POPTRDRAFT_584517	0	3.41747	-0.112138
Profile 12	PtpAffx.120087.2.S1_s_at	POPTRDRAFT_770073	0	2.50618	-0.536734
Profile 12	PtpAffx.89274.1.A1_at	SDG947	0	1.2188	0.264032
Profile 12	PtpAffx.28027.2.S1_s_at	POPTRDRAFT_774292	0	1.1343	0.263508
Profile 12	PtpAffx.224640.1.S1_at	POPTRDRAFT_821934	0	0.896628	-0.294582
Profile 12	PtpAffx.80225.1.A1_s_at	POPTRDRAFT_822312	0	1.20714	0.120078
Profile 12	PtpAffx.67551.1.S1_at	POPTRDRAFT_207428	0	1.91718	-0.0727944
Profile 12	PtpAffx.117895.1.S1_at	POPTRDRAFT_647991	0	1.24734	0.259547
Profile 12	PtpAffx.202656.1.S1_at	POPTRDRAFT_553151	0	2.27989	-0.371314
Profile 12	PtpAffx.125423.1.S1_at	POPTRDRAFT_570700	0	0.988126	0.0145875
Profile 12	PtpAffx.205032.1.S1_at	POPTRDRAFT_875152	0	1.54822	-0.0532806
Profile 12	PtpAffx.204329.1.S1_s_at	POPTRDRAFT_1077088	0	2.25478	0.311017
Profile 12	PtpAffx.35533.1.S1_at	NAC101	0	3.78608	0.69899
Profile 12	PtpAffx.147926.1.S1_s_at	POPTRDRAFT_578868	0	1.04761	-0.0454307
Profile 12	PtpAffx.203019.1.S1_at	POPTRDRAFT_553867	0	0.893331	-0.00541673
Profile 12	PtpAffx.208846.1.S1_x_at	ASB1	0	0.849735	-0.208143
Profile 12	PtpAffx.213982.1.S1_at	POPTRDRAFT_577730	0	3.66451	0.620556
Profile 12	PtpAffx.207465.1.S1_at	POPTRDRAFT_764979	0	1.23651	0.0297239
Profile 12	PtpAffx.54853.1.S1_at	POPTRDRAFT_720720	0	2.00176	0.0463245
Profile 12	PtpAffx.208777.1.S1_at	POPTRDRAFT_805018	0	1.42358	0.275976
Profile 12	PtpAffx.206776.1.S1_at	POPTRDRAFT_763469	0	1.29827	0.337965
Profile 12	Ptp.4001.1.S1_at	POPTRDRAFT_667351	0	1.41412	0.00975911
Profile 12	PtpAffx.216034.1.S1_at	POPTRDRAFT_811228	0	1.07679	-0.201671
Profile 12	PtpAffx.144148.3.S1_at	POPTRDRAFT_731936	0	1.26185	0.144818
Profile 12	PtpAffx.57179.1.A1_at	POPTRDRAFT_580949	0	1.58018	0.305715
Profile 12	Ptp.2415.1.A1_s_at	POPTRDRAFT_830073	0	1.75013	0.00700339
Profile 12	PtpAffx.115782.1.S1_at	POPTRDRAFT_564910	0	2.37989	0.582143
Profile 12	PtpAffx.118220.1.S1_s_at	POPTRDRAFT_570193	0	0.892139	-0.0460529
Profile 12	PtpAffx.5903.1.A1_x_at	POPTRDRAFT_711461	0	3.74341	0.705521
Profile 12	PtpAffx.200737.1.S1_at	POPTRDRAFT_172295	0	1.82152	-0.571544
Profile 12	PtpAffx.161309.1.S1_s_at	POPTRDRAFT_830328	0	0.962228	-0.350463
Profile 12	PtpAffx.141320.1.S1_at	POPTRDRAFT_809534	0	0.910414	-0.0146298
Profile 12	Ptp.4667.1.S1_s_at	POPTRDRAFT_708767	0	1.37294	-0.328956
Profile 12	PtpAffx.155720.1.S1_s_at	POPTRDRAFT_564608	0	2.65515	0.635003
Profile 12	PtpAffx.147926.2.S1_at	POPTRDRAFT_828371	0	2.54466	0.143519
Profile 12	PtpAffx.153510.1.A1_s_at	POPTRDRAFT_706881	0	3.91884	0.181113
Profile 12	PtpAffx.56004.1.A1_at	POPTRDRAFT_820662	0	1.64116	0.224258
Profile 12	PtpAffx.208877.1.S1_at	POPTRDRAFT_882328	0	1.3343	-0.316448
Profile 12	PtpAffx.214348.1.S1_at	POPTRDRAFT_578493	0	2.99257	-0.163982
Profile 12	PtpAffx.200618.1.S1_s_at	POPTRDRAFT_640851	0	2.81595	0.225204
Profile 12	PtpAffx.204982.1.S1_s_at	POPTRDRAFT_875123	0	2.93228	0.437169
Profile 12	PtpAffx.80209.1.S1_at	POPTRDRAFT_646889	0	1.47256	0.163208
Profile 12	PtpAffx.126703.1.S1_at	POPTRDRAFT_559398	0	0.81661	-0.29249
Profile 12	PtpAffx.4602.1.S1_s_at	POPTRDRAFT_816956	0	1.30953	-0.458523
Profile 12	PtpAffx.5817.1.S1_s_at	POPTRDRAFT_593809	0	1.24119	-0.0144896
Profile 12	PtpAffx.221956.1.S1_at	POPTRDRAFT_796669	0	1.36711	-0.307573
Profile 12	Ptp.2014.1.S1_s_at	POPTRDRAFT_653293	0	1.09021	-0.305428
Profile 12	PtpAffx.200348.1.S1_at	POPTRDRAFT_179852	0	1.13313	0.0738591
Profile 12	PtpAffx.200654.1.S1_at	POPTRDRAFT_1067650	0	1.09258	-0.228247
Profile 12	Ptp.1444.1.A1_at	NAC105	0	3.30819	-0.608138
Profile 12	PtpAffx.2360.3.S1_at	POPTRDRAFT_1076579	0	0.896634	-0.174269
Profile 12	PtpAffx.202474.1.S1_at	POPTRDRAFT_755854	0	0.968135	0.0318306
Profile 12	PtpAffx.3999.1.S1_a_at	POPTRDRAFT_719452	0	1.33628	0.0875481
Profile 12	PtpAffx.200883.1.S1_at	POPTRDRAFT_549371	0	1.63418	0.221979
Profile 12	PtpAffx.128912.2.S1_s_at	POPTRDRAFT_827456	0	1.01318	-0.253785
Profile 12	PtpAffx.221097.1.S1_at	POPTRDRAFT_781371	0	1.59677	0.332123
Profile 12	PtpAffx.222075.1.S1_at	POPTRDRAFT_291972	0	0.838917	-0.0152822
Profile 12	PtpAffx.163436.1.S1_s_at	POPTRDRAFT_554077	0	0.881415	-0.135734
Profile 12	PtpAffx.4198.1.S1_at	POPTRDRAFT_657009	0	1.02804	-0.0744194
Profile 12	PtpAffx.151346.1.S1_at	NAC119	0	5.32534	1.07742
Profile 12	PtpAffx.147925.1.S1_at	POPTRDRAFT_251530	0	1.12209	0.243971
Profile 12	Ptp.1861.1.S1_x_at	POPTRDRAFT_567566	0	0.9042	-0.185483
Profile 12	Ptp.7863.1.S1_at	POPTRDRAFT_658643	0	1.10119	0.116586
Profile 12	PtpAffx.113758.1.S1_s_at	POPTRDRAFT_554317	0	1.10978	-0.160948
Profile 12	Ptp.4684.1.S1_s_at	TUB16	0	1.65369	0.251192
Profile 12	PtpAffx.215260.1.S1_at	NAC133	0	5.79517	-1.16178
Profile 12	PtpAffx.122510.1.S1_at	POPTRDRAFT_547603	0	1.21791	0.0878594
Profile 12	PtpAffx.205161.1.S1_at	POPTRDRAFT_558490	0	2.42618	0.30114
Profile 12	PtpAffx.206898.1.S1_at	POPTRDRAFT_763726	0	1.3457	-0.0373291
Profile 12	PtpAffx.209224.1.S1_at	POPTRDRAFT_770111	0	6.82764	1.12446
Profile 12	PtpAffx.224507.1.S1_at	POPTRDRAFT_761852	0	1.13225	-0.391465
Profile 12	Ptp.4616.1.S1_at	POPTRDRAFT_576706	0	0.915375	0.0781725
Profile 12	PtpAffx.104325.1.S1_at	POPTRDRAFT_713242	0	1.62711	0.429845
Profile 12	PtpAffx.214138.1.S1_at	POPTRDRAFT_578087	0	0.958108	0.172348
Profile 12	PtpAffx.205500.1.S1_at	POPTRDRAFT_559157	0	1.15612	-0.105099
Profile 12	PtpAffx.211850.1.S1_s_at	POPTRDRAFT_572918	0	1.92036	0.357883
Profile 12	PtpAffx.122007.1.S1_s_at	POPTRDRAFT_723690	0	1.3034	0.0724508
Profile 12	Ptp.6511.1.S1_s_at	POPTRDRAFT_640037	0	1.35855	0.207369
Profile 12	PtpAffx.224642.1.S1_s_at	POPTRDRAFT_231119	0	1.32121	0.0727178
Profile 12	Ptp.7628.1.S1_at	POPTRDRAFT_564607	0	1.53154	-0.289007
Profile 12	PtpAffx.220290.1.S1_s_at	POPTRDRAFT_284328	0	1.52486	0.110012
Profile 12	PtpAffx.25261.2.S1_s_at	POPTRDRAFT_588174	0	1.13765	-0.242945
Profile 12	PtpAffx.131613.1.S1_s_at	ARP901	0	0.84962	0.0852471
Profile 12	PtpAffx.4246.2.S1_a_at	POPTRDRAFT_574474	0	4.04426	-0.941368
Profile 12	PtpAffx.208974.1.S1_at	POPTRDRAFT_658937	0	0.975993	-0.0182848
Profile 12	PtpAffx.23373.3.A1_at	POPTRDRAFT_832339	0	1.41545	-0.112439
Profile 12	PtpAffx.201208.1.S1_at	POPTRDRAFT_550046	0	1.09514	-0.00913514
Profile 12	PtpAffx.203167.1.S1_at	POPTRDRAFT_799860	0	1.02583	0.0486786
Profile 12	PtpAffx.200940.1.S1_at	SNT903	0	1.51396	0.268364
Profile 12	PtpAffx.94796.1.A1_s_at	POPTRDRAFT_829713	0	1.26528	0.0228621
Profile 12	PtpAffx.209937.1.S1_at	POPTRDRAFT_568822	0	2.64227	-0.674965
Profile 12	PtpAffx.163051.2.S1_s_at	POPTRDRAFT_593943	0	1.30006	0.0743133
Profile 12	PtpAffx.211509.1.S1_at	POPTRDRAFT_244292	0	1.16996	-0.223225
Profile 12	Ptp.928.1.A1_s_at	POPTRDRAFT_1087926	0	1.25857	0.263012
Profile 12	Ptp.4320.1.S1_at	POPTRDRAFT_663393	0	1.00341	-0.199713
Profile 12	PtpAffx.5891.1.S1_at	POPTRDRAFT_1082438	0	2.38864	-0.700594
Profile 12	PtpAffx.163413.1.S1_s_at	POPTRDRAFT_823706	0	1.202	-0.374953
Profile 12	PtpAffx.131727.1.S1_at	POPTRDRAFT_830735	0	1.2662	0.052952
Profile 12	PtpAffx.86634.1.S1_s_at	POPTRDRAFT_815980	0	1.91504	0.0282997
Profile 12	PtpAffx.218515.1.S1_s_at	POPTRDRAFT_423475	0	2.60642	0.596866
Profile 12	PtpAffx.50347.1.S1_at	POPTRDRAFT_584639	0	1.08381	-0.156203
Profile 12	Ptp.5044.1.S1_s_at	POPTRDRAFT_671736	0	1.64606	-0.51684
Profile 12	PtpAffx.54176.1.S1_at	POPTRDRAFT_798148	0	2.29161	-0.3335
Profile 12	PtpAffx.152465.1.S1_s_at	POPTRDRAFT_573919	0	1.30353	-0.235199
Profile 12	PtpAffx.15002.2.S1_at	POPTRDRAFT_590073	0	0.634814	-0.169745
Profile 12	PtpAffx.139442.1.S1_s_at	POPTRDRAFT_806661	0	1.31113	-0.0391801
Profile 12	PtpAffx.92254.1.S1_s_at	POPTRDRAFT_296528	0	1.37858	0.285383
Profile 12	PtpAffx.36518.1.S1_s_at	POPTRDRAFT_568889	0	1.46858	0.268021
Profile 12	PtpAffx.201004.1.S1_at	POPTRDRAFT_752651	0	1.10582	-0.248648
Profile 12	PtpAffx.213359.1.S1_at	POPTRDRAFT_256037	0	1.01667	-0.109853
Profile 12	PtpAffx.213727.1.S1_at	POPTRDRAFT_577179	0	1.55405	-0.307912
Profile 12	PtpAffx.205948.1.S1_at	POPTRDRAFT_761764	0	1.26675	0.194533
Profile 12	PtpAffx.139026.1.S1_s_at	POPTRDRAFT_765876	0	1.99065	0.479992
Profile 12	PtpAffx.216924.1.S1_s_at	POPTRDRAFT_583906	0	2.74393	0.11436
Profile 12	PtpAffx.209928.1.S1_at	POPTRDRAFT_568792	0	1.21725	0.195765
Profile 12	PtpAffx.80529.2.A1_at	POPTRDRAFT_809534	0	1.45415	-0.103254
Profile 12	PtpAffx.152776.1.S1_at	POPTRDRAFT_1085201	0	1.07953	-0.167832
Profile 12	PtpAffx.200311.1.S1_at	POPTRDRAFT_179599	0	1.08634	0.210788
Profile 12	PtpAffx.204337.1.S1_at	SAUR52	0	3.01902	0.191048
Profile 12	PtpAffx.44320.1.A1_s_at	BRD908	0	1.488	0.168864
Profile 12	PtpAffx.119912.1.S1_at	POPTRDRAFT_195974	0	0.823635	0.0166378
Profile 12	PtpAffx.216296.1.S1_at	POPTRDRAFT_270035	0	2.22172	0.541277
Profile 12	PtpAffx.54853.1.S1_a_at	POPTRDRAFT_720720	0	0.795226	-0.216537
Profile 12	PtpAffx.224371.1.S1_at	POPTRDRAFT_859183	0	5.75885	-0.513691
Profile 12	PtpAffx.219980.1.S1_at	POPTRDRAFT_423997	0	1.30482	0.337919
Profile 12	PtpAffx.211969.1.S1_at	POPTRDRAFT_573189	0	1.84687	0.433627
Profile 12	Ptp.2234.1.S1_s_at	POPTRDRAFT_421719	0	2.10471	0.165867
Profile 12	PtpAffx.212804.1.S1_at	POPTRDRAFT_252256	0	1.12415	-0.00622168
Profile 12	PtpAffx.215575.1.S1_at	POPTRDRAFT_581042	0	2.74246	0.399547
Profile 12	PtpAffx.149478.1.S1_s_at	POPTRDRAFT_798682	0	1.48178	-0.429133
Profile 12	PtpAffx.213868.1.S1_at	POPTRDRAFT_909266	0	2.11567	0.184072
Profile 12	PtpAffx.25006.1.S1_at	POPTRDRAFT_837131	0	2.62743	0.0178083
Profile 12	PtpAffx.207795.1.S1_at	DCL903	0	1.85496	0.033657
Profile 12	PtpAffx.200196.1.S1_at	POPTRDRAFT_750824	0	1.39375	-0.0934558
Profile 12	PtpAffx.223249.1.S1_x_at	POPTRDRAFT_681025	0	1.25954	-0.00453066
Profile 12	PtpAffx.222227.1.S1_at	POPTRDRAFT_782171	0	1.87949	0.389902
Profile 12	PtpAffx.126496.1.S1_at	POPTRDRAFT_1085677	0	1.8443	-0.422235
Profile 12	PtpAffx.97624.1.S1_s_at	POPTRDRAFT_865471	0	1.60823	-0.364409
Profile 12	PtpAffx.124732.1.S1_s_at	POPTRDRAFT_581042	0	2.57586	0.403705
Profile 12	PtpAffx.122754.1.S1_at	POPTRDRAFT_556152	0	1.16698	0.106059
Profile 12	PtpAffx.14809.2.S1_at	TUB7	0	0.970096	-0.227902
Profile 12	PtpAffx.223249.1.S1_s_at	POPTRDRAFT_681025	0	0.99811	-0.151164
Profile 12	PtpAffx.162916.1.S1_at	POPTRDRAFT_649070	0	1.36166	0.198208
Profile 12	PtpAffx.213935.1.S1_at	POPTRDRAFT_259091	0	1.06985	-0.11617
Profile 12	PtpAffx.5903.1.A1_a_at	POPTRDRAFT_711461	0	3.34925	0.611441
Profile 12	Ptp.6290.1.S1_at	POPTRDRAFT_659268	0	1.07574	0.236872
Profile 12	PtpAffx.7617.1.S1_a_at	ACT2	0	1.4555	-0.273861
Profile 12	PtpAffx.131853.1.S1_s_at	POPTRDRAFT_646676	0	1.44807	-0.304563
Profile 12	PtpAffx.112304.2.S1_at	POPTRDRAFT_823195	0	1.68263	-0.52445
Profile 12	PtpAffx.213023.1.S1_at	POPTRDRAFT_575675	0	1.63182	0.104531
Profile 12	PtpAffx.222447.1.S1_at	POPTRDRAFT_293613	0	4.97755	-1.20179
Profile 12	PtpAffx.221181.1.S1_at	POPTRDRAFT_591952	0	1.87415	-0.000881574
Profile 12	PtpAffx.205531.1.S1_s_at	POPTRDRAFT_559227	0	1.10031	-0.113261
Profile 12	PtpAffx.39381.1.A1_s_at	POPTRDRAFT_1073812	0	0.760666	-0.0999519
Profile 12	PtpAffx.221710.1.S1_at	POPTRDRAFT_792826	0	0.985623	-0.0550742
Profile 12	PtpAffx.113553.2.S1_at	POPTRDRAFT_820137	0	1.31382	0.239038
Profile 12	PtpAffx.45099.1.S1_s_at	POPTRDRAFT_832346	0	0.942366	-0.298013
Profile 12	PtpAffx.215497.1.S1_s_at	POPTRDRAFT_580890	0	1.35663	0.225538
Profile 12	PtpAffx.249.291.S1_s_at	POPTRDRAFT_765468	0	1.13825	0.274789
Profile 12	PtpAffx.206338.1.S1_at	POPTRDRAFT_762555	0	1.20679	-0.0192177
Profile 12	PtpAffx.23610.1.S1_s_at	POPTRDRAFT_576239	0	0.834911	-0.281539
Profile 12	PtpAffx.214151.1.S1_at	POPTRDRAFT_911251	0	1.00607	0.00380303
Profile 12	Ptp.1314.1.S1_s_at	POPTRDRAFT_822224	0	1.17431	-0.054856
Profile 12	PtpAffx.20153.2.S1_at	POPTRDRAFT_665011	0	1.16124	-0.351383
Profile 12	PtpAffx.203097.1.S1_at	POPTRDRAFT_554040	0	3.57986	0.817797
Profile 12	PtpAffx.144144.1.S1_s_at	POPTRDRAFT_653293	0	1.27726	-0.430188
Profile 12	PtpAffx.119923.1.S1_s_at	POPTRDRAFT_578868	0	0.919406	-0.15702
Profile 12	PtpAffx.7885.2.S1_at	POPTRDRAFT_714540	0	0.907593	0.0658148
Profile 12	PtpAffx.131142.1.S1_a_at	POPTRDRAFT_1110513	0	1.40113	0.366348
Profile 12	Ptp.6085.1.S1_s_at	POPTRDRAFT_671736	0	1.39094	-0.50179
Profile 12	Ptp.7396.2.S1_at	POPTRDRAFT_801385	0	0.83644	-0.0705822
Profile 12	PtpAffx.206649.1.S1_at	POPTRDRAFT_561611	0	1.42428	0.341495
Profile 12	PtpAffx.127421.1.A1_at	POPTRDRAFT_761509	0	0.962809	-0.310117
Profile 12	PtpAffx.214015.1.S1_at	POPTRDRAFT_778643	0	3.41724	0.792429
Profile 12	PtpAffx.221112.1.S1_s_at	POPTRDRAFT_286586	0	1.85159	-0.312809
Profile 12	PtpAffx.11769.1.S1_s_at	POPTRDRAFT_824889	0	1.1122	-0.34515
Profile 12	PtpAffx.213727.1.S1_s_at	POPTRDRAFT_577179	0	1.25624	-0.425741
Profile 12	PtpAffx.200094.1.S1_at	MYB007	0	1.12808	0.275734
Profile 12	PtpAffx.675.10.S1_s_at	POPTRDRAFT_547834	0	1.49685	0.0962758
Profile 12	PtpAffx.72920.1.S1_at	POPTRDRAFT_563924	0	0.681824	-0.161976
Profile 12	PtpAffx.223290.1.S1_at	POPTRDRAFT_1113326	0	1.17647	0.103955
Profile 12	PtpAffx.27285.1.A1_s_at	POPTRDRAFT_814858	0	0.908175	0.0486452
Profile 12	PtpAffx.70458.2.S1_at	POPTRDRAFT_252306	0	1.23939	0.298116
Profile 12	PtpAffx.209173.1.S1_at	POPTRDRAFT_822314	0	1.33499	0.202468
Profile 12	PtpAffx.224325.1.S1_at	POPTRDRAFT_413573	0	1.53383	-0.214352
Profile 12	Ptp.8115.1.S1_at	POPTRDRAFT_829561	0	0.980143	-0.104414
Profile 12	PtpAffx.2212.1.A1_s_at	POPTRDRAFT_248199	0	2.67378	0.118252
Profile 12	PtpAffx.14366.1.S1_at	POPTRDRAFT_836228	0	1.84444	0.0809965
Profile 12	Ptp.1886.1.S1_at	POPTRDRAFT_556478	0	2.1148	0.288525
Profile 12	PtpAffx.161607.1.S1_at	POPTRDRAFT_271320	0	1.21934	-0.0382934
Profile 12	PtpAffx.65172.1.S1_s_at	POPTRDRAFT_576603	0	2.17705	-0.662191
Profile 12	PtpAffx.205669.1.S1_at	POPTRDRAFT_205296	0	1.13457	-0.151592
Profile 12	PtpAffx.24154.1.A1_at	POPTRDRAFT_1097893	0	1.21618	0.162816
Profile 12	PtpAffx.209166.1.S1_at	POPTRDRAFT_770030	0	1.53693	0.347576
Profile 12	PtpAffx.163438.1.S1_at	POPTRDRAFT_776365	0	1.02155	-0.174099
Profile 12	PtpAffx.202585.1.S1_s_at	POPTRDRAFT_756117	0	1.20279	-0.276339
Profile 12	PtpAffx.110996.1.S1_s_at	POPTRDRAFT_708767	0	2.13002	-0.138115
Profile 12	PtpAffx.201789.1.S1_x_at	POPTRDRAFT_1071446	0	1.15497	-0.0684196
Profile 12	PtpAffx.208216.1.S1_s_at	POPTRDRAFT_873606	0	1.26703	-0.0415224
Profile 12	PtpAffx.223094.1.S1_s_at	POPTRDRAFT_585052	0	2.00233	0.314577
Profile 12	PtpAffx.138282.1.S1_s_at	POPTRDRAFT_593790	0	1.29181	0.0244334
Profile 12	PtpAffx.212552.1.S1_at	POPTRDRAFT_903234	0	1.44549	-0.164973
Profile 12	PtpAffx.163462.1.S1_at	POPTRDRAFT_827164	0	1.02678	0.120883
Profile 12	PtpAffx.157368.1.S1_s_at	POPTRDRAFT_712364	0	1.70166	-0.0624329
Profile 12	PtpAffx.50479.1.A1_at	POPTRDRAFT_816877	0	1.38867	-0.00683743
Profile 12	PtpAffx.205607.1.S1_at	POPTRDRAFT_1078757	0	1.11552	0.0342197
Profile 12	PtpAffx.131198.1.S1_at	POPTRDRAFT_1119034	0	1.10479	0.151459
Profile 12	PtpAffx.205111.1.S1_at	POPTRDRAFT_558395	0	1.60719	-0.00741976
Profile 12	PtpAffx.19531.1.S1_at	MYB055	0	2.15041	0.311226
Profile 12	PtpAffx.201194.1.S1_at	POPTRDRAFT_175516	0	1.27614	-0.175245
Profile 12	PtpAffx.201985.1.S1_at	POPTRDRAFT_816416	0	1.7627	-0.0588937
Profile 12	PtpAffx.390.3.S1_at	POPTRDRAFT_822143	0	3.70073	0.131732
Profile 12	PtpAffx.200772.1.S1_at	POPTRDRAFT_752116	0	1.2631	0.121883
Profile 12	PtpAffx.202347.1.S1_at	POPTRDRAFT_552473	0	5.343	0.620096
Profile 12	PtpAffx.8891.1.A1_a_at	POPTRDRAFT_674637	0	1.29448	-0.15093
Profile 12	PtpAffx.201258.1.S1_at	POPTRDRAFT_753206	0	1.5388	0.15651
Profile 12	PtpAffx.115474.1.S1_s_at	POPTRDRAFT_219355	0	1.05688	-0.216566
Profile 12	PtpAffx.208128.1.S1_s_at	POPTRDRAFT_1085280	0	1.17286	0.144828
Profile 12	PtpAffx.209523.1.S1_at	POPTRDRAFT_228687	0	1.51687	-0.0731328
Profile 12	PtpAffx.51614.1.S1_at	POPTRDRAFT_259257	0	1.33664	-0.111573
Profile 12	PtpAffx.219218.1.S1_s_at	POPTRDRAFT_558207	0	1.37704	0.275852
Profile 12	PtpAffx.219731.1.S1_at	POPTRDRAFT_589371	0	0.910538	0.0136011
Profile 12	PtpAffx.219964.1.S1_at	POPTRDRAFT_826527	0	1.0477	-0.150146
Profile 12	PtpAffx.5034.2.S1_at	POPTRDRAFT_823134	0	2.57594	-0.383973
Profile 12	PtpAffx.212569.1.S1_at	POPTRDRAFT_775678	0	1.58321	0.270859
Profile 12	PtpAffx.209132.1.S1_at	POPTRDRAFT_566965	0	1.33317	0.257312
Profile 12	PtpAffx.212333.1.S1_at	POPTRDRAFT_913720	0	1.4168	-0.254311
Profile 12	PtpAffx.105618.1.S1_at	POPTRDRAFT_205434	0	1.25721	0.300675
Profile 12	PtpAffx.22714.1.S1_s_at	POPTRDRAFT_752917	0	0.784895	-0.218701
Profile 12	PtpAffx.39391.1.S1_at	POPTRDRAFT_646180	0	1.10363	0.158571
Profile 12	PtpAffx.123170.1.S1_at	POPTRDRAFT_733631	0	0.790371	-0.147602
Profile 12	Ptp.65.1.S1_s_at	POPTRDRAFT_552473	0	2.86714	-0.0336162
Profile 12	PtpAffx.204718.1.S1_at	POPTRDRAFT_804312	0	1.29445	0.00230039
Profile 12	PtpAffx.103103.1.S1_s_at	POPTRDRAFT_831140	0	1.35366	-0.187005
Profile 12	PtpAffx.215426.1.S1_at	POPTRDRAFT_580736	0	0.956844	-0.331364
Profile 12	Ptp.7359.1.S1_at	POPTRDRAFT_820580	0	1.07328	-0.0729951
Profile 12	PtpAffx.36786.1.S1_at	POPTRDRAFT_719158	0	0.961238	-0.0591851
Profile 12	PtpAffx.204944.1.S1_at	POPTRDRAFT_558016	0	1.5275	0.0263253
Profile 12	PtpAffx.202521.1.S1_at	POPTRDRAFT_816815	0	1.46182	0.207883
Profile 12	PtpAffx.87557.1.S1_s_at	POPTRDRAFT_806661	0	1.44659	0.05414
Profile 12	PtpAffx.59556.1.S1_at	POPTRDRAFT_1121513	0	1.18774	-0.0573772
Profile 12	PtpAffx.209744.1.S1_at	POPTRDRAFT_568378	0	1.26717	-0.213649
Profile 12	PtpAffx.145485.1.S1_at	POPTRDRAFT_1095652	0	0.96852	-0.0970019
Profile 12	PtpAffx.207503.1.S1_at	AGO912	0	3.84387	0.225997
Profile 12	PtpAffx.124545.1.S1_s_at	POPTRDRAFT_1072847	0	0.908433	-0.297114
Profile 12	PtpAffx.101921.1.A1_s_at	POPTRDRAFT_657093	0	0.983898	-0.178294
Profile 12	PtpAffx.207257.1.S1_at	POPTRDRAFT_719209	0	1.03101	-0.172658
Profile 12	PtpAffx.91345.1.S1_s_at	POPTRDRAFT_564677	0	1.37679	-0.446817
Profile 12	PtpAffx.143673.1.S1_s_at	POPTRDRAFT_753243	0	1.42336	-0.436202
Profile 12	PtpAffx.51367.1.S1_s_at	POPTRDRAFT_552473	0	1.74841	0.150193
Profile 12	PtpAffx.10376.1.S1_a_at	POPTRDRAFT_246339	0	1.16004	-0.127993
Profile 12	PtpAffx.145919.1.S1_s_at	POPTRDRAFT_642932	0	1.08633	0.0448448
Profile 12	PtpAffx.143837.2.S1_at	POPTRDRAFT_575762	0	1.07978	-0.239932
Profile 12	PtpAffx.24545.1.A1_at	POPTRDRAFT_776599	0	1.00618	-0.235367
Profile 12	PtpAffx.211914.1.S1_at	POPTRDRAFT_775138	0	1.48942	0.276294
Profile 12	PtpAffx.138650.1.A1_s_at	POPTRDRAFT_775678	0	1.41937	-0.343249
Profile 12	PtpAffx.206612.1.S1_at	POPTRDRAFT_763123	0	1.19393	-0.0700587
Profile 12	PtpAffx.210710.1.S1_at	POPTRDRAFT_891000	0	3.06496	0.115821
Profile 12	PtpAffx.137981.1.S1_a_at	POPTRDRAFT_666446	0	1.09002	0.00273885
Profile 12	PtpAffx.206445.1.S1_s_at	POPTRDRAFT_831980	0	1.64286	0.18303
Profile 12	PtpAffx.224814.1.S1_at	POPTRDRAFT_806592	0	1.43221	0.0782789
Profile 12	PtpAffx.72667.1.S1_at	POPTRDRAFT_751629	0	1.25329	0.132057
Profile 12	PtpAffx.210699.1.S1_at	POPTRDRAFT_891388	0	1.05705	0.230168
Profile 12	PtpAffx.11233.1.S1_a_at	POPTRDRAFT_661387	0	2.13407	0.337577
Profile 12	PtpAffx.215584.1.S1_at	POPTRDRAFT_581061	0	1.14031	-0.253685
Profile 12	PtpAffx.51614.2.S1_at	POPTRDRAFT_259257	0	1.21485	-0.211556
Profile 12	PtpAffx.219693.1.S1_at	POPTRDRAFT_780940	0	1.43147	-0.232372
Profile 12	PtpAffx.212532.1.S1_at	POPTRDRAFT_900808	0	1.53995	0.305538
Profile 12	PtpAffx.114743.2.A1_a_at	POPTRDRAFT_803304	0	1.53386	0.165229
Profile 12	PtpAffx.205879.1.S1_at	POPTRDRAFT_862465	0	1.18897	-0.0454185
Profile 12	Ptp.6778.1.S1_s_at	POPTRDRAFT_711461	0	3.38684	0.753317
Profile 12	PtpAffx.221496.1.S1_at	POPTRDRAFT_781907	0	1.37244	-0.140117
Profile 12	PtpAffx.207935.1.S1_at	POPTRDRAFT_418833	0	2.06399	-0.203866
Profile 12	PtpAffx.211028.1.S1_at	POPTRDRAFT_662998	0	1.14822	-0.314129
Profile 12	PtpAffx.16402.2.S1_a_at	POPTRDRAFT_817893	0	1.54327	-0.20966
Profile 12	PtpAffx.211304.1.S1_x_at	POPTRDRAFT_774018	0	1.08926	-0.219397
Profile 12	PtpAffx.101182.1.A1_at	POPTRDRAFT_835863	0	1.71989	0.274513
Profile 12	Ptp.2336.1.S1_at	POPTRDRAFT_644634	0	2.67623	-0.0780025
Profile 12	PtpAffx.209622.1.S1_s_at	POPTRDRAFT_568084	0	4.03881	-0.664192
Profile 12	PtpAffx.42515.1.A1_at	POPTRDRAFT_568374	0	2.04039	0.0245334
Profile 12	PtpAffx.158814.1.S1_at	POPTRDRAFT_677784	0	1.3811	-0.0770065
Profile 12	Ptp.5338.2.S1_s_at	POPTRDRAFT_747757	0	1.17546	0.0422734
Profile 12	PtpAffx.217034.1.S1_s_at	POPTRDRAFT_745842	0	0.961982	0.0967337
Profile 12	PtpAffx.13703.1.S1_s_at	POPTRDRAFT_675419	0	1.22785	-0.00790126
Profile 12	PtpAffx.206393.1.S1_at	ACO5	0	6.26001	0.149107
Profile 12	PtpAffx.89675.1.S1_at	POPTRDRAFT_255709	0	1.05387	-0.240359
Profile 12	PtpAffx.204618.1.S1_s_at	POPTRDRAFT_201360	0	1.52292	-0.276455
Profile 12	PtpAffx.151152.1.S1_at	POPTRDRAFT_836776	0	1.3074	-0.0979343
Profile 12	PtpAffx.20917.1.A1_s_at	POPTRDRAFT_733581	0	1.13626	-0.0927415
Profile 12	PtpAffx.204591.1.S1_at	POPTRDRAFT_557194	0	0.951367	-0.294314
Profile 12	PtpAffx.211963.1.S1_at	POPTRDRAFT_664956	0	1.76591	0.461532
Profile 12	PtpAffx.214094.1.S1_s_at	POPTRDRAFT_577994	0	1.20636	0.0840241
Profile 12	PtpAffx.203287.1.S1_at	ERF88	0	1.53827	-0.403367
Profile 12	PtpAffx.215534.1.S1_s_at	POPTRDRAFT_586052	0	0.937078	-0.185541
Profile 12	PtpAffx.206339.1.S1_at	POPTRDRAFT_560966	0	1.62344	-0.308404
Profile 12	PtpAffx.209325.1.S1_at	POPTRDRAFT_882858	0	1.21787	0.115221
Profile 12	PtpAffx.201698.1.S1_s_at	POPTRDRAFT_551120	0	0.941755	0.130601
Profile 12	PtpAffx.152473.1.S1_at	GRAS64	0	2.03982	0.479271
Profile 12	PtpAffx.53139.1.S1_at	POPTRDRAFT_568577	0	1.67263	-0.090432
Profile 12	PtpAffx.206690.1.S1_at	POPTRDRAFT_561680	0	2.57341	0.412277
Profile 12	PtpAffx.209160.1.S1_at	POPTRDRAFT_822299	0	2.27413	0.53474
Profile 12	PtpAffx.37837.1.A1_s_at	POPTRDRAFT_781907	0	2.51747	0.399652
Profile 12	PtpAffx.297.2.A1_a_at	POPTRDRAFT_582963	0	0.95802	-0.278807
Profile 12	PtpAffx.28101.1.A1_at	POPTRDRAFT_771513	0	1.12406	-0.365465
Profile 12	PtpAffx.211223.1.S1_at	POPTRDRAFT_663390	0	1.51508	0.0138855
Profile 12	PtpAffx.70210.2.S1_a_at	POPTRDRAFT_1102449	0	1.98881	-0.436002
Profile 12	PtpAffx.201821.1.S1_at	POPTRDRAFT_798647	0	1.29409	0.296718
Profile 12	PtpAffx.70584.1.S1_s_at	POPTRDRAFT_820138	0	1.12301	-0.184381
Profile 12	PtpAffx.202783.1.S1_at	POPTRDRAFT_415209	0	1.22786	-0.183834
Profile 12	PtpAffx.98357.1.S1_at	POPTRDRAFT_551641	0	2.08401	0.556106
Profile 12	PtpAffx.5625.2.A1_a_at	POPTRDRAFT_567342	0	1.28108	0.333841
Profile 12	Ptp.6930.1.S1_at	POPTRDRAFT_825640	0	1.83752	0.312917
Profile 12	PtpAffx.212185.1.S1_at	POPTRDRAFT_826108	0	1.29618	-0.115037
Profile 12	PtpAffx.209083.1.S1_at	POPTRDRAFT_225956	0	1.00666	0.118456
Profile 12	PtpAffx.203586.1.S1_at	POPTRDRAFT_758222	0	0.892953	0.144353
Profile 12	PtpAffx.137556.1.S1_at	RAP1	0	1.11636	-0.0134936
Profile 12	PtpAffx.212146.1.S1_at	POPTRDRAFT_248199	0	2.66853	0.468501
Profile 12	Ptp.7859.1.S1_at	POPTRDRAFT_1077065	0	2.9085	-0.573306
Profile 12	PtpAffx.207935.1.S1_x_at	POPTRDRAFT_418833	0	2.02768	-0.0108638
Profile 12	PtpAffx.201110.1.S1_at	POPTRDRAFT_549826	0	1.68988	-0.0324785
Profile 12	PtpAffx.210675.1.S1_at	POPTRDRAFT_823428	0	1.1536	0.0387929
Profile 12	PtpAffx.200870.1.S1_at	POPTRDRAFT_549340	0	1.75555	-0.154076
Profile 12	PtpAffx.200529.1.S1_at	POPTRDRAFT_181051	0	0.925268	-0.154088
Profile 12	PtpAffx.9486.1.S1_at	POPTRDRAFT_823637	0	1.79112	0.17767
Profile 12	PtpAffx.63116.1.A1_s_at	POPTRDRAFT_819055	0	2.69618	-0.778485
Profile 12	Ptp.6958.1.S1_s_at	POPTRDRAFT_572884	0	2.09185	0.209991
Profile 12	PtpAffx.200607.1.S1_at	POPTRDRAFT_751759	0	1.58551	0.142259
Profile 12	PtpAffx.205775.1.S1_at	POPTRDRAFT_761373	0	1.19643	0.138616
Profile 12	PtpAffx.35467.1.S1_a_at	POPTRDRAFT_837122	0	0.741321	-0.0943808
Profile 12	PtpAffx.157009.1.S1_at	POPTRDRAFT_1077743	0	0.722857	-0.150836
Profile 12	Ptp.4725.1.S1_s_at	POPTRDRAFT_578868	0	1.02605	-0.110347
Profile 12	PtpAffx.204315.1.S1_at	POPTRDRAFT_1077065	0	3.42582	-0.10431
Profile 12	PtpAffx.222860.1.S1_s_at	CYP72A42v2	0	1.32461	-0.0151443
Profile 12	PtpAffx.24824.1.A1_at	POPTRDRAFT_720206	0	0.843737	-0.12106
Profile 12	PtpAffx.219727.1.S1_at	POPTRDRAFT_589360	0	2.20974	0.550055
Profile 12	PtpAffx.208758.1.S1_at	POPTRDRAFT_769281	0	1.00847	-0.229622
Profile 12	PtpAffx.207882.1.S1_at	POPTRDRAFT_564271	0	1.44717	-0.380506
Profile 12	PtpAffx.130644.1.S1_at	POPTRDRAFT_708845	0	1.3122	0.0448876
Profile 12	PtpAffx.216404.1.S1_s_at	POPTRDRAFT_672330	0	1.08687	-0.312682
Profile 12	PtpAffx.249.533.S1_a_at	POPTRDRAFT_823076	0	1.09168	-0.004802
Profile 12	PtpAffx.205856.1.S1_at	POPTRDRAFT_559906	0	1.16395	0.292208
Profile 12	Ptp.3530.1.S1_at	POPTRDRAFT_745625	0	1.35715	-0.239689
Profile 12	PtpAffx.60298.1.S1_s_at	POPTRDRAFT_560673	0	2.13827	0.428346
Profile 12	PtpAffx.212759.1.S1_at	POPTRDRAFT_575113	0	0.889238	-0.255311
Profile 12	PtpAffx.207646.1.S1_at	POPTRDRAFT_563766	0	2.1373	-0.116222
Profile 12	PtpAffx.137981.1.S1_at	POPTRDRAFT_666446	0	0.909623	-0.155226
Profile 12	PtpAffx.219293.1.S1_s_at	POPTRDRAFT_588639	0	1.27012	0.236494
Profile 12	PtpAffx.79896.1.A1_at	POPTRDRAFT_561807	0	1.99172	-0.480444
Profile 12	PtpAffx.206090.1.S1_x_at	POPTRDRAFT_865471	0	1.89791	-0.557305
Profile 12	PtpAffx.204104.1.S1_at	POPTRDRAFT_199395	0	1.23665	0.0943768
Profile 12	PtpAffx.204692.1.S1_at	POPTRDRAFT_201901	0	1.16409	-0.33778
Profile 12	PtpAffx.97840.1.S1_at	POPTRDRAFT_830837	0	0.959979	-0.320255
Profile 12	PtpAffx.156953.1.S1_s_at	POPTRDRAFT_775451	0	1.06562	-0.389392
Profile 12	PtpAffx.16899.1.S1_at	POPTRDRAFT_831745	0	1.29818	-0.116115
Profile 12	PtpAffx.207635.1.S1_at	POPTRDRAFT_803164	0	1.39297	0.172522
Profile 12	PtpAffx.2017.6.A1_s_at	POPTRDRAFT_597072	0	0.913246	-0.254325
Profile 12	PtpAffx.201426.1.S1_s_at	POPTRDRAFT_642557	0	1.75058	0.167732
Profile 12	PtpAffx.203781.1.S1_at	POPTRDRAFT_197275	0	1.36505	0.11378
Profile 12	PtpAffx.2662.1.A1_a_at	POPTRDRAFT_773905	0	0.869745	-0.134319
Profile 12	PtpAffx.218698.1.S1_at	POPTRDRAFT_278790	0	1.75997	0.00662988
Profile 12	PtpAffx.50827.1.A1_at	POPTRDRAFT_1097893	0	1.29816	-0.149455
Profile 12	PtpAffx.249.227.A1_a_at	POPTRDRAFT_677784	0	1.00138	-0.140665
Profile 12	PtpAffx.54452.1.S1_s_at	POPTRDRAFT_757477	0	1.10106	-0.219805
Profile 12	PtpAffx.205643.1.S1_at	POPTRDRAFT_761111	0	1.17507	-0.0297168
Profile 12	PtpAffx.202662.1.S1_at	POPTRDRAFT_645415	0	1.42488	0.306672
Profile 12	PtpAffx.211222.1.S1_s_at	POPTRDRAFT_663389	0	0.950816	-0.265946
Profile 12	PtpAffx.222899.1.S1_at	POPTRDRAFT_595906	0	2.99995	-0.346618
Profile 12	PtpAffx.201081.1.S1_at	POPTRDRAFT_174722	0	1.2705	0.0733509
Profile 12	PtpAffx.204462.1.S1_s_at	POPTRDRAFT_649063	0	1.09083	0.0819872
Profile 12	PtpAffx.218505.1.S1_x_at	POPTRDRAFT_586997	0	2.21103	-0.748252
Profile 12	PtpAffx.213299.1.S1_at	POPTRDRAFT_576272	0	2.39974	-0.200586
Profile 12	PtpAffx.143162.1.S1_at	POPTRDRAFT_568577	0	1.94944	-0.279543
Profile 12	PtpAffx.8434.1.A1_at	POPTRDRAFT_262067	0	1.01124	-0.308687
Profile 12	PtpAffx.2179.1.S1_at	NAC045	0	2.78956	0.296182
Profile 12	PtpAffx.56861.1.A1_at	POPTRDRAFT_1099156	0	1.38994	-0.346541
Profile 12	PtpAffx.3808.2.A1_at	POPTRDRAFT_1089355	0	1.10862	-0.0870115
Profile 12	PtpAffx.216104.1.S1_s_at	POPTRDRAFT_269098	0	1.04321	-0.115019
Profile 12	PtpAffx.13651.1.A1_s_at	POPTRDRAFT_816506	0	1.47233	0.0440169
Profile 12	PtpAffx.38578.1.A1_at	POPTRDRAFT_775624	0	1.22565	0.0659616
Profile 12	PtpAffx.154303.1.S1_s_at	POPTRDRAFT_589941	0	3.20418	0.4552
Profile 12	PtpAffx.79188.1.S1_at	POPTRDRAFT_830690	0	1.7297	-0.53233
Profile 12	PtpAffx.211124.1.S1_at	POPTRDRAFT_571337	0	1.23128	0.0392619
Profile 12	PtpAffx.215202.1.S1_s_at	POPTRDRAFT_228791	0	5.37932	0.270854
Profile 12	PtpAffx.206582.1.S1_at	POPTRDRAFT_763046	0	1.21067	0.0495882
Profile 12	PtpAffx.208001.1.S1_at	POPTRDRAFT_656780	0	2.73294	-0.191761
Profile 12	PtpAffx.4962.1.S1_at	POPTRDRAFT_253510	0	1.97594	0.521991
Profile 12	PtpAffx.219142.1.S1_x_at	CYP72D2-2	0	2.68811	-0.288676
Profile 12	PtpAffx.131142.1.S1_at	POPTRDRAFT_1071977	0	1.41612	0.282988
Profile 12	PtpAffx.210655.1.S1_at	POPTRDRAFT_570270	0	1.69011	-0.371094
Profile 12	Ptp.2015.1.S1_at	POPTRDRAFT_646023	0	4.46808	0.501033
Profile 12	PtpAffx.132389.2.S1_s_at	POPTRDRAFT_707348	0	0.774798	-0.147545
Profile 12	PtpAffx.1447.2.S1_s_at	POPTRDRAFT_714495	0	0.801119	-0.215117
Profile 12	PtpAffx.161201.1.S1_at	POPTRDRAFT_928268	0	2.38967	-0.408332
Profile 12	PtpAffx.212299.1.S1_at	CYP728E1	0	1.37453	-0.0440767
Profile 12	PtpAffx.204475.1.S1_at	POPTRDRAFT_832972	0	0.948988	-0.102985
Profile 12	PtpAffx.218610.1.S1_at	POPTRDRAFT_587200	0	1.31948	0.224275
Profile 12	PtpAffx.86747.1.A1_at	POPTRDRAFT_1072058	0	1.11159	0.245461
Profile 12	PtpAffx.7885.1.S1_at	POPTRDRAFT_714540	0	0.970082	0.194751
Profile 12	PtpAffx.209905.1.S1_at	POPTRDRAFT_771650	0	4.47295	-0.00630651
Profile 12	PtpAffx.202982.1.S1_at	POPTRDRAFT_646024	0	4.48754	0.534336
Profile 12	PtpAffx.1194.2.S1_s_at	POPTRDRAFT_679989	0	1.15241	-0.0340045
Profile 12	PtpAffx.150235.1.S1_at	POPTRDRAFT_243082	0	1.06887	-0.248413
Profile 12	PtpAffx.204328.1.S1_x_at	POPTRDRAFT_556682	0	2.73087	-0.281691
Profile 12	PtpAffx.132333.1.A1_at	POPTRDRAFT_418689	0	1.14604	-0.0057185
Profile 12	PtpAffx.216026.1.S1_at	POPTRDRAFT_671736	0	1.40238	-0.356285
Profile 12	PtpAffx.64612.1.S1_at	CYP72A43	0	1.19733	0.0643172
Profile 12	PtpAffx.203855.1.S1_at	POPTRDRAFT_859008	0	1.11798	-0.148301
Profile 12	PtpAffx.212838.1.S1_at	POPTRDRAFT_1101574	0	0.870855	-0.0877009
Profile 12	PtpAffx.157820.1.S1_s_at	CPK15	0	2.68427	-0.26725
Profile 12	Ptp.7657.1.S1_at	POPTRDRAFT_733112	0	5.66694	-0.258815
Profile 12	PtpAffx.200799.1.S1_at	POPTRDRAFT_847025	0	1.35579	0.0942037
Profile 12	PtpAffx.217542.1.S1_s_at	POPTRDRAFT_585052	0	2.36604	0.382642
Profile 12	PtpAffx.212108.1.S1_at	POPTRDRAFT_573610	0	1.54672	-0.1838
Profile 12	PtpAffx.217693.1.S1_s_at	POPTRDRAFT_585399	0	1.1648	0.210999
Profile 12	PtpAffx.208890.1.S1_at	POPTRDRAFT_726903	0	0.954425	-0.142703
Profile 12	PtpAffx.7885.3.S1_at	POPTRDRAFT_714540	0	1.28053	0.191643
Profile 12	PtpAffx.216573.1.S1_at	POPTRDRAFT_583137	0	2.45519	-0.741581
Profile 12	PtpAffx.208894.1.S1_at	POPTRDRAFT_566519	0	1.28337	0.139953
Profile 12	PtpAffx.124498.1.S1_at	POPTRDRAFT_568378	0	2.39207	-0.0326662
Profile 12	Ptp.2834.1.S1_s_at	POPTRDRAFT_822478	0	2.15939	0.51782
Profile 12	PtpAffx.70210.1.S1_at	POPTRDRAFT_1102449	0	1.55092	-0.186164
Profile 12	PtpAffx.206393.1.S1_s_at	ACO5	0	4.91796	-0.576441
Profile 12	PtpAffx.163455.1.S1_at	POPTRDRAFT_594899	0	0.802655	-0.287599
Profile 12	PtpAffx.98695.1.S1_s_at	POPTRDRAFT_763031	0	1.53719	0.102769
Profile 12	PtpAffx.87901.1.A1_at	POPTRDRAFT_560565	0	1.03631	-0.169872
Profile 12	PtpAffx.212239.1.S1_at	POPTRDRAFT_836063	0	1.14249	0.0127096
Profile 12	PtpAffx.454.28.S1_s_at	POPTRDRAFT_577036	0	3.23302	0.127254
Profile 12	PtpAffx.207997.1.S1_at	POPTRDRAFT_766025	0	1.3037	0.0625544
Profile 12	Ptp.5677.1.S1_at	POPTRDRAFT_570188	0	2.20308	-0.406939
Profile 12	PtpAffx.210248.1.S1_at	POPTRDRAFT_569515	0	1.0063	-0.102516
Profile 12	PtpAffx.125366.1.S1_s_at	GRAS3	0	1.49792	-0.365158
Profile 12	PtpAffx.11360.3.S1_a_at	POPTRDRAFT_554892	0	0.999234	-0.174212
Profile 12	PtpAffx.208240.1.S1_at	POPTRDRAFT_657383	0	0.959564	-0.160373
Profile 12	PtpAffx.4337.3.S1_at	POPTRDRAFT_655148	0	1.30143	0.289366
Profile 12	PtpAffx.207397.1.S1_x_at	POPTRDRAFT_655398	0	2.78557	0.710493
Profile 12	PtpAffx.66453.1.S1_at	POPTRDRAFT_824957	0	1.57781	-0.112147
Profile 12	PtpAffx.208569.1.S1_at	POPTRDRAFT_565770	0	1.22789	-0.114819
Profile 12	PtpAffx.143538.2.A1_at	POPTRDRAFT_593670	0	1.20664	-0.301003
Profile 12	PtpAffx.205004.1.S1_at	POPTRDRAFT_768273	0	0.980133	-0.313218
Profile 12	Ptp.1750.1.S1_at	POPTRDRAFT_1109792	0	0.987822	0.0406695
Profile 12	PtpAffx.204845.1.S1_at	POPTRDRAFT_767942	0	1.34435	0.203691
Profile 12	PtpAffx.208729.1.S1_at	POPTRDRAFT_821920	0	1.43601	0.276626
Profile 12	PtpAffx.204150.1.S1_at	POPTRDRAFT_556345	0	1.23711	0.0346071
Profile 12	PtpAffx.2568.1.S1_at	POPTRDRAFT_831456	0	1.74561	-0.249799
Profile 12	Ptp.6139.1.S1_at	CYP728D7v1	0	2.04721	0.435511
Profile 12	PtpAffx.114924.1.A1_s_at	POPTRDRAFT_754756	0	1.9502	-0.4402
Profile 12	Ptp.8142.1.A1_at	POPTRDRAFT_645437	0	1.24039	-0.212048
Profile 12	PtpAffx.216348.1.S1_at	POPTRDRAFT_790677	0	1.11086	-0.313464
Profile 12	PtpAffx.133944.1.A1_at	POPTRDRAFT_732261	0	3.30302	-0.374011
Profile 12	PtpAffx.205197.1.S1_at	POPTRDRAFT_558571	0	3.10346	0.413986
Profile 12	Ptp.5507.1.S1_at	POPTRDRAFT_664050	0	1.17528	-0.201754
Profile 12	PtpAffx.111871.2.S1_at	POPTRDRAFT_1107186	0	3.08389	0.641125
Profile 12	PtpAffx.203850.1.S1_at	POPTRDRAFT_856770	0	1.67711	0.35181
Profile 12	PtpAffx.119791.1.S1_s_at	POPTRDRAFT_571877	0	0.86292	-0.0248642
Profile 12	Ptp.4477.1.S1_at	POPTRDRAFT_639874	0	1.75393	-0.00198293
Profile 12	PtpAffx.202600.1.S1_at	POPTRDRAFT_756147	0	1.86699	0.0274365
Profile 12	PtpAffx.215261.1.S1_at	NAC124	0	1.7929	0.274622
Profile 12	PtpAffx.221564.1.S1_at	POPTRDRAFT_782040	0	1.39729	0.325596
Profile 12	PtpAffx.30999.1.A1_at	POPTRDRAFT_714237	0	1.75484	0.178618
Profile 12	PtpAffx.152627.1.S1_at	POPTRDRAFT_711860	0	2.08357	0.348379
Profile 12	PtpAffx.118525.2.S1_a_at	POPTRDRAFT_833890	0	1.84128	0.122385
Profile 12	PtpAffx.43901.1.A1_at	POPTRDRAFT_549826	0	1.93535	0.0567285
Profile 12	Ptp.43.1.S1_at	POPTRDRAFT_575900	0	1.68762	-0.00893127
Profile 12	PtpAffx.48017.2.S1_a_at	POPTRDRAFT_653302	0	2.07503	0.551511
Profile 12	PtpAffx.62808.1.S1_at	THF-DHG/CYH1	0	0.920914	-0.330629
Profile 12	PtpAffx.1041.1.S1_at	POPTRDRAFT_571855	0	4.45943	0.649699
Profile 12	PtpAffx.210175.1.S1_at	POPTRDRAFT_421740	0	1.08627	-0.330712
Profile 12	PtpAffx.209955.1.S1_at	POPTRDRAFT_806008	0	3.10985	0.575488
Profile 12	PtpAffx.212658.1.S1_at	POPTRDRAFT_251255	0	2.1525	0.440763
Profile 12	Ptp.4666.1.S1_s_at	POPTRDRAFT_550164	0	1.10264	0.0755589
Profile 12	PtpAffx.208209.1.S1_at	POPTRDRAFT_803770	0	1.54712	-0.148635
Profile 12	Ptp.2903.1.A1_s_at	POPTRDRAFT_422024	0	2.76663	-0.0740148
Profile 12	PtpAffx.206330.1.S1_at	DREB3	0	2.38149	-0.208696
Profile 12	PtpAffx.215956.1.S1_at	POPTRDRAFT_811182	0	1.08373	0.00830917
Profile 12	PtpAffx.124413.1.S1_s_at	POPTRDRAFT_831512	0	1.46673	-0.133117
Profile 12	PtpAffx.221543.1.S1_at	POPTRDRAFT_592800	0	6.67121	1.48
Profile 12	PtpAffx.87154.1.A1_at	POPTRDRAFT_920081	0	1.09727	-0.169397
Profile 12	PtpAffx.143538.1.S1_at	POPTRDRAFT_593670	0	1.51003	-0.188995
Profile 12	PtpAffx.213775.1.S1_at	POPTRDRAFT_577298	0	2.64104	0.58508
Profile 12	PtpAffx.204420.1.S1_at	POPTRDRAFT_649005	0	1.37198	0.227225
Profile 12	PtpAffx.212175.1.S1_at	POPTRDRAFT_573797	0	1.57569	-0.237916
Profile 12	PtpAffx.208871.1.S1_at	POPTRDRAFT_769490	0	1.01269	0.0652684
Profile 12	PtpAffx.152681.2.S1_s_at	POPTRDRAFT_556494	0	0.752662	-0.241697
Profile 12	PtpAffx.157739.1.S1_at	POPTRDRAFT_831870	0	0.933188	-0.233369
Profile 12	PtpAffx.76540.1.A1_at	POPTRDRAFT_800231	0	0.879108	0.154865
Profile 12	PtpAffx.7903.2.A1_s_at	POPTRDRAFT_711917	0	1.53193	0.139807
Profile 12	PtpAffx.130574.1.S1_at	POPTRDRAFT_826772	0	0.800878	-0.143837
Profile 12	PtpAffx.216968.1.S1_at	SDG902	0	1.39111	-0.324837
Profile 12	PtpAffx.215077.1.S1_s_at	POPTRDRAFT_579996	0	1.05522	-0.287155
Profile 12	PtpAffx.46971.1.S1_at	POPTRDRAFT_228333	0	1.49677	-0.542563
Profile 12	PtpAffx.211304.1.S1_at	POPTRDRAFT_774018	0	1.11258	-0.128002
Profile 12	Ptp.6339.1.S1_at	POPTRDRAFT_1112267	0	1.8551	0.396972
Profile 12	PtpAffx.55815.2.A1_a_at	POPTRDRAFT_830231	0	1.47486	-0.143637
Profile 12	Ptp.5843.1.S1_s_at	POPTRDRAFT_264878	0	2.21282	-0.32935
Profile 12	PtpAffx.37038.2.S1_s_at	POPTRDRAFT_559599	0	1.61074	0.0129487
Profile 12	PtpAffx.144831.1.S1_s_at	POPTRDRAFT_829438	0	0.949317	0.040405
Profile 12	PtpAffx.82254.1.A1_at	GRAS23	0	1.39519	-0.104478
Profile 12	PtpAffx.212919.1.S1_at	POPTRDRAFT_575437	0	1.46849	-0.502573
Profile 12	PtpAffx.210247.1.S1_at	POPTRDRAFT_772380	0	1.34246	0.185158
Profile 12	PtpAffx.153445.1.A1_at	POPTRDRAFT_576193	0	1.01631	-0.204345
Profile 12	PtpAffx.86800.1.A1_at	POPTRDRAFT_1071977	0	0.905711	-0.241962
Profile 12	PtpAffx.2394.1.A1_s_at	POPTRDRAFT_642557	0	1.95686	0.295979
Profile 12	PtpAffx.147029.1.A1_at	POPTRDRAFT_572402	0	1.37708	0.0161114
Profile 12	PtpAffx.39946.1.S1_at	AMT6	0	6.27775	-0.376016
Profile 12	PtpAffx.113553.1.S1_a_at	POPTRDRAFT_243706	0	1.06317	0.14796
Profile 12	PtpAffx.200167.1.S1_at	POPTRDRAFT_845638	0	1.03667	0.0541465
Profile 12	PtpAffx.204530.1.S1_at	POPTRDRAFT_721707	0	0.971384	-0.0278179
Profile 12	PtpAffx.145511.1.S1_at	POPTRDRAFT_798039	0	4.79971	0.541512
Profile 12	PtpAffx.212896.1.S1_at	POPTRDRAFT_776323	0	2.70408	-0.217256
Profile 12	PtpAffx.23427.1.S1_s_at	POPTRDRAFT_820835	0	1.56119	0.239198
Profile 12	PtpAffx.162976.1.S1_at	POPTRDRAFT_552885	0	1.12747	0.112551
Profile 12	Ptp.7088.1.S1_at	POPTRDRAFT_172135	0	1.46954	-0.310754
Profile 12	PtpAffx.10843.2.A1_s_at	POPTRDRAFT_658893	0	2.5041	-0.880387
Profile 12	PtpAffx.148862.1.S1_at	POPTRDRAFT_1109226	0	1.24332	0.143209
Profile 12	PtpAffx.202199.1.S1_at	POPTRDRAFT_799027	0	1.12744	-0.131785
Profile 12	PtpAffx.205762.1.S1_at	POPTRDRAFT_559705	0	1.6178	0.185714
Profile 12	PtpAffx.207849.1.S1_s_at	POPTRDRAFT_765728	0	1.34792	0.157101
Profile 12	PtpAffx.200066.1.S1_at	POPTRDRAFT_750518	0	1.0009	-0.107143
Profile 12	PtpAffx.208016.1.S1_at	POPTRDRAFT_564537	0	1.23791	0.181672
Profile 12	PtpAffx.223361.1.S1_s_at	POPTRDRAFT_596940	0	1.09375	0.199296
Profile 12	PtpAffx.213488.1.S1_at	POPTRDRAFT_905571	0	1.68481	0.317178
Profile 12	PtpAffx.213215.1.S1_at	POPTRDRAFT_808344	0	1.279	0.19821
Profile 12	PtpAffx.215667.1.S1_x_at	POPTRDRAFT_267181	0	1.73705	-0.165361
Profile 12	PtpAffx.212743.1.S1_at	POPTRDRAFT_666384	0	1.15413	-0.120117
Profile 12	PtpAffx.212845.1.S1_at	POPTRDRAFT_252534	0	1.21734	0.190533
Profile 12	PtpAffx.219242.1.S1_s_at	POPTRDRAFT_588507	0	1.436	-0.480364
Profile 12	PtpAffx.219690.1.S1_at	POPTRDRAFT_780936	0	1.30851	0.304719
Profile 12	PtpAffx.201673.1.S1_at	POPTRDRAFT_830081	0	0.986528	-0.248013
Profile 12	PtpAffx.201708.1.S1_at	POPTRDRAFT_754274	0	1.33031	0.115708
Profile 12	Ptp.4176.1.S1_at	POPTRDRAFT_230613	0	1.25571	-0.0655789
Profile 12	PtpAffx.206998.1.S1_at	POPTRDRAFT_763915	0	1.25511	0.0471627
Profile 12	PtpAffx.223181.1.S1_at	POPTRDRAFT_596591	0	1.43202	0.142323
Profile 12	PtpAffx.160811.1.S1_s_at	POPTRDRAFT_823793	0	1.72557	0.0033221
Profile 12	PtpAffx.111296.1.S1_s_at	POPTRDRAFT_741160	0	0.931054	-0.163276
Profile 12	PtpAffx.17757.2.S1_s_at	POPTRDRAFT_580758	0	1.52376	0.399032
Profile 12	Ptp.6490.1.S1_s_at	POPTRDRAFT_835709	0	0.943684	-0.317345
Profile 12	PtpAffx.202866.1.S1_at	POPTRDRAFT_414318	0	1.21551	0.00352092
Profile 12	PtpAffx.249.391.A1_a_at	POPTRDRAFT_557407	0	1.42838	0.298297
Profile 12	PtpAffx.204720.1.S1_at	POPTRDRAFT_202056	0	1.06379	0.150853
Profile 12	PtpAffx.2212.1.A1_at	POPTRDRAFT_248199	0	3.35853	0.188445
Profile 12	PtpAffx.200108.1.S1_at	GTB903	0	1.31523	0.293796
Profile 12	PtpAffx.9140.1.A1_at	TUB10	0	1.56252	0.32573
Profile 12	PtpAffx.204982.1.S1_at	POPTRDRAFT_875123	0	3.19478	-0.736966
Profile 12	PtpAffx.206710.1.S1_at	POPTRDRAFT_865840	0	1.79657	0.298998
Profile 12	Ptp.3823.1.S1_at	POPTRDRAFT_563393	0	1.17722	-0.0794028
Profile 12	PtpAffx.159991.1.A1_at	POPTRDRAFT_676402	0	1.24923	-0.319685
Profile 12	PtpAffx.206180.1.S1_at	POPTRDRAFT_560645	0	1.81563	-0.618084
Profile 12	PtpAffx.222323.1.S1_at	POPTRDRAFT_782343	0	1.86212	0.452127
Profile 12	PtpAffx.222751.1.S1_at	POPTRDRAFT_595543	0	1.1595	-0.327302
Profile 12	PtpAffx.215785.1.S1_at	POPTRDRAFT_267696	0	1.27269	0.167627
Profile 12	PtpAffx.222531.1.S1_at	POPTRDRAFT_595100	0	2.94163	0.209034
Profile 12	PtpAffx.202680.1.S1_s_at	POPTRDRAFT_289850	0	0.952775	-0.264207
Profile 12	PtpAffx.4851.1.S1_at	POPTRDRAFT_572121	0	2.0858	-0.667014
Profile 12	Ptp.5241.1.S1_at	POPTRDRAFT_651822	0	1.06818	0.168363
Profile 12	PtpAffx.139802.1.S1_at	POPTRDRAFT_559845	0	1.07312	-0.2796
Profile 12	PtpAffx.59414.1.A1_s_at	POPTRDRAFT_727995	0	1.50263	0.25413
Profile 12	PtpAffx.35552.1.A1_at	POPTRDRAFT_554860	0	1.62794	0.00868076
Profile 12	PtpAffx.206126.1.S1_at	POPTRDRAFT_560528	0	1.14849	-0.0945748
Profile 12	PtpAffx.222020.1.S1_x_at	POPTRDRAFT_233571	0	1.86402	-0.517848
Profile 12	PtpAffx.203155.1.S1_at	POPTRDRAFT_554173	0	2.43785	0.221027
Profile 12	PtpAffx.208404.1.S1_at	POPTRDRAFT_418689	0	1.49558	0.392481
Profile 12	PtpAffx.224753.1.S1_at	POPTRDRAFT_235497	0	1.24976	0.291061
Profile 12	PtpAffx.212628.1.S1_at	POPTRDRAFT_666186	0	0.790589	0.0611048
Profile 12	PtpAffx.203676.1.S1_at	CPK15	0	1.50747	0.053373
Profile 12	PtpAffx.214265.1.S1_at	POPTRDRAFT_669220	0	1.53919	-0.413077
Profile 12	PtpAffx.205244.1.S1_at	POPTRDRAFT_558673	0	0.936851	0.133498
Profile 12	PtpAffx.14998.3.S1_s_at	NTMC2T1.1	0	1.26496	-0.0155825
Profile 12	PtpAffx.216439.1.S1_at	POPTRDRAFT_219303	0	1.867	-0.552541
Profile 12	PtpAffx.225008.1.S1_at	POPTRDRAFT_808220	0	2.92156	0.544794
Profile 12	Ptp.6359.1.S1_s_at	POPTRDRAFT_665248	0	1.76319	0.0680705
Profile 12	PtpAffx.201611.1.S1_at	E2Fc	0	1.04322	-0.172069
Profile 12	PtpAffx.146357.1.A1_at	POPTRDRAFT_593926	0	1.15415	0.120774
Profile 12	PtpAffx.200194.1.S1_s_at	POPTRDRAFT_842222	0	1.1062	0.146234
Profile 12	PtpAffx.1696.1.A1_s_at	POPTRDRAFT_561303	0	0.923595	0.205916
Profile 12	PtpAffx.202370.1.S1_at	POPTRDRAFT_644829	0	2.51768	0.53927
Profile 12	PtpAffx.53295.1.S1_at	POPTRDRAFT_654265	0	1.61329	0.125147
Profile 12	PtpAffx.202562.1.S1_s_at	POPTRDRAFT_552947	0	1.95536	0.373912
Profile 12	PtpAffx.206567.1.S1_at	POPTRDRAFT_416079	0	1.37115	0.154926
Profile 12	PtpAffx.204055.1.S1_at	POPTRDRAFT_759251	0	1.19043	0.0391661
Profile 12	PtpAffx.50170.1.A1_at	POPTRDRAFT_824914	0	1.66726	0.439268
Profile 12	PtpAffx.45541.1.S1_at	POPTRDRAFT_594714	0	4.86454	0.531636
Profile 12	PtpAffx.211415.1.S1_x_at	POPTRDRAFT_663695	0	2.61078	0.468149
Profile 12	PtpAffx.212862.1.S1_at	POPTRDRAFT_900643	0	0.935513	0.0568985
Profile 12	PtpAffx.225068.1.S1_at	POPTRDRAFT_779198	0	2.10095	-0.591037
Profile 12	PtpAffx.146249.1.S1_at	POPTRDRAFT_834450	0	1.60227	0.2387
Profile 12	Ptp.5490.1.S1_at	POPTRDRAFT_1089452	0	1.8013	0.124576
Profile 12	PtpAffx.30130.1.S1_at	POPTRDRAFT_869897	0	0.806843	-0.226548
Profile 12	PtpAffx.204354.1.S1_at	POPTRDRAFT_800906	0	1.31018	0.126304
Profile 12	PtpAffx.209844.1.S1_a_at	POPTRDRAFT_1093798	0	1.58453	0.308661
Profile 12	PtpAffx.10889.1.S1_s_at	POPTRDRAFT_853139	0	2.63425	-0.131509
Profile 12	PtpAffx.215130.1.S1_at	POPTRDRAFT_264657	0	1.15289	0.187723
Profile 12	PtpAffx.216457.1.S1_at	POPTRDRAFT_582877	0	1.7493	0.118877
Profile 12	PtpAffx.57775.1.S1_s_at	POPTRDRAFT_831512	0	1.62028	0.0154069
Profile 12	PtpAffx.200609.1.S1_at	POPTRDRAFT_171548	0	4.52589	0.213332
Profile 12	PtpAffx.138485.1.S1_at	POPTRDRAFT_568378	0	1.46562	0.10159
Profile 12	PtpAffx.10120.3.S1_at	POPTRDRAFT_422024	0	2.2058	0.578458
Profile 12	PtpAffx.157471.1.S1_s_at	POPTRDRAFT_833135	0	1.35173	0.0833559
Profile 12	PtpAffx.200014.1.S1_at	POPTRDRAFT_847731	0	3.42979	0.28883
Profile 12	PtpAffx.208162.1.S1_at	POPTRDRAFT_657188	0	1.42516	0.171321
Profile 12	PtpAffx.223201.1.S1_x_at	POPTRDRAFT_596641	0	0.895208	-0.285421
Profile 12	PtpAffx.144785.1.S1_s_at	POPTRDRAFT_423394	0	2.27893	-0.271322
Profile 12	PtpAffx.205544.1.S1_at	POPTRDRAFT_831512	0	1.87218	-0.120278
Profile 12	PtpAffx.208562.1.S1_x_at	POPTRDRAFT_229723	0	0.980043	0.180441
Profile 12	PtpAffx.207192.1.S1_at	POPTRDRAFT_764361	0	1.72168	0.349128
Profile 12	PtpAffx.213878.1.S1_at	POPTRDRAFT_668459	0	1.333	0.00893312
Profile 12	PtpAffx.202443.1.S1_at	POPTRDRAFT_796043	0	1.37808	0.175058
Profile 12	PtpAffx.208522.1.S1_at	POPTRDRAFT_768761	0	3.02563	0.0634105
Profile 12	Ptp.2185.1.S1_s_at	POPTRDRAFT_581672	0	1.05221	-0.196324
Profile 12	PtpAffx.210622.1.S1_at	POPTRDRAFT_891776	0	2.00436	0.458214
Profile 12	PtpAffx.1208.1.S1_s_at	POPTRDRAFT_827982	0	1.40987	0.0631298
Profile 12	Ptp.7701.1.A1_at	POPTRDRAFT_264878	0	1.72109	-0.343974
Profile 12	PtpAffx.139139.1.S1_at	POPTRDRAFT_640642	0	0.922334	-0.202301
Profile 12	PtpAffx.1486.2.S1_at	POPTRDRAFT_1107048	0	1.08107	-0.0625202
Profile 12	PtpAffx.151232.1.S1_at	POPTRDRAFT_582963	0	0.896868	-0.242982
Profile 12	PtpAffx.90157.1.S1_at	POPTRDRAFT_1095205	0	1.16173	0.00760392
Profile 12	PtpAffx.133192.1.S1_s_at	POPTRDRAFT_1118537	0	0.816239	-0.22948
Profile 12	PtpAffx.20326.1.S1_at	POPTRDRAFT_1112217	0	1.36786	-0.096689
Profile 12	PtpAffx.3847.4.A1_s_at	POPTRDRAFT_723789	0	0.890779	0.193383
Profile 12	Ptp.7405.1.S1_at	POPTRDRAFT_827835	0	0.897636	0.176451
Profile 12	PtpAffx.200615.1.S1_at	POPTRDRAFT_751772	0	1.01359	-0.351461
Profile 12	PtpAffx.157621.1.S1_s_at	POPTRDRAFT_773455	0	2.95365	0.665007
Profile 12	PtpAffx.220008.1.S1_at	POPTRDRAFT_423916	0	4.77341	0.355095
Profile 12	PtpAffx.7555.1.S1_at	POPTRDRAFT_755071	0	1.16157	0.110217
Profile 12	PtpAffx.152047.1.S1_s_at	ERF14	0	3.94824	0.875694
Profile 12	PtpAffx.211963.1.S1_x_at	POPTRDRAFT_664956	0	1.33428	-0.0739046
Profile 12	PtpAffx.214315.1.S1_at	POPTRDRAFT_1106490	0	1.60271	0.283488
Profile 12	PtpAffx.22769.1.A1_at	POPTRDRAFT_710172	0	1.37637	0.0909671
Profile 12	PtpAffx.7290.1.A1_at	POPTRDRAFT_560635	0	1.41649	-0.49181
Profile 12	PtpAffx.102068.1.A1_at	POPTRDRAFT_566274	0	2.8757	0.656178
Profile 12	PtpAffx.26608.1.A1_at	POPTRDRAFT_559845	0	1.09491	-0.0122092
Profile 12	PtpAffx.205576.1.S1_at	POPTRDRAFT_204718	0	0.981565	0.00982155
Profile 12	PtpAffx.78538.1.A1_at	POPTRDRAFT_1066343	0	1.09482	-0.123689
Profile 12	PtpAffx.200683.1.S1_at	POPTRDRAFT_797589	0	1.81975	0.326447
Profile 12	PtpAffx.202309.1.S1_at	DCL902	0	0.84528	-0.295704
Profile 12	Ptp.5700.1.S1_s_at	POPTRDRAFT_589502	0	1.60287	-0.3706
Profile 12	PtpAffx.212811.1.S1_at	POPTRDRAFT_575239	0	2.51286	-0.371969
Profile 12	PtpAffx.205726.1.S1_at	POPTRDRAFT_861805	0	2.81638	-0.416358
Profile 12	PtpAffx.41539.1.S1_s_at	POPTRDRAFT_172537	0	1.17686	-0.105416
Profile 12	PtpAffx.201249.1.S1_at	POPTRDRAFT_642215	0	1.17849	0.108336
Profile 12	PtpAffx.217342.1.S1_s_at	POPTRDRAFT_584681	0	1.97624	-0.476753
Profile 12	PtpAffx.207153.1.S1_s_at	POPTRDRAFT_654879	0	2.69349	0.0546442
Profile 12	PtpAffx.203983.1.S1_s_at	POPTRDRAFT_855226	0	3.01832	0.796779
Profile 12	PtpAffx.216646.1.S1_at	POPTRDRAFT_271862	0	1.35265	0.0168678
Profile 12	Ptp.845.1.S1_at	POPTRDRAFT_853139	0	2.73395	-0.151564
Profile 12	PtpAffx.201832.1.S1_at	POPTRDRAFT_551385	0	1.00972	0.14512
Profile 12	PtpAffx.220255.1.S1_at	POPTRDRAFT_812149	0	1.168	-0.298474
Profile 12	PtpAffx.22685.1.A1_s_at	POPTRDRAFT_828569	0	3.1595	-1.15538
Profile 12	PtpAffx.221645.1.S1_at	POPTRDRAFT_678711	0	1.86575	-0.227504
Profile 12	PtpAffx.117669.1.S1_at	POPTRDRAFT_661184	0	1.06246	-0.0571739
Profile 12	PtpAffx.31211.1.A1_at	POPTRDRAFT_572884	0	2.86347	-0.0228345
Profile 12	PtpAffx.71009.1.A1_at	POPTRDRAFT_1110126	0	1.96749	0.354697
Profile 12	PtpAffx.221461.1.S1_at	POPTRDRAFT_792682	0	1.19558	0.0692301
Profile 12	PtpAffx.35988.3.S1_a_at	POPTRDRAFT_174397	0	4.07585	-1.39391
Profile 12	PtpAffx.211272.1.S1_at	POPTRDRAFT_571667	0	2.36004	0.412017
Profile 12	PtpAffx.206641.1.S1_at	POPTRDRAFT_561592	0	2.48105	0.28485
Profile 12	PtpAffx.70210.2.S1_at	POPTRDRAFT_1102449	0	3.48665	-0.01145
Profile 12	Ptp.6842.1.S1_at	DHQD4	0	1.06548	0.138013
Profile 12	Ptp.5647.1.S1_at	POPTRDRAFT_195596	0	0.960531	-0.345329
Profile 12	PtpAffx.28262.1.S1_at	POPTRDRAFT_859146	0	2.12719	0.0518262
Profile 12	PtpAffx.149928.1.S1_at	TUB10	0	2.47346	0.416015
Profile 12	PtpAffx.203147.1.S1_at	POPTRDRAFT_757306	0	1.91038	-0.525753
Profile 12	PtpAffx.213628.1.S1_s_at	POPTRDRAFT_808708	0	1.40709	0.0434565
Profile 12	Ptp.3238.1.S1_s_at	POPTRDRAFT_563393	0	1.05701	-0.080073
Profile 12	PtpAffx.207158.1.S1_at	POPTRDRAFT_871065	0	2.87935	0.0734622
Profile 12	Ptp.5656.1.S1_s_at	POPTRDRAFT_566133	0	0.988219	-0.00723837
Profile 12	Ptp.6370.3.S1_a_at	POPTRDRAFT_227358	0	1.51362	0.0855026
Profile 12	PtpAffx.209205.1.S1_at	POPTRDRAFT_567118	0	2.05364	-0.381429
Profile 12	PtpAffx.102478.1.A1_at	POPTRDRAFT_818506	0	0.903214	-0.220718
Profile 12	PtpAffx.202328.1.S1_at	POPTRDRAFT_552412	0	3.36073	0.129283
Profile 12	PtpAffx.5326.3.S1_at	CCR6	0	2.54827	0.19388
Profile 12	Ptp.2641.1.S1_s_at	POPTRDRAFT_826351	0	1.40064	-0.167363
Profile 12	PtpAffx.208828.1.S1_at	POPTRDRAFT_805072	0	1.08615	0.188594
Profile 12	Ptp.5738.1.S1_at	POPTRDRAFT_826658	0	2.3262	0.272183
Profile 12	PtpAffx.201833.1.S1_at	POPTRDRAFT_848904	0	1.30594	0.262673
Profile 12	Ptp.3392.1.A1_s_at	POPTRDRAFT_641826	0	1.10625	-0.0143099
Profile 12	PtpAffx.35988.2.S1_at	POPTRDRAFT_174397	0	2.51344	-0.676585
Profile 12	PtpAffx.208476.1.S1_at	POPTRDRAFT_768661	0	2.20778	0.243729
Profile 12	Ptp.4258.1.A1_at	POPTRDRAFT_883326	0	2.13368	-0.120658
Profile 12	PtpAffx.216599.1.S1_at	POPTRDRAFT_929670	0	1.121	0.149796
Profile 12	Ptp.7689.1.S1_s_at	POPTRDRAFT_917686	0	1.13305	0.134488
Profile 12	Ptp.4204.1.S1_at	POPTRDRAFT_419949	0	1.21554	-0.127359
Profile 12	PtpAffx.214359.1.S1_at	POPTRDRAFT_779358	0	2.15513	-0.755121
Profile 12	PtpAffx.60889.1.S1_at	PtrEXPA8	0	1.42363	-0.123841
Profile 12	Ptp.4007.1.A1_at	POPTRDRAFT_664838	0	1.5598	-0.36257
Profile 12	PtpAffx.73006.1.S1_s_at	POPTRDRAFT_558749	0	1.37914	0.253545
Profile 12	PtpAffx.209401.1.S1_at	POPTRDRAFT_770533	0	1.79728	-0.0168344
Profile 12	PtpAffx.221284.1.S1_at	POPTRDRAFT_918819	0	1.48617	-0.472406
Profile 12	PtpAffx.204643.1.S1_s_at	POPTRDRAFT_1087010	0	1.47487	0.21608
Profile 12	PtpAffx.211169.1.S1_at	POPTRDRAFT_894597	0	4.72011	0.473931
Profile 12	PtpAffx.206524.1.S1_s_at	POPTRDRAFT_561335	0	0.927958	-0.111604
Profile 12	PtpAffx.204347.1.S1_at	POPTRDRAFT_759926	0	2.33042	0.364724
Profile 12	PtpAffx.3412.1.A1_at	POPTRDRAFT_423394	0	2.43632	0.643444
Profile 12	PtpAffx.221112.1.S1_at	POPTRDRAFT_286586	0	1.68604	-0.325621
Profile 12	PtpAffx.130842.1.S1_at	POPTRDRAFT_825782	0	0.98426	0.202748
Profile 12	PtpAffx.156848.1.S1_s_at	POPTRDRAFT_297126	0	0.77008	-0.204591
Profile 12	PtpAffx.98884.1.S1_at	POPTRDRAFT_1096714	0	1.13537	-0.211206
Profile 12	PtpAffx.222439.1.S1_at	AAO2	0	0.807743	-0.0334755
Profile 12	PtpAffx.211137.1.S1_at	POPTRDRAFT_571365	0	3.82872	0.264242
Profile 12	PtpAffx.18217.1.A1_at	POPTRDRAFT_225563	0	0.913881	-0.256566
Profile 12	PtpAffx.110830.1.S1_at	POPTRDRAFT_559476	0	1.14182	0.253648
Profile 12	PtpAffx.136101.1.A1_at	POPTRDRAFT_820555	0	1.58496	-0.49581
Profile 12	PtpAffx.202322.1.S1_at	POPTRDRAFT_644707	0	1.17372	0.0048122
Profile 12	PtpAffx.202390.1.S1_x_at	POPTRDRAFT_552553	0	2.5835	0.644905
Profile 12	Ptp.3808.2.S1_at	POPTRDRAFT_823846	0	1.16993	0.2537
Profile 12	PtpAffx.55596.1.A1_at	POPTRDRAFT_732261	0	3.74925	-0.48954
Profile 12	Ptp.4022.1.S1_at	POPTRDRAFT_666446	0	1.4494	0.239231
Profile 12	PtpAffx.102721.1.S1_at	POPTRDRAFT_590056	0	1.0479	0.276418
Profile 12	PtpAffx.220066.1.S1_at	POPTRDRAFT_739954	0	1.11512	0.0524419
Profile 12	PtpAffx.98036.1.S1_at	POPTRDRAFT_228075	0	2.81935	-0.396422
Profile 12	PtpAffx.212115.1.S1_at	POPTRDRAFT_665249	0	1.2214	-0.164114
Profile 12	Ptp.4416.1.S1_at	TUB2	0	1.16597	0.177436
Profile 12	PtpAffx.224316.1.S1_s_at	POPTRDRAFT_554792	0	1.83928	0.0343515
Profile 12	PtpAffx.40272.1.S1_at	POPTRDRAFT_829866	0	0.911063	-0.186861
Profile 12	PtpAffx.214520.1.S1_at	POPTRDRAFT_578835	0	1.53341	0.320226
Profile 12	PtpAffx.158313.1.A1_at	POPTRDRAFT_421621	0	2.68479	0.238638
Profile 12	PtpAffx.145701.1.S1_s_at	POPTRDRAFT_823793	0	1.27297	-0.287195
Profile 12	PtpAffx.213943.1.S1_at	POPTRDRAFT_908303	0	1.45559	-0.484233
Profile 12	PtpAffx.124420.3.S1_a_at	POPTRDRAFT_571534	0	2.93169	0.714793
Profile 12	PtpAffx.210138.1.S1_at	POPTRDRAFT_569296	0	1.49886	-0.305467
Profile 12	PtpAffx.222824.1.S1_at	POPTRDRAFT_595681	0	1.37867	0.203832
Profile 12	PtpAffx.204518.1.S1_at	POPTRDRAFT_557061	0	1.64393	-0.391746
Profile 12	PtpAffx.213077.1.S1_at	POPTRDRAFT_575800	0	1.29975	-0.183747
Profile 12	PtpAffx.249.370.A1_at	POPTRDRAFT_728017	0	0.865428	0.0172107
Profile 12	PtpAffx.204556.1.S1_x_at	SAUR85	0	1.97587	-0.591816
Profile 12	PtpAffx.8849.1.S1_at	POPTRDRAFT_816406	0	1.62702	-0.122989
Profile 12	PtpAffx.74505.1.S1_at	POPTRDRAFT_822219	0	1.24637	-0.0334237
Profile 12	PtpAffx.112959.1.S1_at	POPTRDRAFT_555276	0	1.55005	-0.007887
Profile 12	PtpAffx.11512.3.A1_at	POPTRDRAFT_657330	0	2.49426	0.36352
Profile 12	PtpAffx.217191.1.S1_at	POPTRDRAFT_745926	0	0.922464	-0.223317
Profile 12	PtpAffx.204173.1.S1_at	POPTRDRAFT_759586	0	2.36164	0
Profile 12	PtpAffx.201709.1.S1_at	POPTRDRAFT_754275	0	2.76167	-0.464924
Profile 12	PtpAffx.221865.1.S1_at	POPTRDRAFT_593586	0	2.22358	-0.568474
Profile 12	PtpAffx.27102.2.S1_s_at	POPTRDRAFT_1069632	0	0.873492	-0.141216
Profile 12	PtpAffx.145486.1.S1_at	POPTRDRAFT_822143	0	3.48879	-0.476758
Profile 12	PtpAffx.221056.1.S1_at	HUPA901	0	1.31746	0.20482
Profile 12	PtpAffx.210604.1.S1_at	POPTRDRAFT_1095477	0	0.834419	-0.268938
Profile 12	Ptp.3467.1.S1_at	POPTRDRAFT_837476	0	1.04312	-0.016731
Profile 12	PtpAffx.201160.1.S1_at	POPTRDRAFT_752985	0	2.18133	0.217674
Profile 12	PtpAffx.201079.1.S1_at	POPTRDRAFT_846338	0	0.933365	-0.166082

## Sheet: profile 16
Table S2. The five significant expression profiles identified by clustering analysis.
Profile number	Probeset id	Gene symbol	T0	T1	T2
Profile 16	PtpAffx.212652.1.S1_x_at	POPTRDRAFT_574877	0	0.706218	-0.434871
Profile 16	Ptp.8038.1.A1_s_at	POPTRDRAFT_1087078	0	1.97481	-0.755841
Profile 16	PtpAffx.210086.1.S1_at	POPTRDRAFT_232691	0	0.711265	-1.41801
Profile 16	Ptp.1706.1.A1_a_at	POPTRDRAFT_1083465	0	0.749254	-1.06113
Profile 16	PtpAffx.210634.1.S1_at	POPTRDRAFT_570229	0	1.44615	-1.58771
Profile 16	PtpAffx.149478.2.S1_at	POPTRDRAFT_209946	0	1.17737	-0.731167
Profile 16	Ptp.2338.1.S1_s_at	POPTRDRAFT_822986	0	1.03597	-0.474107
Profile 16	Ptp.1107.1.A1_at	POPTRDRAFT_816631	0	0.94398	-1.39879
Profile 16	PtpAffx.120271.1.S1_at	POPTRDRAFT_1079098	0	0.568947	-0.912856
Profile 16	PtpAffx.219787.1.S1_s_at	POPTRDRAFT_836244	0	0.807265	-1.04748
Profile 16	Ptp.3655.2.S1_a_at	POPTRDRAFT_247140	0	0.967617	-1.0361
Profile 16	Ptp.4300.1.S1_s_at	POPTRDRAFT_832108	0	2.31213	-1.78353
Profile 16	PtpAffx.53672.2.S1_at	POPTRDRAFT_830916	0	1.13886	-0.920015
Profile 16	PtpAffx.208943.1.S1_s_at	POPTRDRAFT_766080	0	0.942175	-0.507839
Profile 16	PtpAffx.9921.3.A1_at	POPTRDRAFT_255331	0	1.10344	-0.858565
Profile 16	PtpAffx.178.2.S1_at	POPTRDRAFT_664547	0	0.933048	-1.14132
Profile 16	PtpAffx.28247.1.A1_at	POPTRDRAFT_830949	0	1.04149	-0.535354
Profile 16	PtpAffx.111902.1.S1_at	POPTRDRAFT_752121	0	1.09651	-0.412378
Profile 16	PtpAffx.201808.1.S1_at	POPTRDRAFT_411908	0	1.43375	-0.617095
Profile 16	PtpAffx.1420.5.A1_at	POPTRDRAFT_581352	0	0.916692	-0.619469
Profile 16	PtpAffx.50651.1.A1_x_at	HDT901	0	0.504743	-0.850258
Profile 16	PtpAffx.37364.1.A1_at	POPTRDRAFT_829340	0	0.829333	-1.60496
Profile 16	PtpAffx.18071.1.A1_at	POPTRDRAFT_1083561	0	0.697123	-1.03298
Profile 16	PtpAffx.210086.1.S1_x_at	POPTRDRAFT_232691	0	0.90433	-1.32573
Profile 16	PtpAffx.206197.1.S1_at	POPTRDRAFT_867202	0	0.539358	-0.864756
Profile 16	PtpAffx.94498.1.A1_at	POPTRDRAFT_749951	0	0.899736	-0.737647
Profile 16	PtpAffx.200955.1.S1_at	POPTRDRAFT_839043	0	1.26122	-1.11266
Profile 16	Ptp.3400.1.S1_s_at	POPTRDRAFT_569405	0	1.76426	-0.863359
Profile 16	PtpAffx.203251.1.S1_s_at	POPTRDRAFT_1074034	0	1.08442	-0.920981
Profile 16	Ptp.3635.1.S1_s_at	POPTRDRAFT_569405	0	1.17984	-0.86032
Profile 16	PtpAffx.215019.1.S1_s_at	POPTRDRAFT_579856	0	0.700426	-0.860921
Profile 16	PtpAffx.205240.1.S1_at	POPTRDRAFT_818330	0	0.498675	-1.17401
Profile 16	PtpAffx.3747.1.S1_at	POPTRDRAFT_822986	0	0.981846	-0.717859
Profile 16	PtpAffx.201141.1.S1_at	POPTRDRAFT_840796	0	1.13559	-0.86851
Profile 16	Ptp.3635.1.S1_at	POPTRDRAFT_569405	0	1.19781	-0.871739
Profile 16	PtpAffx.1008.1.S1_s_at	POPTRDRAFT_709393	0	0.939584	-1.26053
Profile 16	PtpAffx.212858.1.S1_x_at	POPTRDRAFT_252605	0	0.588625	-1.02604
Profile 16	PtpAffx.207460.1.S1_at	POPTRDRAFT_563386	0	1.12432	-0.793591
Profile 16	PtpAffx.81944.1.A1_at	POPTRDRAFT_1069098	0	0.77036	-1.6293
Profile 16	PtpAffx.208631.1.S1_s_at	POPTRDRAFT_230268	0	0.746451	-0.653273
Profile 16	PtpAffx.204315.1.S1_s_at	POPTRDRAFT_1077065	0	3.40614	-2.90781
Profile 16	PtpAffx.285.1.S1_at	POPTRDRAFT_550714	0	0.913834	-0.825457
Profile 16	PtpAffx.606.6.S1_at	POPTRDRAFT_1115085	0	0.541678	-0.872581
Profile 16	PtpAffx.220024.1.S1_at	POPTRDRAFT_423872	0	0.570953	-0.751648
Profile 16	PtpAffx.58511.1.S1_s_at	POPTRDRAFT_709567	0	0.674834	-1.11503
Profile 16	PtpAffx.209199.1.S1_s_at	POPTRDRAFT_770073	0	1.48466	-0.654029
Profile 16	PtpAffx.206775.1.S1_at	DMT906	0	0.864265	-0.772045
Profile 16	PtpAffx.88275.1.A1_at	POPTRDRAFT_768574	0	0.938764	-0.823234
Profile 16	PtpAffx.4667.1.S1_at	POPTRDRAFT_1103543	0	0.549685	-0.804239
Profile 16	PtpAffx.94796.2.A1_s_at	POPTRDRAFT_829713	0	1.06689	-0.417141
Profile 16	PtpAffx.116693.1.S1_s_at	POPTRDRAFT_1082743	0	1.12212	-0.51396
Profile 16	Ptp.5197.1.S1_s_at	POPTRDRAFT_824889	0	0.787402	-0.445607
Profile 16	PtpAffx.216715.1.S1_a_at	POPTRDRAFT_930310	0	1.443	-0.727458
Profile 16	PtpAffx.212167.1.S1_at	POPTRDRAFT_913490	0	0.565096	-1.14112
Profile 16	Ptp.154.1.S1_at	POPTRDRAFT_646851	0	1.75915	-0.783551
Profile 16	PtpAffx.21333.1.S1_at	POPTRDRAFT_677769	0	0.748042	-1.02677
Profile 16	PtpAffx.131654.1.S1_s_at	POPTRDRAFT_834586	0	0.968181	-0.523114
Profile 16	PtpAffx.126703.1.S1_s_at	POPTRDRAFT_411875	0	0.751345	-0.421261
Profile 16	PtpAffx.178.2.S1_a_at	POPTRDRAFT_552665	0	0.824497	-0.529771
Profile 16	Ptp.2885.1.S1_at	POPTRDRAFT_571428	0	0.788247	-0.521167
Profile 16	PtpAffx.129568.2.A1_a_at	POPTRDRAFT_815805	0	0.562093	-1.44693
Profile 16	PtpAffx.106872.1.A1_at	POPTRDRAFT_754856	0	0.843781	-0.329219
Profile 16	PtpAffx.6580.1.S1_at	POPTRDRAFT_276297	0	0.634352	-0.710386
Profile 16	PtpAffx.65172.2.S1_s_at	POPTRDRAFT_576603	0	2.14639	-0.83806
Profile 16	PtpAffx.149382.1.S1_at	POPTRDRAFT_1089299	0	0.728654	-0.689245
Profile 16	PtpAffx.205636.1.S1_at	POPTRDRAFT_761098	0	0.858619	-1.04399
Profile 16	PtpAffx.204825.1.S1_s_at	POPTRDRAFT_202735	0	0.864792	-0.417335
Profile 16	PtpAffx.206110.1.S1_at	POPTRDRAFT_560484	0	0.485417	-1.06233
Profile 16	PtpAffx.209490.1.S1_at	POPTRDRAFT_567845	0	2.24076	-1.65368
Profile 16	PtpAffx.205947.1.S1_at	POPTRDRAFT_801683	0	1.07865	-0.472992
Profile 16	PtpAffx.43563.1.A1_at	POPTRDRAFT_1085677	0	1.34013	-0.82581
Profile 16	PtpAffx.4116.1.A1_s_at	POPTRDRAFT_594642	0	0.728438	-1.0992
Profile 16	Ptp.6260.1.S1_at	POPTRDRAFT_821505	0	0.87287	-2.30305
Profile 16	PtpAffx.200611.1.S1_s_at	POPTRDRAFT_751764	0	1.45638	-1.68024
Profile 16	PtpAffx.200774.1.S1_at	POPTRDRAFT_172570	0	1.85794	-1.98589
Profile 16	Ptp.6900.1.S1_at	POPTRDRAFT_1065732	0	0.866238	-0.663337
Profile 16	PtpAffx.201458.1.S1_at	POPTRDRAFT_753686	0	1.19115	-0.836374
Profile 16	PtpAffx.213592.1.S1_at	POPTRDRAFT_1104137	0	0.662662	-0.828489
Profile 16	PtpAffx.211831.1.S1_at	POPTRDRAFT_572874	0	1.0164	-1.49371
Profile 16	Ptp.1359.1.A1_at	POPTRDRAFT_411511	0	0.785065	-0.791436
Profile 16	PtpAffx.163198.1.S1_s_at	POPTRDRAFT_735575	0	0.642605	-1.65107
Profile 16	Ptp.4572.1.S1_at	POPTRDRAFT_1115468	0	0.980569	-0.544034
Profile 16	PtpAffx.43563.1.A1_s_at	POPTRDRAFT_1085677	0	1.41105	-1.04232
Profile 16	PtpAffx.6024.2.S1_at	POPTRDRAFT_929593	0	0.899178	-0.463477
Profile 16	PtpAffx.5315.1.A1_s_at	POPTRDRAFT_551159	0	0.705709	-0.817008
Profile 16	PtpAffx.158426.1.S1_at	POPTRDRAFT_551032	0	1.06682	-0.405954
Profile 16	Ptp.7983.1.S1_s_at	POPTRDRAFT_666386	0	0.771278	-0.49161
Profile 16	PtpAffx.15518.3.A1_a_at	POPTRDRAFT_650409	0	0.438352	-0.752196
Profile 16	PtpAffx.202706.1.S1_at	POPTRDRAFT_816956	0	0.975928	-0.42291
Profile 16	PtpAffx.212678.1.S1_s_at	POPTRDRAFT_574926	0	1.07081	-2.70266
Profile 16	PtpAffx.105331.1.S1_s_at	POPTRDRAFT_830830	0	0.907651	-0.502699
Profile 16	PtpAffx.3266.1.A1_at	POPTRDRAFT_817159	0	0.479424	-1.08697
Profile 16	PtpAffx.222344.1.S1_s_at	POPTRDRAFT_577561	0	1.63168	-0.632497
Profile 16	PtpAffx.200052.1.S1_at	POPTRDRAFT_846573	0	0.560623	-1.3056
Profile 16	PtpAffx.218808.1.S1_s_at	POPTRDRAFT_791332	0	1.49033	-0.715457
Profile 16	Ptp.2885.1.S1_s_at	POPTRDRAFT_571428	0	0.868278	-0.318905
Profile 16	PtpAffx.153538.2.A1_a_at	POPTRDRAFT_572930	0	0.830118	-0.84105
Profile 16	PtpAffx.112412.1.S1_at	POPTRDRAFT_659038	0	0.771049	-0.776567
Profile 16	PtpAffx.24618.1.A1_at	POPTRDRAFT_802680	0	1.10711	-2.11458
Profile 16	PtpAffx.25088.1.S1_at	POPTRDRAFT_1102514	0	0.887316	-1.11448
Profile 16	PtpAffx.8676.1.A1_at	POPTRDRAFT_681024	0	0.695077	-0.355564
Profile 16	Ptp.60.1.S1_at	POPTRDRAFT_422620	0	0.437437	-0.768833
Profile 16	Ptp.5310.1.S1_s_at	POPTRDRAFT_273542	0	0.733617	-0.517463
Profile 16	PtpAffx.75330.1.A1_s_at	POPTRDRAFT_818330	0	0.457044	-0.972844
Profile 16	PtpAffx.70045.1.A1_s_at	POPTRDRAFT_712790	0	0.746152	-0.562521
Profile 16	PtpAffx.61857.1.S1_at	POPTRDRAFT_835439	0	0.623346	-1.01284
Profile 16	PtpAffx.37587.1.S1_a_at	POPTRDRAFT_868266	0	0.98478	-1.0927
Profile 16	PtpAffx.143754.1.S1_at	POPTRDRAFT_243653	0	1.65897	-1.36004
Profile 16	Ptp.1863.1.S1_s_at	POPTRDRAFT_808268	0	1.16504	-0.519254
Profile 16	PtpAffx.218629.1.S1_at	POPTRDRAFT_796043	0	1.14959	-0.811878
Profile 16	PtpAffx.208324.1.S1_at	POPTRDRAFT_1085677	0	1.58243	-0.899842
Profile 16	PtpAffx.66641.1.S1_s_at	POPTRDRAFT_836244	0	1.02683	-0.685393
Profile 16	PtpAffx.213662.1.S1_at	POPTRDRAFT_1104435	0	0.80457	-0.709399
Profile 16	PtpAffx.222778.1.S1_at	POPTRDRAFT_782875	0	0.966342	-0.547708
Profile 16	PtpAffx.222510.1.S1_at	POPTRDRAFT_595045	0	0.551506	-1.05496
Profile 16	PtpAffx.97764.1.S1_at	POPTRDRAFT_553146	0	1.58681	-0.655167
Profile 16	PtpAffx.154880.1.S1_at	POPTRDRAFT_679969	0	0.554338	-0.976754
Profile 16	PtpAffx.204954.1.S1_x_at	POPTRDRAFT_203640	0	1.3391	-1.92344
Profile 16	PtpAffx.206009.1.S1_x_at	POPTRDRAFT_818968	0	0.777487	-0.390127
Profile 16	PtpAffx.3405.3.S1_at	POPTRDRAFT_586808	0	0.409992	-0.771716
Profile 16	PtpAffx.121305.1.A1_at	POPTRDRAFT_563387	0	0.976301	-0.939263
Profile 16	PtpAffx.208269.1.S1_at	POPTRDRAFT_766605	0	1.02889	-0.473357
Profile 16	PtpAffx.151152.1.S1_s_at	POPTRDRAFT_836776	0	0.959637	-0.640465
Profile 16	PtpAffx.204131.1.S1_s_at	POPTRDRAFT_194933	0	0.814079	-0.44173
Profile 16	Ptp.6900.1.S1_s_at	POPTRDRAFT_1065732	0	0.802437	-0.740182
Profile 16	PtpAffx.19609.1.A1_a_at	POPTRDRAFT_548026	0	0.624263	-0.927735
Profile 16	PtpAffx.207753.1.S1_at	POPTRDRAFT_564023	0	0.878785	-0.998216
Profile 16	PtpAffx.212776.1.S1_at	POPTRDRAFT_252085	0	2.13277	-1.2252
Profile 16	PtpAffx.204764.1.S1_at	POPTRDRAFT_833135	0	2.43283	-0.902806
Profile 16	PtpAffx.153929.1.A1_at	POPTRDRAFT_830588	0	1.06892	-0.632165
Profile 16	PtpAffx.203887.1.S1_at	POPTRDRAFT_555784	0	1.10566	-0.476655
Profile 16	PtpAffx.211950.1.S1_at	POPTRDRAFT_807703	0	0.721345	-0.351601
Profile 16	PtpAffx.3462.1.A1_a_at	PtrcPrx2cysB	0	0.402702	-1.06259
Profile 16	PtpAffx.69980.1.A1_at	POPTRDRAFT_808268	0	1.48952	-1.84124
Profile 16	PtpAffx.200421.1.S1_at	POPTRDRAFT_751316	0	1.10216	-1.0322
Profile 16	PtpAffx.211304.1.S1_s_at	POPTRDRAFT_774018	0	0.999386	-0.375067
Profile 16	Ptp.5518.1.S1_s_at	HDT901	0	0.717679	-1.1037
Profile 16	PtpAffx.217633.1.S1_s_at	SDG912	0	0.859809	-0.372256
Profile 16	PtpAffx.63671.1.A1_at	POPTRDRAFT_584356	0	0.82263	-0.343552
Profile 16	PtpAffx.126487.1.S1_s_at	POPTRDRAFT_818330	0	0.883884	-0.890759
Profile 16	PtpAffx.65352.1.S1_s_at	POPTRDRAFT_825248	0	0.847897	-0.425813
Profile 16	PtpAffx.216743.1.S1_s_at	POPTRDRAFT_272497	0	3.13504	-2.15036
Profile 16	PtpAffx.206691.1.S1_at	POPTRDRAFT_561681	0	1.05626	-0.547064
Profile 16	PtpAffx.204618.1.S1_at	POPTRDRAFT_201360	0	1.43856	-1.01967
Profile 16	PtpAffx.202548.1.S1_at	POPTRDRAFT_552918	0	1.14479	-0.518145
Profile 16	PtpAffx.213455.1.S1_at	POPTRDRAFT_576600	0	1.10436	-0.616167
Profile 16	PtpAffx.40987.1.A1_at	POPTRDRAFT_714557	0	0.628437	-0.761393
Profile 16	PtpAffx.163417.1.S1_at	POPTRDRAFT_561807	0	1.97351	-0.746174
Profile 16	Ptp.240.1.S1_at	POPTRDRAFT_746317	0	1.02613	-1.08843
Profile 16	PtpAffx.37587.3.S1_a_at	POPTRDRAFT_868266	0	1.04226	-1.16571
Profile 16	PtpAffx.203053.1.S1_at	POPTRDRAFT_817194	0	0.905048	-0.473135
Profile 16	PtpAffx.209494.1.S1_at	POPTRDRAFT_770733	0	0.560205	-0.644127
Profile 16	PtpAffx.249.486.S1_s_at	POPTRDRAFT_738456	0	1.22722	-0.575177
Profile 16	PtpAffx.208827.1.S1_at	POPTRDRAFT_566356	0	1.28993	-0.743689
Profile 16	PtpAffx.217063.1.S1_s_at	POPTRDRAFT_422445	0	1.12222	-0.590178
Profile 16	PtpAffx.212905.1.S1_s_at	NAC062	0	2.02551	-1.63616
Profile 16	PtpAffx.214374.1.S1_s_at	POPTRDRAFT_578583	0	1.17806	-0.499417
Profile 16	Ptp.2145.1.A1_at	POPTRDRAFT_254402	0	0.754146	-1.34531
Profile 16	PtpAffx.20656.1.A1_at	POPTRDRAFT_707174	0	0.470982	-0.98318
Profile 16	PtpAffx.6693.1.S1_s_at	POPTRDRAFT_423134	0	0.92674	-0.807019
Profile 16	PtpAffx.6024.2.S1_a_at	POPTRDRAFT_929593	0	1.00754	-0.507641
Profile 16	Ptp.6552.2.S1_s_at	POPTRDRAFT_215969	0	0.426704	-0.68037
Profile 16	PtpAffx.211058.1.S1_at	POPTRDRAFT_571177	0	4.49174	-2.64759
Profile 16	PtpAffx.158360.1.S1_s_at	POPTRDRAFT_203640	0	1.60907	-1.52227
Profile 16	PtpAffx.692.1.S1_x_at	POPTRDRAFT_564090	0	0.821445	-0.853264
Profile 16	PtpAffx.133666.1.A1_at	POPTRDRAFT_567369	0	1.26274	-0.809572
Profile 16	Ptp.5703.1.S1_at	POPTRDRAFT_836128	0	2.07315	-1.03623
Profile 16	PtpAffx.213432.1.S1_at	POPTRDRAFT_256434	0	0.412314	-1.04783
Profile 16	PtpAffx.204610.1.S1_at	POPTRDRAFT_767425	0	0.269516	-0.735365
Profile 16	PtpAffx.223189.1.S1_at	POPTRDRAFT_793764	0	1.17744	-0.550454
Profile 16	Ptp.4647.1.S1_at	POPTRDRAFT_835585	0	0.733598	-1.11401
Profile 16	PtpAffx.95698.1.A1_s_at	POPTRDRAFT_551032	0	0.714178	-0.585503
Profile 16	Ptp.3905.1.S1_s_at	POPTRDRAFT_719763	0	1.72013	-1.15514
Profile 16	PtpAffx.204924.1.S1_at	POPTRDRAFT_833245	0	1.12083	-0.645711
Profile 16	Ptp.5230.1.A1_at	POPTRDRAFT_1082438	0	2.76281	-1.25157
Profile 16	PtpAffx.77864.1.S1_s_at	POPTRDRAFT_203056	0	1.24831	-0.523096
Profile 16	PtpAffx.207976.1.S1_at	POPTRDRAFT_765989	0	0.987289	-1.0497
Profile 16	PtpAffx.24048.1.A1_at	POPTRDRAFT_654643	0	0.723608	-0.843743
Profile 16	PtpAffx.204954.1.S1_at	POPTRDRAFT_203640	0	1.61292	-1.79185
Profile 16	PtpAffx.132590.1.S1_at	POPTRDRAFT_712652	0	0.973565	-0.364369
Profile 16	PtpAffx.219197.1.S1_s_at	POPTRDRAFT_762555	0	1.29756	-0.643405
Profile 16	PtpAffx.70792.2.S1_a_at	POPTRDRAFT_816505	0	0.825439	-0.614328
Profile 16	PtpAffx.201942.1.S1_s_at	POPTRDRAFT_754756	0	0.751002	-0.743769
Profile 16	PtpAffx.129205.2.S1_a_at	POPTRDRAFT_1117987	0	0.522308	-0.933068
Profile 16	PtpAffx.207283.1.S1_at	POPTRDRAFT_764577	0	0.411202	-1.01443
Profile 16	PtpAffx.202235.1.S1_at	POPTRDRAFT_409590	0	0.929522	-1.33555
Profile 16	PtpAffx.205754.1.S1_at	POPTRDRAFT_863556	0	0.537999	-1.22786
Profile 16	PtpAffx.126732.1.S1_at	POPTRDRAFT_1071816	0	0.477826	-0.973783
Profile 16	PtpAffx.136498.1.S1_at	POPTRDRAFT_1067531	0	0.356761	-0.911259
Profile 16	PtpAffx.19609.1.A1_at	POPTRDRAFT_548026	0	1.07683	-1.71812
Profile 16	PtpAffx.91912.1.S1_at	POPTRDRAFT_732755	0	1.15871	-0.80773
Profile 16	PtpAffx.217871.1.S1_at	POPTRDRAFT_811815	0	0.980784	-0.842373
Profile 16	PtpAffx.118080.1.S1_s_at	POPTRDRAFT_556614	0	0.724135	-0.675384
Profile 16	Ptp.6943.1.S1_at	POPTRDRAFT_580943	0	0.859731	-0.537297
Profile 16	PtpAffx.152124.1.S1_s_at	POPTRDRAFT_830458	0	0.996929	-0.48589
Profile 16	PtpAffx.206889.1.S1_at	POPTRDRAFT_868296	0	0.494315	-0.706275
Profile 16	PtpAffx.212712.1.S1_at	POPTRDRAFT_575011	0	0.82612	-1.15561
Profile 16	PtpAffx.158437.1.S1_at	POPTRDRAFT_714243	0	0.802562	-0.306118
Profile 16	PtpAffx.203251.1.S1_at	POPTRDRAFT_1074034	0	1.30416	-0.728931
Profile 16	PtpAffx.222329.1.S1_at	POPTRDRAFT_594642	0	0.615097	-0.700078
Profile 16	PtpAffx.24693.1.S1_at	POPTRDRAFT_816631	0	1.74295	-1.53558
Profile 16	PtpAffx.208859.1.S1_at	POPTRDRAFT_726767	0	0.78763	-0.337229
Profile 16	PtpAffx.224438.1.S1_at	POPTRDRAFT_202005	0	1.13386	-0.745435
Profile 16	PtpAffx.202688.1.S1_at	POPTRDRAFT_756303	0	1.15872	-0.499075
Profile 16	PtpAffx.5051.1.S1_at	POPTRDRAFT_918208	0	0.698161	-0.498619
Profile 16	Ptp.5805.2.S1_at	POPTRDRAFT_822983	0	2.15487	-1.13414
Profile 16	PtpAffx.76003.1.A1_at	POPTRDRAFT_1067946	0	0.702661	-1.47593
Profile 16	PtpAffx.9002.3.S1_s_at	POPTRDRAFT_1118464	0	0.821197	-0.741325
Profile 16	Ptp.2523.1.S1_s_at	POPTRDRAFT_578832	0	1.13352	-2.0165
Profile 16	PtpAffx.224407.1.S1_at	POPTRDRAFT_199501	0	0.956893	-1.06142
Profile 16	PtpAffx.218659.1.S1_at	POPTRDRAFT_934310	0	0.66848	-0.634947
Profile 16	PtpAffx.214093.1.S1_s_at	POPTRDRAFT_260452	0	0.918964	-2.40602
Profile 16	PtpAffx.128494.1.S1_at	POPTRDRAFT_550914	0	0.929956	-0.431569
Profile 16	PtpAffx.5310.1.S1_at	POPTRDRAFT_1101108	0	0.654294	-1.50157
Profile 16	PtpAffx.152043.1.S1_s_at	POPTRDRAFT_831551	0	0.767036	-0.752829
Profile 16	PtpAffx.216824.1.S1_s_at	POPTRDRAFT_583707	0	0.46546	-0.736207
Profile 16	PtpAffx.6024.3.A1_a_at	POPTRDRAFT_929593	0	0.833588	-0.549082
Profile 16	Ptp.6646.3.S1_at	POPTRDRAFT_815070	0	0.942863	-0.655267
Profile 16	PtpAffx.222746.1.S1_s_at	POPTRDRAFT_294976	0	0.582033	-0.826812
Profile 16	PtpAffx.135374.1.S1_at	POPTRDRAFT_707542	0	1.05294	-1.41442
Profile 16	PtpAffx.213000.1.S1_at	POPTRDRAFT_666857	0	0.916043	-0.573128
Profile 16	PtpAffx.208118.1.S1_at	POPTRDRAFT_873872	0	0.736893	-0.771181
Profile 16	PtpAffx.18541.1.A1_at	POPTRDRAFT_650010	0	0.633683	-0.673487
Profile 16	Ptp.606.1.A1_at	POPTRDRAFT_824185	0	0.343039	-0.847943
Profile 16	PtpAffx.215723.1.S1_s_at	POPTRDRAFT_572874	0	2.54978	-2.3048
Profile 16	PtpAffx.221801.1.S1_at	POPTRDRAFT_593409	0	1.10295	-2.79884
Profile 16	PtpAffx.212431.1.S1_at	POPTRDRAFT_574404	0	0.773667	-0.836543
Profile 16	PtpAffx.162801.1.S1_s_at	POPTRDRAFT_563188	0	0.720857	-0.931817
Profile 16	PtpAffx.210813.1.S1_at	POPTRDRAFT_662499	0	0.902443	-1.40941
Profile 16	PtpAffx.144588.2.S1_s_at	POPTRDRAFT_660883	0	0.952977	-0.450869
Profile 16	PtpAffx.163665.1.S1_s_at	POPTRDRAFT_806670	0	2.07719	-2.05347
Profile 16	PtpAffx.130568.1.S1_s_at	POPTRDRAFT_1077179	0	0.367936	-0.993314
Profile 16	PtpAffx.692.20.S1_s_at	POPTRDRAFT_564090	0	1.23854	-0.941943
Profile 16	Ptp.1984.1.S1_x_at	POPTRDRAFT_813651	0	0.709438	-0.716497
Profile 16	PtpAffx.212920.1.S1_at	POPTRDRAFT_575438	0	0.710186	-1.13702
Profile 16	PtpAffx.6229.2.S1_at	Lhcb2-1	0	1.3665	-0.73719
Profile 16	PtpAffx.26104.3.S1_at	POPTRDRAFT_262154	0	1.27733	-1.05657
Profile 16	PtpAffx.215479.1.S1_x_at	EBP904	0	0.687595	-0.881944
Profile 16	Ptp.280.1.A1_at	POPTRDRAFT_798682	0	0.929108	-0.647882
Profile 16	PtpAffx.204867.1.S1_at	POPTRDRAFT_203056	0	0.801625	-0.678343
Profile 16	PtpAffx.9003.1.A1_s_at	POPTRDRAFT_818830	0	0.81613	-0.391732
Profile 16	PtpAffx.5156.1.A1_at	POPTRDRAFT_572749	0	0.540129	-1.19186
Profile 16	PtpAffx.202511.1.S1_at	POPTRDRAFT_1072847	0	0.675377	-0.296283
Profile 16	Ptp.4595.1.S1_at	POPTRDRAFT_827471	0	0.698188	-0.617893
Profile 16	PtpAffx.207160.1.S1_at	POPTRDRAFT_1082743	0	1.55684	-0.587546
Profile 16	PtpAffx.216301.1.S1_s_at	POPTRDRAFT_582552	0	2.12757	-1.39975
Profile 16	PtpAffx.210887.1.S1_at	POPTRDRAFT_570784	0	0.913182	-0.352453
Profile 16	PtpAffx.140449.1.S1_s_at	POPTRDRAFT_770733	0	1.02505	-0.384397
Profile 16	PtpAffx.24499.1.S1_at	POPTRDRAFT_582717	0	0.879045	-0.377348
Profile 16	Ptp.7019.1.S1_s_at	POPTRDRAFT_825534	0	0.454309	-0.935675
Profile 16	PtpAffx.160648.1.S1_s_at	POPTRDRAFT_717427	0	0.929989	-0.553606
Profile 16	PtpAffx.40641.1.S1_at	POPTRDRAFT_549720	0	1.14852	-1.32344
Profile 16	PtpAffx.206090.1.S1_at	POPTRDRAFT_865471	0	1.2798	-0.732696
Profile 16	PtpAffx.41471.1.A1_at	POPTRDRAFT_551187	0	0.714525	-0.501774
Profile 16	Ptp.1063.2.A1_at	POPTRDRAFT_255463	0	1.18769	-0.90054
Profile 16	PtpAffx.211788.1.S1_at	POPTRDRAFT_774857	0	0.877357	-1.01263
Profile 16	PtpAffx.159135.1.S1_at	POPTRDRAFT_566407	0	1.34408	-0.644492
Profile 16	PtpAffx.46113.1.S1_at	POPTRDRAFT_551942	0	0.874862	-0.447151
Profile 16	PtpAffx.101757.1.A1_s_at	POPTRDRAFT_563188	0	0.501692	-0.870788
Profile 16	PtpAffx.23537.1.S1_at	POPTRDRAFT_739764	0	0.786303	-0.949862
Profile 16	Ptp.2393.1.S1_s_at	POPTRDRAFT_731548	0	0.876464	-0.440172
Profile 16	PtpAffx.163022.1.S1_s_at	POPTRDRAFT_553441	0	0.467286	-0.791621
Profile 16	PtpAffx.203860.1.S1_at	POPTRDRAFT_647918	0	1.08039	-0.696799
Profile 16	PtpAffx.48361.1.A1_at	POPTRDRAFT_556474	0	0.841801	-1.08478
Profile 16	PtpAffx.18678.1.A1_s_at	POPTRDRAFT_551414	0	0.803696	-0.99048
Profile 16	Ptp.2087.1.S1_s_at	POPTRDRAFT_564957	0	0.47134	-0.77793
Profile 16	PtpAffx.213062.1.S1_x_at	POPTRDRAFT_253757	0	1.30668	-2.46778
Profile 16	PtpAffx.221791.1.S1_at	POPTRDRAFT_290594	0	1.20055	-1.65845
Profile 16	PtpAffx.144711.1.S1_s_at	POPTRDRAFT_746317	0	1.23012	-1.04475
Profile 16	Ptp.1878.2.A1_a_at	POPTRDRAFT_1118464	0	1.06227	-0.430371
Profile 16	Ptp.7894.1.A1_at	POPTRDRAFT_827296	0	0.371971	-0.921169
Profile 16	PtpAffx.17316.1.S1_at	POPTRDRAFT_1120327	0	0.471535	-1.05668
Profile 16	Ptp.5798.1.S1_at	POPTRDRAFT_553215	0	1.14205	-0.602174
Profile 16	PtpAffx.207017.1.S1_at	POPTRDRAFT_562372	0	0.974309	-0.397816
Profile 16	Ptp.1063.2.A1_s_at	POPTRDRAFT_255463	0	1.13515	-0.422924
Profile 16	PtpAffx.1352.3.A1_s_at	POPTRDRAFT_719763	0	1.33432	-1.1172
Profile 16	PtpAffx.211606.1.S1_s_at	POPTRDRAFT_731326	0	1.54866	-1.85786
Profile 16	PtpAffx.572.1.S1_at	RAV2	0	1.96106	-1.33999
Profile 16	PtpAffx.36508.1.S1_at	POPTRDRAFT_647678	0	1.00833	-0.442947
Profile 16	PtpAffx.66890.1.S1_s_at	POPTRDRAFT_230613	0	1.24814	-0.624668
Profile 16	PtpAffx.82799.1.A1_s_at	POPTRDRAFT_1067650	0	1.24171	-0.474644
Profile 16	PtpAffx.5435.2.S1_at	POPTRDRAFT_562605	0	0.96131	-0.803745
Profile 16	PtpAffx.212341.1.S1_at	POPTRDRAFT_574205	0	0.816578	-0.440731
Profile 16	PtpAffx.102151.1.A1_at	POPTRDRAFT_808845	0	0.890935	-1.95718
Profile 16	PtpAffx.202322.1.S1_s_at	POPTRDRAFT_644707	0	1.11484	-0.446631
Profile 16	Ptp.3311.1.S1_at	POPTRDRAFT_557458	0	1.07594	-0.438954
Profile 16	PtpAffx.201574.1.S1_s_at	POPTRDRAFT_815980	0	0.967672	-0.579933
Profile 16	Ptp.2473.1.A1_s_at	POPTRDRAFT_818606	0	0.553198	-0.909715
Profile 16	PtpAffx.980.1.S1_at	POPTRDRAFT_716445	0	0.420752	-1.03661
Profile 16	PtpAffx.200781.1.S1_at	POPTRDRAFT_172604	0	0.639354	-0.657135
Profile 16	PtpAffx.36675.1.A1_at	POPTRDRAFT_1116382	0	1.02473	-0.605502
Profile 16	PtpAffx.211606.1.S1_at	POPTRDRAFT_731326	0	0.6498	-0.942649
Profile 16	PtpAffx.25085.1.S1_s_at	POPTRDRAFT_773159	0	1.1043	-1.0934
Profile 16	PtpAffx.208757.1.S1_at	POPTRDRAFT_769280	0	1.49506	-1.00861
Profile 16	PtpAffx.145798.1.S1_at	CYP97A7	0	0.770308	-0.432779
Profile 16	PtpAffx.204353.1.S1_at	POPTRDRAFT_1077179	0	0.597809	-0.921346
Profile 16	PtpAffx.153528.1.A1_at	POPTRDRAFT_731548	0	0.691669	-0.650636
Profile 16	PtpAffx.111722.1.S1_at	POPTRDRAFT_219675	0	0.843033	-0.995053
Profile 16	PtpAffx.214126.1.S1_at	POPTRDRAFT_912668	0	0.651583	-0.961501
Profile 16	PtpAffx.201066.1.S1_at	POPTRDRAFT_641861	0	1.27994	-2.69834
Profile 16	PtpAffx.10474.1.S1_at	POPTRDRAFT_570888	0	0.316039	-0.821201
Profile 16	PtpAffx.97270.1.A1_s_at	POPTRDRAFT_783457	0	3.3436	-1.55873
Profile 16	PtpAffx.127832.1.A1_s_at	POPTRDRAFT_711401	0	0.672541	-0.385445
Profile 16	PtpAffx.32885.1.A1_at	POPTRDRAFT_1121409	0	1.46678	-0.72097
Profile 16	PtpAffx.157533.1.S1_at	POPTRDRAFT_766505	0	1.04785	-0.616706
Profile 16	Ptp.6817.1.A1_at	POPTRDRAFT_829311	0	0.611814	-0.735168
Profile 16	PtpAffx.147668.1.A1_a_at	POPTRDRAFT_1092668	0	0.589043	-0.62596
Profile 16	Ptp.2020.1.S1_s_at	POPTRDRAFT_570188	0	1.70748	-1.04079
Profile 16	PtpAffx.209112.1.S1_x_at	POPTRDRAFT_226089	0	0.917015	-0.775987
Profile 16	PtpAffx.201310.1.S1_at	CADL11	0	2.00822	-1.48719
Profile 16	Ptp.3967.1.S1_at	MYB083	0	0.753808	-1.02413
Profile 16	PtpAffx.210636.1.S1_at	POPTRDRAFT_773159	0	0.986977	-0.872226
Profile 16	PtpAffx.201847.1.S1_at	POPTRDRAFT_551414	0	0.507196	-0.984523
Profile 16	PtpAffx.59404.1.S1_at	POPTRDRAFT_818726	0	0.725941	-1.05206
Profile 16	PtpAffx.211053.1.S1_at	POPTRDRAFT_773809	0	0.921511	-0.677467
Profile 16	PtpAffx.145512.1.S1_at	POPTRDRAFT_828059	0	1.09636	-0.622721
Profile 16	Ptp.2628.1.A1_x_at	POPTRDRAFT_641721	0	0.819192	-0.84676
Profile 16	PtpAffx.30724.1.S1_at	POPTRDRAFT_556460	0	0.891195	-0.550444
Profile 16	PtpAffx.100195.2.S1_s_at	POPTRDRAFT_172390	0	0.59567	-0.521939
Profile 16	PtpAffx.213986.1.S1_s_at	POPTRDRAFT_736443	0	0.91276	-0.492561
Profile 16	PtpAffx.23537.1.S1_s_at	POPTRDRAFT_739764	0	0.811323	-0.968391
Profile 16	PtpAffx.221955.1.S1_at	POPTRDRAFT_424191	0	1.0481	-0.568344
Profile 16	PtpAffx.137572.1.S1_at	POPTRDRAFT_552730	0	0.555192	-1.22508
Profile 16	PtpAffx.100195.1.S1_a_at	POPTRDRAFT_172390	0	0.928119	-0.554504
Profile 16	PtpAffx.7589.1.S1_s_at	POPTRDRAFT_564468	0	0.923568	-0.520485
Profile 16	PtpAffx.44303.2.A1_a_at	POPTRDRAFT_564993	0	0.696296	-1.12837
Profile 16	Ptp.6434.1.S1_s_at	POPTRDRAFT_740652	0	0.968897	-0.909768
Profile 16	PtpAffx.212618.1.S1_at	POPTRDRAFT_807852	0	0.859176	-0.506213
Profile 16	PtpAffx.62182.1.S1_a_at	POPTRDRAFT_823269	0	0.422598	-1.00853
Profile 16	PtpAffx.52106.1.S1_at	POPTRDRAFT_575752	0	0.754301	-0.628511
Profile 16	PtpAffx.204586.1.S1_at	POPTRDRAFT_201129	0	0.358853	-0.744027
Profile 16	Ptp.931.1.S1_at	POPTRDRAFT_551169	0	0.999353	-0.532282
Profile 16	Ptp.6573.1.S1_at	POPTRDRAFT_647351	0	1.43066	-0.878103
Profile 16	PtpAffx.211757.1.S1_at	POPTRDRAFT_664422	0	1.04184	-0.649985
Profile 16	PtpAffx.211568.1.S1_at	POPTRDRAFT_774429	0	1.31579	-0.504224
Profile 16	PtpAffx.212682.1.S1_at	POPTRDRAFT_574931	0	1.18507	-1.92961
Profile 16	PtpAffx.22569.1.S1_at	POPTRDRAFT_597707	0	0.749164	-1.5754
Profile 16	PtpAffx.206700.1.S1_at	POPTRDRAFT_832108	0	2.33492	-2.39647
Profile 16	PtpAffx.201538.1.S1_s_at	POPTRDRAFT_408695	0	1.03975	-2.48382
Profile 16	PtpAffx.223093.1.S1_at	POPTRDRAFT_789852	0	1.72019	-0.814575
Profile 16	Ptp.382.1.A1_at	POPTRDRAFT_814325	0	0.394771	-0.93871
Profile 16	PtpAffx.209942.1.S1_x_at	POPTRDRAFT_660883	0	0.688655	-0.640286
Profile 16	PtpAffx.214161.1.S1_at	POPTRDRAFT_778959	0	0.885238	-0.362072
Profile 16	PtpAffx.205721.1.S1_at	POPTRDRAFT_801432	0	1.04154	-1.28153
Profile 16	Ptp.191.1.A1_at	POPTRDRAFT_553215	0	0.831545	-0.650409
Profile 16	PtpAffx.14737.1.A1_s_at	POPTRDRAFT_572701	0	0.535893	-1.39341
Profile 16	PtpAffx.201094.1.S1_at	POPTRDRAFT_752841	0	0.681251	-0.608741
Profile 16	PtpAffx.219228.1.S1_at	POPTRDRAFT_588479	0	0.744763	-0.297166
Profile 16	PtpAffx.212863.1.S1_at	POPTRDRAFT_666637	0	0.861443	-0.321358
Profile 16	PtpAffx.217212.1.S1_at	POPTRDRAFT_584470	0	0.925765	-0.901222
Profile 16	PtpAffx.5539.2.S1_at	POPTRDRAFT_559062	0	0.862882	-0.380546
Profile 16	PtpAffx.144614.1.S1_at	POPTRDRAFT_591757	0	1.8584	-2.37201
Profile 16	PtpAffx.144853.1.S1_at	POPTRDRAFT_883326	0	2.58026	-1.33758
Profile 16	PtpAffx.56690.1.A1_at	POPTRDRAFT_830990	0	0.576499	-0.676975
Profile 16	PtpAffx.46365.1.A1_at	SAUR30	0	1.61944	-1.72439
Profile 16	PtpAffx.137882.1.S1_at	POPTRDRAFT_563049	0	1.4003	-0.577875
Profile 16	Ptp.4105.1.A1_at	POPTRDRAFT_1100867	0	0.866853	-0.504907
Profile 16	PtpAffx.23691.1.S1_at	POPTRDRAFT_835809	0	0.817255	-0.711425
Profile 16	PtpAffx.25624.2.S1_s_at	POPTRDRAFT_551288	0	0.721396	-0.695774
Profile 16	PtpAffx.111056.1.S1_s_at	POPTRDRAFT_566934	0	0.631167	-0.766961
Profile 16	PtpAffx.215018.1.S1_s_at	POPTRDRAFT_579855	0	0.418985	-1.08053
Profile 16	PtpAffx.205374.1.S1_at	POPTRDRAFT_796062	0	1.81128	-2.40407
Profile 16	PtpAffx.217281.1.S1_at	POPTRDRAFT_786202	0	2.00946	-0.807913
Profile 16	PtpAffx.117462.1.S1_at	POPTRDRAFT_1110312	0	0.716709	-0.448518
Profile 16	PtpAffx.221195.1.S1_at	POPTRDRAFT_918208	0	0.99291	-0.796975
Profile 16	PtpAffx.150070.1.S1_at	POPTRDRAFT_569844	0	0.839762	-0.389078
Profile 16	PtpAffx.111871.1.S1_a_at	POPTRDRAFT_583640	0	0.910416	-0.850353
Profile 16	PtpAffx.1615.3.S1_s_at	POPTRDRAFT_714905	0	0.457219	-0.920351
Profile 16	PtpAffx.221566.1.S1_at	POPTRDRAFT_592842	0	1.80248	-0.769516
Profile 16	PtpAffx.120369.1.S1_s_at	POPTRDRAFT_1117110	0	0.83956	-1.0279
Profile 16	PtpAffx.202247.1.S1_at	ERF83	0	1.6187	-0.614044
Profile 16	PtpAffx.111691.1.S1_at	HDA909	0	0.705808	-0.571978
Profile 16	PtpAffx.47796.1.S1_s_at	POPTRDRAFT_582552	0	1.9512	-1.03346
Profile 16	PtpAffx.2791.2.S1_at	POPTRDRAFT_575195	0	0.611498	-0.672413
Profile 16	PtpAffx.52747.2.A1_a_at	POPTRDRAFT_1101018	0	0.626434	-1.23482
Profile 16	Ptp.323.1.S1_at	F3H3	0	1.2484	-0.751894
Profile 16	PtpAffx.200256.1.S1_x_at	POPTRDRAFT_797202	0	2.46076	-1.74941
Profile 16	Ptp.2728.1.S1_at	POPTRDRAFT_247535	0	2.56707	-1.01246
Profile 16	PtpAffx.209120.1.S1_at	POPTRDRAFT_566934	0	0.687187	-0.731504
Profile 16	PtpAffx.215132.1.S1_at	POPTRDRAFT_580124	0	1.39311	-0.627199
Profile 16	PtpAffx.203986.1.S1_at	POPTRDRAFT_759095	0	0.484318	-0.707643
Profile 16	Ptp.5631.1.S1_at	POPTRDRAFT_234791	0	1.14068	-0.612477
Profile 16	Ptp.7527.1.S1_at	POPTRDRAFT_563045	0	1.03696	-1.31239
Profile 16	Ptp.2190.1.S1_at	POPTRDRAFT_172537	0	0.809006	-0.473885
Profile 16	Ptp.2628.1.A1_at	POPTRDRAFT_641721	0	0.788584	-0.901639
Profile 16	Ptp.7835.1.A1_at	POPTRDRAFT_580892	0	0.735499	-0.52774
Profile 16	PtpAffx.42221.1.A1_s_at	POPTRDRAFT_584163	0	1.34899	-1.26458
Profile 16	PtpAffx.215732.1.S1_at	POPTRDRAFT_581348	0	1.47045	-1.30358
Profile 16	PtpAffx.209565.1.S1_at	CYP728D1P	0	1.02377	-1.81193
Profile 16	PtpAffx.18206.1.A1_s_at	POPTRDRAFT_769203	0	0.892218	-0.686688
Profile 16	PtpAffx.204860.1.S1_at	POPTRDRAFT_877350	0	0.936165	-2.36016
Profile 16	PtpAffx.49511.1.A1_at	POPTRDRAFT_552953	0	0.749605	-0.913497
Profile 16	PtpAffx.213218.1.S1_at	POPTRDRAFT_906296	0	1.08105	-0.946794
Profile 16	PtpAffx.221648.1.S1_at	POPTRDRAFT_593020	0	1.1215	-0.56995
Profile 16	Ptp.5408.1.S1_s_at	POPTRDRAFT_558898	0	0.544058	-1.24682
Profile 16	PtpAffx.222966.1.S1_x_at	POPTRDRAFT_836776	0	1.33093	-1.31921
Profile 16	PtpAffx.152054.1.S1_s_at	POPTRDRAFT_584163	0	1.24367	-1.20572
Profile 16	PtpAffx.212919.1.S1_s_at	POPTRDRAFT_575437	0	1.62084	-0.803999
Profile 16	PtpAffx.206619.1.S1_at	POPTRDRAFT_717839	0	0.663213	-0.505282
Profile 16	PtpAffx.103616.2.S1_at	POPTRDRAFT_780609	0	0.664144	-0.394162
Profile 16	PtpAffx.209216.1.S1_s_at	POPTRDRAFT_883601	0	0.57422	-0.950576
Profile 16	PtpAffx.25444.1.S1_s_at	POPTRDRAFT_658124	0	2.46007	-1.18816
Profile 16	PtpAffx.200569.1.S1_at	POPTRDRAFT_1067394	0	0.406218	-0.758554
Profile 16	PtpAffx.12263.1.A1_s_at	POPTRDRAFT_706278	0	0.578768	-0.659081
Profile 16	PtpAffx.204222.1.S1_at	POPTRDRAFT_556474	0	1.19811	-1.66392
Profile 16	PtpAffx.207717.1.S1_at	POPTRDRAFT_873813	0	2.60072	-1.48495
Profile 16	PtpAffx.200409.1.S1_at	POPTRDRAFT_548429	0	2.11408	-1.25505
Profile 16	PtpAffx.204474.1.S1_at	POPTRDRAFT_767169	0	0.958761	-0.736966
Profile 16	PtpAffx.208713.1.S1_at	POPTRDRAFT_769177	0	2.11605	-0.985203
Profile 16	PtpAffx.5423.2.A1_a_at	POPTRDRAFT_819528	0	1.08632	-1.50322
Profile 16	PtpAffx.221722.1.S1_at	POPTRDRAFT_593230	0	0.990702	-1.97246
Profile 16	PtpAffx.5304.1.A1_at	POPTRDRAFT_552896	0	1.68939	-1.06982
Profile 16	PtpAffx.17330.1.S1_at	POPTRDRAFT_826615	0	0.520188	-1.28447
Profile 16	PtpAffx.115638.1.S1_at	POPTRDRAFT_886511	0	0.746013	-0.8073
Profile 16	PtpAffx.208325.1.S1_at	POPTRDRAFT_872246	0	1.0808	-0.541278
Profile 16	PtpAffx.203937.1.S1_at	POPTRDRAFT_758972	0	1.61518	-0.872943
Profile 16	PtpAffx.201879.1.S1_at	POPTRDRAFT_754616	0	0.872478	-0.37482
Profile 16	Ptp.3168.1.S1_at	POPTRDRAFT_658124	0	2.34225	-2.16704
Profile 16	PtpAffx.29241.1.A1_at	POPTRDRAFT_569069	0	0.524597	-0.933698
Profile 16	PtpAffx.219080.1.S1_at	POPTRDRAFT_787862	0	1.2295	-2.1441
Profile 16	PtpAffx.209542.1.S1_x_at	POPTRDRAFT_228791	0	2.62408	-2.62221
Profile 16	PtpAffx.163828.1.S1_s_at	POPTRDRAFT_783457	0	1.86498	-1.34587
Profile 16	PtpAffx.43204.1.A1_at	POPTRDRAFT_559636	0	0.914732	-0.501031
Profile 16	PtpAffx.140618.1.A1_s_at	POPTRDRAFT_551355	0	1.50515	-0.565196
Profile 16	Ptp.672.1.A1_at	POPTRDRAFT_660452	0	1.17623	-0.562184
Profile 16	PtpAffx.219747.1.S1_at	POPTRDRAFT_589396	0	0.568157	-0.69667
Profile 16	PtpAffx.210638.1.S1_at	POPTRDRAFT_423134	0	0.661685	-0.589426
Profile 16	PtpAffx.216298.1.S1_at	PtrAAP14	0	0.877752	-0.323243
Profile 16	PtpAffx.217568.1.S1_at	POPTRDRAFT_585119	0	1.69797	-1.25239
Profile 16	PtpAffx.149869.1.S1_at	POPTRDRAFT_646298	0	0.799673	-0.381427
Profile 16	PtpAffx.222791.1.S1_s_at	POPTRDRAFT_295220	0	0.642334	-0.44814
Profile 16	PtpAffx.117698.1.S1_s_at	POPTRDRAFT_645054	0	0.464793	-0.943876
Profile 16	PtpAffx.32219.1.S1_at	POPTRDRAFT_826451	0	0.413817	-0.655641
Profile 16	PtpAffx.54956.1.A1_s_at	POPTRDRAFT_714789	0	1.00029	-1.57103
Profile 16	PtpAffx.211301.1.S1_s_at	DREB16	0	1.41135	-0.699049
Profile 16	PtpAffx.211325.1.S1_at	POPTRDRAFT_571797	0	1.86348	-1.21813
Profile 16	PtpAffx.225679.1.S1_at	POPTRDRAFT_593895	0	0.64683	-0.534254
Profile 16	PtpAffx.211594.1.S1_at	ERF84	0	2.21534	-0.965235
Profile 16	PtpAffx.200158.1.S1_at	POPTRDRAFT_750720	0	1.46528	-2.28051
Profile 16	PtpAffx.214851.1.S1_at	POPTRDRAFT_579545	0	0.615741	-0.937223
Profile 16	PtpAffx.130962.1.A1_s_at	POPTRDRAFT_833245	0	0.716413	-0.598938
Profile 16	PtpAffx.209702.1.S1_at	POPTRDRAFT_660393	0	0.833197	-1.00021
Profile 16	PtpAffx.207285.1.S1_at	POPTRDRAFT_764581	0	0.875529	-0.891419
Profile 16	PtpAffx.213661.1.S1_at	POPTRDRAFT_735925	0	0.502554	-1.13193
Profile 16	PtpAffx.212807.1.S1_at	POPTRDRAFT_733399	0	1.17577	-1.56914
Profile 16	PtpAffx.203629.1.S1_at	POPTRDRAFT_711981	0	1.88767	-0.746453
Profile 16	PtpAffx.214145.1.S1_x_at	POPTRDRAFT_809069	0	0.745764	-0.411578
Profile 16	PtpAffx.15501.1.S1_s_at	POPTRDRAFT_712346	0	0.74224	-0.480715
Profile 16	PtpAffx.968.1.A1_at	POPTRDRAFT_1106492	0	1.66207	-1.0116
Profile 16	PtpAffx.52361.2.A1_s_at	POPTRDRAFT_570583	0	0.60952	-0.97942
Profile 16	PtpAffx.3259.1.A1_at	POPTRDRAFT_551532	0	1.14263	-1.50261
Profile 16	PtpAffx.212951.1.S1_at	POPTRDRAFT_776431	0	1.44693	-1.17917
Profile 16	Ptp.1500.1.A1_at	MYB156	0	1.12742	-0.988181
Profile 16	PtpAffx.1149.1.A1_s_at	POPTRDRAFT_782101	0	0.548759	-0.521977
Profile 16	PtpAffx.208112.1.S1_s_at	POPTRDRAFT_564743	0	0.4314	-0.640368
Profile 16	PtpAffx.216769.1.S1_at	POPTRDRAFT_583591	0	0.511516	-0.640267
Profile 16	PtpAffx.117115.1.S1_s_at	AdoMet6	0	0.522843	-0.693674
Profile 16	PtpAffx.147678.1.A1_at	POPTRDRAFT_659739	0	1.79607	-0.679822
Profile 16	PtpAffx.215479.1.S1_at	EBP904	0	0.700002	-0.952511
Profile 16	PtpAffx.207163.1.S1_at	POPTRDRAFT_869624	0	1.86292	-0.689932
Profile 16	PtpAffx.95783.1.A1_at	POPTRDRAFT_423407	0	0.567576	-0.846774
Profile 16	PtpAffx.204041.1.S1_at	POPTRDRAFT_556121	0	1.24578	-1.38805
Profile 16	PtpAffx.7166.1.A1_at	POPTRDRAFT_733540	0	0.640384	-0.782278
Profile 16	PtpAffx.207983.1.S1_at	POPTRDRAFT_564468	0	0.74827	-0.63425
Profile 16	PtpAffx.3808.1.A1_at	POPTRDRAFT_1089355	0	0.987945	-0.372737
Profile 16	PtpAffx.52361.1.A1_s_at	POPTRDRAFT_570583	0	0.758704	-0.989317
Profile 16	Ptp.7824.1.S1_at	NAC088	0	0.941088	-0.777482
Profile 16	PtpAffx.150004.1.S1_s_at	POPTRDRAFT_780590	0	0.939603	-0.650701
Profile 16	PtpAffx.208516.1.S1_at	POPTRDRAFT_768744	0	0.761734	-0.387757
Profile 16	PtpAffx.221288.1.S1_s_at	POPTRDRAFT_740652	0	0.875162	-0.647225
Profile 16	PtpAffx.4624.1.S1_at	ERF35	0	0.968095	-0.509536
Profile 16	PtpAffx.224597.1.S1_at	POPTRDRAFT_420847	0	2.02952	-1.64822
Profile 16	PtpAffx.209623.1.S1_at	POPTRDRAFT_568084	0	3.17935	-1.37969
Profile 16	PtpAffx.209161.1.S1_at	POPTRDRAFT_1091421	0	0.21996	-0.582879
Profile 16	PtpAffx.208506.1.S1_at	POPTRDRAFT_565640	0	0.852658	-1.43857
Profile 16	Ptp.5757.1.S1_x_at	POPTRDRAFT_575716	0	0.562847	-0.932366
Profile 16	PtpAffx.221032.1.S1_a_at	POPTRDRAFT_781266	0	1.57737	-1.38409
Profile 16	PtpAffx.18180.1.A1_at	POPTRDRAFT_918890	0	0.937647	-1.41038
Profile 16	PtpAffx.25142.2.A1_at	POPTRDRAFT_563920	0	0.877747	-0.44596
Profile 16	PtpAffx.204520.1.S1_at	POPTRDRAFT_557064	0	1.19513	-1.43844
Profile 16	PtpAffx.17830.1.A1_at	POPTRDRAFT_901916	0	0.89745	-0.690896
Profile 16	PtpAffx.215354.1.S1_at	POPTRDRAFT_265682	0	0.746255	-0.402166
Profile 16	Ptp.6863.1.S1_at	POPTRDRAFT_640605	0	0.932984	-0.564861
Profile 16	PtpAffx.140896.1.A1_s_at	POPTRDRAFT_556403	0	0.973202	-0.44116
Profile 16	PtpAffx.205679.1.S1_at	POPTRDRAFT_205407	0	1.45607	-0.574274
Profile 16	PtpAffx.212257.1.S1_at	POPTRDRAFT_574003	0	1.75501	-1.09722
Profile 16	PtpAffx.22667.1.A1_s_at	POPTRDRAFT_831267	0	1.3583	-0.609692
Profile 16	PtpAffx.202606.1.S1_at	POPTRDRAFT_711471	0	0.359179	-0.758568
Profile 16	PtpAffx.4086.1.S1_at	POPTRDRAFT_1092803	0	0.966077	-0.745574
Profile 16	PtpAffx.215163.1.S1_at	POPTRDRAFT_580189	0	0.771266	-0.582499
Profile 16	PtpAffx.209013.1.S1_at	POPTRDRAFT_769753	0	0.766742	-0.403107
Profile 16	PtpAffx.202603.1.S1_at	POPTRDRAFT_553049	0	1.24565	-1.00866
Profile 16	PtpAffx.117004.1.S1_s_at	POPTRDRAFT_553558	0	0.937437	-1.5263
Profile 16	PtpAffx.223291.1.S1_at	NAC100	0	0.577767	-0.988037
Profile 16	PtpAffx.141588.1.S1_s_at	POPTRDRAFT_639726	0	1.46823	-0.623604
Profile 16	PtpAffx.217949.1.S1_x_at	POPTRDRAFT_585925	0	1.42241	-1.28688
Profile 16	PtpAffx.218161.1.S1_at	POPTRDRAFT_828638	0	0.399347	-0.943452
Profile 16	PtpAffx.220213.1.S1_at	POPTRDRAFT_590262	0	1.03315	-2.02308
Profile 16	PtpAffx.201622.1.S1_at	POPTRDRAFT_754078	0	0.734122	-1.42204
Profile 16	PtpAffx.223291.1.S1_x_at	NAC100	0	0.810774	-0.879176
Profile 16	PtpAffx.206677.1.S1_at	POPTRDRAFT_561655	0	1.26259	-1.16367
Profile 16	PtpAffx.206115.1.S1_at	POPTRDRAFT_819055	0	0.735741	-0.712095
Profile 16	PtpAffx.223232.1.S1_at	POPTRDRAFT_596698	0	1.93139	-1.27563
Profile 16	PtpAffx.93010.1.S1_at	POPTRDRAFT_707212	0	0.421528	-0.787677
Profile 16	PtpAffx.47888.1.A1_at	DHS2	0	0.724943	-0.687392
Profile 16	PtpAffx.203527.1.S1_at	POPTRDRAFT_758098	0	1.19826	-0.513454
Profile 16	PtpAffx.31494.1.A1_at	POPTRDRAFT_824988	0	1.37491	-1.37747
Profile 16	PtpAffx.130554.1.S1_at	POPTRDRAFT_715164	0	0.606507	-0.455105
Profile 16	PtpAffx.213317.1.S1_at	POPTRDRAFT_576309	0	1.81739	-1.21992
Profile 16	PtpAffx.202905.1.S1_at	POPTRDRAFT_756771	0	0.906939	-1.90364
Profile 16	PtpAffx.202361.1.S1_at	POPTRDRAFT_755618	0	0.642586	-0.92274
Profile 16	PtpAffx.205522.1.S1_x_at	POPTRDRAFT_209782	0	1.14305	-0.795078
Profile 16	Ptp.2067.1.S1_at	POPTRDRAFT_837107	0	0.793293	-1.09844
Profile 16	PtpAffx.212357.1.S1_at	POPTRDRAFT_780590	0	0.719075	-0.411929
Profile 16	PtpAffx.30743.1.A1_a_at	POPTRDRAFT_570936	0	0.321813	-0.704199
Profile 16	PtpAffx.222385.1.S1_at	POPTRDRAFT_594759	0	1.03103	-0.644416
Profile 16	PtpAffx.202779.1.S1_at	POPTRDRAFT_756500	0	0.670169	-1.08006
Profile 16	PtpAffx.57990.1.A1_s_at	POPTRDRAFT_571667	0	2.26748	-1.29042
Profile 16	Ptp.6849.2.S1_s_at	POPTRDRAFT_818968	0	0.604203	-0.986719
Profile 16	PtpAffx.204484.1.S1_at	POPTRDRAFT_767182	0	2.43844	-2.36972
Profile 16	PtpAffx.225223.1.S1_at	POPTRDRAFT_582034	0	1.35898	-1.24903
Profile 16	PtpAffx.200385.1.S1_at	ERF87	0	1.09792	-1.30983
Profile 16	PtpAffx.141088.1.A1_at	POPTRDRAFT_566600	0	0.604181	-0.636326
Profile 16	PtpAffx.153438.1.A1_at	POPTRDRAFT_570653	0	0.965674	-1.11619
Profile 16	PtpAffx.206540.1.S1_x_at	POPTRDRAFT_561366	0	1.73043	-1.6263
Profile 16	PtpAffx.22421.1.S1_at	POPTRDRAFT_711649	0	0.785296	-0.533757
Profile 16	PtpAffx.217711.1.S1_s_at	POPTRDRAFT_791045	0	0.708094	-0.876003
Profile 16	PtpAffx.150004.1.S1_at	POPTRDRAFT_780590	0	0.715016	-0.888225
Profile 16	PtpAffx.225320.1.S1_at	POPTRDRAFT_931715	0	1.4446	-0.709025
Profile 16	PtpAffx.202536.1.S1_at	POPTRDRAFT_799353	0	0.772598	-0.569642
Profile 16	PtpAffx.203056.1.S1_at	POPTRDRAFT_711834	0	0.506071	-1.16593

## Sheet: profile 10
Table S2. The five significant expression profiles identified by clustering analysis.
Profile number	Probeset id	Gene symbol	T0	T1	T2
Profile 10	Ptp.4550.1.S1_at	POPTRDRAFT_731468	0	-3.44929	1.46094
Profile 10	PtpAffx.2288.1.S1_at	POPTRDRAFT_642154	0	-0.549048	1.47286
Profile 10	PtpAffx.18774.1.S1_a_at	POPTRDRAFT_547790	0	-4.01192	1.50041
Profile 10	PtpAffx.203837.1.S1_at	POPTRDRAFT_555689	0	-3.98268	1.82368
Profile 10	PtpAffx.203510.1.S1_at	POPTRDRAFT_554947	0	-1.97613	1.76238
Profile 10	PtpAffx.134361.1.A1_s_at	POPTRDRAFT_554508	0	-0.919432	2.08355
Profile 10	Ptp.2439.1.S1_at	POPTRDRAFT_648693	0	-3.27209	1.39031
Profile 10	PtpAffx.102231.1.A1_at	POPTRDRAFT_555081	0	-2.87822	1.90348
Profile 10	PtpAffx.7997.1.S1_at	POPTRDRAFT_731468	0	-2.13974	1.77478
Profile 10	PtpAffx.203837.1.S1_s_at	POPTRDRAFT_555689	0	-3.39179	1.67699
Profile 10	PtpAffx.15485.2.S1_at	PtpRR11	0	-0.827705	0.657347
Profile 10	PtpAffx.69125.1.A1_at	POPTRDRAFT_556324	0	-1.70357	1.69911
Profile 10	PtpAffx.97309.1.A1_s_at	AGO902	0	-0.692489	0.728966
Profile 10	PtpAffx.5673.1.S1_a_at	POPTRDRAFT_815791	0	-1.1547	0.926898
Profile 10	PtpAffx.213561.1.S1_at	POPTRDRAFT_576833	0	-2.16835	3.41818
Profile 10	PtpAffx.35480.1.S1_at	POPTRDRAFT_824594	0	-0.782044	0.782735
Profile 10	PtpAffx.220123.1.S1_at	POPTRDRAFT_826673	0	-1.27693	1.38154
Profile 10	PtpAffx.211681.1.S1_s_at	POPTRDRAFT_245387	0	-1.33565	1.05806
Profile 10	PtpAffx.105995.1.S1_s_at	POPTRDRAFT_818865	0	-1.43488	1.00644
Profile 10	PtpAffx.20151.2.S1_a_at	POPTRDRAFT_591701	0	-1.32178	2.06739
Profile 10	PtpAffx.213452.1.S1_at	POPTRDRAFT_256588	0	-2.28787	1.19839
Profile 10	Ptp.3012.1.A1_at	POPTRDRAFT_833648	0	-0.694939	0.295337
Profile 10	Ptp.911.1.S1_at	POPTRDRAFT_586872	0	-1.73048	0.724056
Profile 10	PtpAffx.4168.2.S1_s_at	POPTRDRAFT_712385	0	-0.987839	1.24284
Profile 10	PtpAffx.12763.1.S1_a_at	POPTRDRAFT_661656	0	-1.47344	0.865257
Profile 10	PtpAffx.2275.1.S1_s_at	CYP76F3	0	-2.43228	0.923249
Profile 10	PtpAffx.99810.1.A1_a_at	POPTRDRAFT_904069	0	-4.46739	1.67382
Profile 10	Ptp.4789.1.S1_s_at	POPTRDRAFT_675629	0	-1.26865	1.95503
Profile 10	PtpAffx.219067.1.S1_s_at	POPTRDRAFT_588137	0	-1.81176	1.23788
Profile 10	PtpAffx.210228.1.S1_at	POPTRDRAFT_569483	0	-1.92157	1.01415
Profile 10	PtpAffx.12745.1.A1_at	POPTRDRAFT_1115965	0	-2.46689	0.903269
Profile 10	PtpAffx.151427.1.S1_s_at	POPTRDRAFT_836253	0	-1.19238	1.75469
Profile 10	PtpAffx.92745.1.S1_at	POPTRDRAFT_726880	0	-1.06595	1.19757
Profile 10	PtpAffx.201205.1.S1_at	POPTRDRAFT_642119	0	-0.939278	1.55941
Profile 10	PtpAffx.206047.1.S1_at	POPTRDRAFT_1080313	0	-0.662128	0.591306
Profile 10	PtpAffx.77720.1.A1_at	POPTRDRAFT_785805	0	-0.742823	0.845192
Profile 10	PtpAffx.211337.1.S1_at	POPTRDRAFT_571834	0	-2.98625	1.51768
Profile 10	PtpAffx.69911.1.A1_a_at	POPTRDRAFT_1109159	0	-1.47612	0.831854
Profile 10	PtpAffx.3289.1.S1_s_at	POPTRDRAFT_662200	0	-1.51278	0.674683
Profile 10	PtpAffx.201206.1.S1_at	POPTRDRAFT_642120	0	-0.915919	1.44353
Profile 10	PtpAffx.209918.1.S1_s_at	POPTRDRAFT_568763	0	-2.64943	1.07409
Profile 10	PtpAffx.135334.2.S1_a_at	POPTRDRAFT_783604	0	-0.778535	1.39818
Profile 10	PtpAffx.224155.1.S1_at	CYP76F3	0	-1.87251	1.00958
Profile 10	PtpAffx.7369.1.A1_at	POPTRDRAFT_1087465	0	-1.04215	1.59584
Profile 10	PtpAffx.152452.2.A1_a_at	POPTRDRAFT_209891	0	-1.81673	0.831559
Profile 10	PtpAffx.41647.1.S1_a_at	POPTRDRAFT_754047	0	-1.64849	0.815163
Profile 10	PtpAffx.31916.1.A1_at	POPTRDRAFT_551664	0	-1.2699	1.96098
Profile 10	Ptp.3097.2.S1_at	POPTRDRAFT_821354	0	-1.91926	0.731894
Profile 10	PtpAffx.204521.1.S1_s_at	POPTRDRAFT_821085	0	-2.32121	1.25185
Profile 10	PtpAffx.13782.1.A1_at	POPTRDRAFT_1108163	0	-0.759981	1.06245
Profile 10	PtpAffx.158774.2.S1_s_at	POPTRDRAFT_904069	0	-3.19111	1.47683
Profile 10	PtpAffx.202753.1.S1_at	POPTRDRAFT_553348	0	-1.9303	3.10797
Profile 10	Ptp.4342.1.S1_at	POPTRDRAFT_816898	0	-1.01268	2.69514
Profile 10	PtpAffx.225360.1.S1_s_at	POPTRDRAFT_585874	0	-1.20701	1.87618
Profile 10	PtpAffx.47384.2.S1_at	POPTRDRAFT_742765	0	-1.14448	1.72993
Profile 10	PtpAffx.208261.1.S1_at	POPTRDRAFT_874607	0	-0.99981	0.427587
Profile 10	PtpAffx.5358.1.S1_at	POPTRDRAFT_582950	0	-0.671274	0.879811
Profile 10	PtpAffx.37022.1.A1_s_at	POPTRDRAFT_721866	0	-1.61702	1.87912
Profile 10	Ptp.3627.1.A1_at	POPTRDRAFT_1098340	0	-1.65124	1.60202
Profile 10	PtpAffx.203509.1.S1_at	POPTRDRAFT_758060	0	-1.90505	2.6784
Profile 10	Ptp.5097.1.S1_at	POPTRDRAFT_648141	0	-1.08292	0.740579
Profile 10	PtpAffx.216589.1.S1_at	POPTRDRAFT_785478	0	-2.05022	1.19169
Profile 10	PtpAffx.8063.2.A1_at	POPTRDRAFT_569504	0	-0.71669	0.559039
Profile 10	PtpAffx.8396.1.S1_at	POPTRDRAFT_556920	0	-2.15402	1.49235
Profile 10	PtpAffx.200812.1.S1_at	POPTRDRAFT_797720	0	-0.520644	1.1895
Profile 10	PtpAffx.32068.1.S1_s_at	POPTRDRAFT_836253	0	-1.20474	1.44529
Profile 10	Ptp.6177.1.S1_at	POPTRDRAFT_804247	0	-1.04887	1.41647
Profile 10	PtpAffx.206912.1.S1_x_at	POPTRDRAFT_654401	0	-1.61245	0.732906
Profile 10	Ptp.1226.1.S1_at	POPTRDRAFT_591841	0	-1.88307	0.743916
Profile 10	PtpAffx.36779.1.A1_a_at	POPTRDRAFT_554834	0	-1.13352	1.45264
Profile 10	PtpAffx.54951.1.A1_at	POPTRDRAFT_554742	0	-2.60086	2.54837
Profile 10	PtpAffx.140955.1.A1_at	POPTRDRAFT_1078520	0	-0.934634	1.74156
Profile 10	PtpAffx.90168.1.S1_at	POPTRDRAFT_557296	0	-1.04744	0.563599
Profile 10	PtpAffx.7103.1.A1_at	POPTRDRAFT_816844	0	-1.83193	0.854433
Profile 10	Ptp.4832.2.A1_s_at	POPTRDRAFT_560836	0	-1.66783	1.41102
Profile 10	PtpAffx.7019.1.A1_s_at	POPTRDRAFT_821928	0	-0.841372	0.755374
Profile 10	PtpAffx.17584.1.A1_at	POPTRDRAFT_666013	0	-2.53795	1.93131
Profile 10	Ptp.5017.1.S1_at	POPTRDRAFT_726880	0	-1.65045	0.812459
Profile 10	PtpAffx.28488.1.S1_s_at	POPTRDRAFT_1098340	0	-1.21305	1.48167
Profile 10	PtpAffx.207085.1.S1_at	POPTRDRAFT_217351	0	-1.08145	0.646018
Profile 10	PtpAffx.206185.1.S1_at	POPTRDRAFT_762254	0	-2.58794	3.70843
Profile 10	PtpAffx.212318.1.S1_at	POPTRDRAFT_574159	0	-2.6529	1.53754
Profile 10	PtpAffx.214932.1.S1_s_at	POPTRDRAFT_790329	0	-1.64132	1.44823
Profile 10	PtpAffx.156408.1.S1_at	POPTRDRAFT_1098340	0	-1.04494	1.02869
Profile 10	PtpAffx.157241.1.S1_at	POPTRDRAFT_750682	0	-1.44655	0.635275
Profile 10	PtpAffx.51327.3.S1_at	POPTRDRAFT_710668	0	-1.36275	1.60145
Profile 10	PtpAffx.107313.1.S1_at	POPTRDRAFT_818560	0	-0.73282	0.94357
Profile 10	PtpAffx.7681.1.A1_s_at	POPTRDRAFT_826419	0	-1.17106	2.09983
Profile 10	PtpAffx.39240.1.S1_s_at	POPTRDRAFT_722214	0	-2.52039	1.3625
Profile 10	PtpAffx.205877.1.S1_at	BRD902	0	-0.430016	0.935351
Profile 10	PtpAffx.63358.2.S1_a_at	POPTRDRAFT_763234	0	-1.87105	1.55822
Profile 10	PtpAffx.158034.1.A1_at	POPTRDRAFT_556168	0	-0.898871	0.538276
Profile 10	PtpAffx.23271.2.S1_at	POPTRDRAFT_859793	0	-1.06581	0.658922
Profile 10	Ptp.3644.1.S1_x_at	2OGox7	0	-1.58886	1.18593
Profile 10	PtpAffx.22220.2.A1_s_at	POPTRDRAFT_832825	0	-1.44347	0.82221
Profile 10	PtpAffx.202241.1.S1_at	POPTRDRAFT_755354	0	-2.36185	3.12202
Profile 10	PtpAffx.17173.1.S1_s_at	POPTRDRAFT_823503	0	-0.929378	1.01024
Profile 10	PtpAffx.28501.1.S1_at	POPTRDRAFT_836087	0	-3.44145	1.34313
Profile 10	PtpAffx.102987.1.S1_s_at	POPTRDRAFT_574497	0	-1.15522	1.32749
Profile 10	PtpAffx.7103.2.A1_a_at	POPTRDRAFT_816844	0	-1.71692	0.879144
Profile 10	PtpAffx.41647.2.S1_a_at	POPTRDRAFT_818792	0	-1.48805	1.12942
Profile 10	PtpAffx.218836.1.S1_s_at	POPTRDRAFT_760467	0	-0.729321	0.818101
Profile 10	PtpAffx.207724.1.S1_at	POPTRDRAFT_656140	0	-1.0297	1.29783
Profile 10	PtpAffx.36779.2.A1_a_at	POPTRDRAFT_554834	0	-1.15749	1.58024
Profile 10	PtpAffx.25374.1.S1_a_at	POPTRDRAFT_550456	0	-1.42934	1.52918
Profile 10	PtpAffx.91488.1.A1_s_at	POPTRDRAFT_559307	0	-1.18611	0.59607
Profile 10	PtpAffx.201827.1.S1_s_at	POPTRDRAFT_551376	0	-2.18342	0.90019
Profile 10	PtpAffx.225360.1.S1_at	POPTRDRAFT_585874	0	-1.24571	2.09313
Profile 10	PtpAffx.201829.1.S1_s_at	POPTRDRAFT_830163	0	-0.853669	0.931481
Profile 10	PtpAffx.17213.1.S1_at	POPTRDRAFT_577152	0	-2.03747	1.93675
Profile 10	PtpAffx.27927.1.S1_s_at	POPTRDRAFT_574497	0	-1.06658	1.03264
Profile 10	PtpAffx.219737.1.S1_s_at	POPTRDRAFT_281820	0	-0.710274	1.78928
Profile 10	Ptp.6942.1.S1_a_at	POPTRDRAFT_571926	0	-2.16206	2.36804
Profile 10	Ptp.3644.1.S1_s_at	2OGox7	0	-1.41926	1.06247
Profile 10	PtpAffx.106035.1.S1_at	POPTRDRAFT_910481	0	-2.82835	2.37775
Profile 10	PtpAffx.208602.1.S1_at	POPTRDRAFT_565853	0	-0.741673	0.751688
Profile 10	PtpAffx.201089.1.S1_at	PtrPHT1-12	0	-1.19753	0.518972
Profile 10	PtpAffx.222554.1.S1_at	POPTRDRAFT_595147	0	-1.9855	1.86878
Profile 10	PtpAffx.22220.2.A1_at	POPTRDRAFT_832825	0	-1.3467	0.635039
Profile 10	PtpAffx.1035.1.A1_at	POPTRDRAFT_554977	0	-0.784665	0.703066
Profile 10	PtpAffx.19267.1.S1_a_at	POPTRDRAFT_551664	0	-0.975311	1.54348
Profile 10	PtpAffx.77546.1.S1_s_at	POPTRDRAFT_1104564	0	-0.902745	0.94334
Profile 10	PtpAffx.77544.1.S1_s_at	POPTRDRAFT_564983	0	-1.58526	0.585063
Profile 10	Ptp.6942.2.S1_a_at	POPTRDRAFT_571926	0	-1.87724	2.36052
Profile 10	PtpAffx.8521.1.S1_a_at	POPTRDRAFT_564828	0	-1.41576	2.42297
Profile 10	PtpAffx.32068.1.S1_at	POPTRDRAFT_836253	0	-0.864982	1.15665
Profile 10	PtpAffx.207579.1.S1_s_at	CYP714E5v2	0	-0.939552	2.34326
Profile 10	PtpAffx.215365.1.S1_at	POPTRDRAFT_784079	0	-0.820377	1.64349
Profile 10	PtpAffx.204144.1.S1_at	POPTRDRAFT_800707	0	-2.77921	1.12865
Profile 10	PtpAffx.36446.1.A1_s_at	POPTRDRAFT_831371	0	-1.30913	1.3492
Profile 10	PtpAffx.13806.2.A1_s_at	POPTRDRAFT_863327	0	-0.841548	0.701495
Profile 10	Ptp.5878.1.S1_at	POPTRDRAFT_669608	0	-0.563889	0.988332
Profile 10	PtpAffx.208184.1.S1_s_at	POPTRDRAFT_766432	0	-1.45984	0.958607
Profile 10	PtpAffx.204701.1.S1_at	POPTRDRAFT_557459	0	-3.1069	1.53074
Profile 10	PtpAffx.1273.1.S1_at	POPTRDRAFT_646172	0	-0.973639	0.432588
Profile 10	PtpAffx.23271.1.S1_at	POPTRDRAFT_754353	0	-1.24991	1.23242
Profile 10	Ptp.1330.1.S1_at	POPTRDRAFT_574461	0	-1.1217	2.21974
Profile 10	PtpAffx.220998.1.S1_x_at	POPTRDRAFT_591582	0	-0.835665	0.445933
Profile 10	PtpAffx.23271.2.S1_a_at	POPTRDRAFT_754353	0	-0.849866	0.993538
Profile 10	PtpAffx.109370.1.S1_s_at	POPTRDRAFT_784079	0	-0.92528	1.77902
Profile 10	Ptp.5023.1.S1_s_at	POPTRDRAFT_175522	0	-1.85672	1.86423
Profile 10	Ptp.7345.1.S1_s_at	POPTRDRAFT_734371	0	-0.450166	1.09318
Profile 10	PtpAffx.30365.1.A1_at	POPTRDRAFT_728235	0	-1.49002	1.88995
Profile 10	Ptp.7939.1.S1_at	POPTRDRAFT_818560	0	-1.07894	1.25442
Profile 10	PtpAffx.214461.1.S1_at	HCQ6	0	-1.50576	0.738901
Profile 10	PtpAffx.69909.1.A1_at	POPTRDRAFT_591823	0	-2.17597	0.847352
Profile 10	PtpAffx.221135.1.S1_at	POPTRDRAFT_809997	0	-1.42059	0.841205
Profile 10	PtpAffx.204614.1.S1_at	POPTRDRAFT_201310	0	-1.86558	1.8598
Profile 10	PtpAffx.225422.1.S1_at	POPTRDRAFT_787632	0	-1.83432	0.704544
Profile 10	PtpAffx.30871.1.A1_at	POPTRDRAFT_818607	0	-0.852587	0.552593
Profile 10	PtpAffx.87325.1.S1_at	POPTRDRAFT_554742	0	-1.1102	1.87604
Profile 10	PtpAffx.47384.1.S1_a_at	POPTRDRAFT_549794	0	-0.650593	1.26779
Profile 10	PtpAffx.210886.1.S1_s_at	POPTRDRAFT_773626	0	-0.523498	1.15074
Profile 10	PtpAffx.19671.1.S1_s_at	POPTRDRAFT_282548	0	-1.25645	0.556007
Profile 10	PtpAffx.208431.1.S1_s_at	POPTRDRAFT_821684	0	-2.00946	2.10007
Profile 10	Ptp.4543.1.A1_s_at	POPTRDRAFT_588813	0	-0.81915	0.76071
Profile 10	PtpAffx.217078.1.S1_s_at	POPTRDRAFT_828445	0	-0.971946	0.567443
Profile 10	PtpAffx.249.265.S1_at	POPTRDRAFT_823453	0	-1.53655	1.16796
Profile 10	PtpAffx.7876.1.A1_at	POPTRDRAFT_570664	0	-1.03813	0.466271
Profile 10	PtpAffx.224732.1.S1_at	POPTRDRAFT_568368	0	-0.89511	0.46144
Profile 10	PtpAffx.204399.1.S1_s_at	POPTRDRAFT_556814	0	-1.15751	0.540937
Profile 10	PtpAffx.454.5.A1_at	POPTRDRAFT_423376	0	-0.879054	1.19617
Profile 10	PtpAffx.202414.1.S1_at	POPTRDRAFT_755721	0	-1.10105	1.19084
Profile 10	Ptp.5264.1.S1_s_at	POPTRDRAFT_831371	0	-1.23714	1.82203
Profile 10	PtpAffx.210208.1.S1_at	POPTRDRAFT_569443	0	-0.933428	2.37415
Profile 10	PtpAffx.211131.1.S1_s_at	POPTRDRAFT_571350	0	-1.1608	0.768744
Profile 10	PtpAffx.220998.1.S1_at	POPTRDRAFT_591582	0	-0.690184	0.562307
Profile 10	PtpAffx.213719.1.S1_at	POPTRDRAFT_1104564	0	-0.846922	1.03052
Profile 10	PtpAffx.289.1.S1_at	POPTRDRAFT_266027	0	-0.505806	1.10802
Profile 10	Ptp.6396.1.S1_s_at	POPTRDRAFT_649314	0	-0.689046	0.277305
Profile 10	PtpAffx.13797.1.A1_s_at	POPTRDRAFT_1091951	0	-1.54194	0.826733
Profile 10	PtpAffx.1251.1.S1_at	PtrNtr1-2	0	-1.52542	1.96809
Profile 10	PtpAffx.1122.3.S1_a_at	POPTRDRAFT_767936	0	-0.744363	0.814599
Profile 10	PtpAffx.200163.1.S1_at	GRAS98	0	-0.647427	1.72715
Profile 10	PtpAffx.212816.1.S1_s_at	POPTRDRAFT_776169	0	-0.935573	0.482051
Profile 10	Ptp.2054.1.S1_s_at	CCR7	0	-1.04682	0.789678
Profile 10	PtpAffx.222621.1.S1_x_at	POPTRDRAFT_790329	0	-1.12167	1.44848
Profile 10	PtpAffx.204943.1.S1_at	POPTRDRAFT_558013	0	-0.954293	1.14914
Profile 10	Ptp.4803.1.S1_s_at	DHFR-TS-2	0	-0.761561	0.777502
Profile 10	Ptp.3889.1.S1_s_at	POPTRDRAFT_571926	0	-2.22607	2.40421
Profile 10	PtpAffx.118574.2.S1_s_at	POPTRDRAFT_675667	0	-1.08135	0.538625
Profile 10	PtpAffx.135961.2.A1_s_at	POPTRDRAFT_784079	0	-0.728355	1.91652
Profile 10	PtpAffx.127644.1.A1_s_at	POPTRDRAFT_569504	0	-0.628977	0.450035
Profile 10	PtpAffx.7040.1.S1_at	POPTRDRAFT_567790	0	-5.85934	2.4707
Profile 10	PtpAffx.207548.1.S1_at	POPTRDRAFT_765148	0	-1.25587	0.501962
Profile 10	PtpAffx.209598.1.S1_at	POPTRDRAFT_770909	0	-1.53703	1.47237
Profile 10	PtpAffx.41372.2.A1_at	POPTRDRAFT_575979	0	-2.55288	1.21087
Profile 10	PtpAffx.221469.1.S1_s_at	HCQ6	0	-0.907338	1.02428
Profile 10	PtpAffx.210862.1.S1_at	POPTRDRAFT_570730	0	-1.30067	0.607698
Profile 10	PtpAffx.210548.1.S1_x_at	POPTRDRAFT_421607	0	-0.638972	1.00331
Profile 10	PtpAffx.59736.1.S1_at	POPTRDRAFT_565879	0	-1.6999	1.31808
Profile 10	PtpAffx.222184.1.S1_at	POPTRDRAFT_594359	0	-1.94587	1.74073
Profile 10	PtpAffx.219159.1.S1_x_at	FOMT5	0	-2.98883	1.64835
Profile 10	PtpAffx.207194.1.S1_at	POPTRDRAFT_562806	0	-0.614382	1.00581
Profile 10	Ptp.7895.1.A1_s_at	POPTRDRAFT_824091	0	-1.68472	1.42479
Profile 10	Ptp.5347.1.S1_s_at	POPTRDRAFT_730647	0	-1.48849	0.66156
Profile 10	PtpAffx.210443.1.S1_at	POPTRDRAFT_772728	0	-2.00061	1.26349
Profile 10	PtpAffx.206969.1.S1_s_at	POPTRDRAFT_763854	0	-0.463012	0.935514
Profile 10	PtpAffx.23942.1.A1_at	POPTRDRAFT_1097333	0	-1.98979	1.11348
Profile 10	PtpAffx.205155.1.S1_at	POPTRDRAFT_863327	0	-1.18199	0.448969
Profile 10	PtpAffx.25004.4.S1_a_at	POPTRDRAFT_668194	0	-0.954497	1.62515
Profile 10	PtpAffx.249.821.S1_at	POPTRDRAFT_594447	0	-1.95077	2.13697
Profile 10	Ptp.6009.1.S1_at	POPTRDRAFT_570603	0	-0.955076	0.367917
Profile 10	Ptp.4822.1.S1_s_at	POPTRDRAFT_826998	0	-1.03176	1.0333
Profile 10	PtpAffx.215461.1.S1_at	POPTRDRAFT_580808	0	-1.26895	1.40558
Profile 10	PtpAffx.210548.1.S1_at	POPTRDRAFT_421607	0	-0.577681	1.06024
Profile 10	Ptp.858.1.S1_at	POPTRDRAFT_831371	0	-1.2071	1.88344
Profile 10	PtpAffx.208836.1.S1_at	POPTRDRAFT_884984	0	-0.459102	0.837239
Profile 10	Ptp.8042.1.S1_at	POPTRDRAFT_668590	0	-2.35842	1.66148
Profile 10	PtpAffx.206257.1.S1_s_at	POPTRDRAFT_560796	0	-0.937023	0.855784
Profile 10	Ptp.1010.1.A1_s_at	POPTRDRAFT_639895	0	-0.525865	0.965309
Profile 10	Ptp.3644.1.S1_at	2OGox7	0	-0.905477	0.649655
Profile 10	PtpAffx.200952.1.S1_at	POPTRDRAFT_815499	0	-0.81805	1.66994
Profile 10	PtpAffx.11205.1.A1_s_at	POPTRDRAFT_1117741	0	-0.79405	0.53578
Profile 10	Ptp.1562.2.S1_a_at	POPTRDRAFT_555328	0	-2.01834	1.345
Profile 10	PtpAffx.204502.1.S1_x_at	POPTRDRAFT_557028	0	-0.627541	0.824939
Profile 10	PtpAffx.212973.1.S1_at	POPTRDRAFT_776475	0	-0.457501	1.24386
Profile 10	Ptp.3566.1.S1_at	POPTRDRAFT_570604	0	-1.17604	0.512592
Profile 10	PtpAffx.202955.1.S1_s_at	POPTRDRAFT_553739	0	-1.01315	0.710856
Profile 10	PtpAffx.210878.1.S1_at	POPTRDRAFT_570757	0	-0.85681	0.799917
Profile 10	PtpAffx.210523.1.S1_at	POPTRDRAFT_570000	0	-0.735972	1.19416
Profile 10	PtpAffx.13893.1.S1_at	POPTRDRAFT_422934	0	-1.14002	0.887272
Profile 10	Ptp.9.1.S1_at	POPTRDRAFT_646029	0	-0.999292	1.1109
Profile 10	PtpAffx.219752.1.S1_at	POPTRDRAFT_1109159	0	-1.08532	0.838273
Profile 10	PtpAffx.10247.1.A1_a_at	POPTRDRAFT_676209	0	-1.33092	1.83484
Profile 10	PtpAffx.68397.1.S1_at	POPTRDRAFT_589601	0	-0.794412	0.908221
Profile 10	Ptp.5292.1.S1_s_at	POPTRDRAFT_749226	0	-1.19571	0.513225
Profile 10	PtpAffx.2655.3.S1_a_at	POPTRDRAFT_819173	0	-1.38014	2.99806
Profile 10	PtpAffx.225288.1.S1_s_at	POPTRDRAFT_596674	0	-0.524515	0.818307
Profile 10	PtpAffx.220942.1.S1_at	POPTRDRAFT_591434	0	-0.787567	1.68495
Profile 10	PtpAffx.57046.1.S1_a_at	POPTRDRAFT_762855	0	-0.718815	0.333722
Profile 10	PtpAffx.56585.1.S1_at	POPTRDRAFT_760467	0	-0.643494	0.817813
Profile 10	Ptp.5821.1.S1_at	PtrcGpx2_1	0	-1.56965	0.722547
Profile 10	Ptp.1265.2.A1_s_at	POPTRDRAFT_259463	0	-0.807718	0.763313
Profile 10	PtpAffx.206605.1.S1_at	POPTRDRAFT_561517	0	-1.45293	2.23552
Profile 10	PtpAffx.43564.1.A1_at	POPTRDRAFT_575638	0	-1.02553	1.69232
Profile 10	PtpAffx.204457.1.S1_at	POPTRDRAFT_767125	0	-1.18245	1.22739
Profile 10	Ptp.774.1.A1_at	POPTRDRAFT_593919	0	-1.54486	0.776157
Profile 10	PtpAffx.201928.1.S1_at	MBD908	0	-0.699258	1.03137
Profile 10	PtpAffx.63908.1.S1_at	POPTRDRAFT_757060	0	-0.715308	1.62979
Profile 10	PtpAffx.139086.1.S1_at	POPTRDRAFT_572020	0	-0.864644	0.446785
Profile 10	PtpAffx.210750.1.S1_at	POPTRDRAFT_422013	0	-0.677487	0.626348
Profile 10	PtpAffx.204119.1.S1_at	POPTRDRAFT_199478	0	-2.59365	1.22709
Profile 10	PtpAffx.133453.1.A1_at	POPTRDRAFT_582342	0	-0.993364	0.599049
Profile 10	PtpAffx.214954.1.S1_at	POPTRDRAFT_670248	0	-1.07049	0.705617
Profile 10	PtpAffx.225666.1.S1_at	POPTRDRAFT_741238	0	-1.23824	0.576987
Profile 10	PtpAffx.213408.1.S1_at	POPTRDRAFT_576517	0	-0.679741	1.49018
Profile 10	PtpAffx.209084.1.S1_at	POPTRDRAFT_883290	0	-0.301172	0.564752
Profile 10	PtpAffx.208160.1.S1_at	POPTRDRAFT_419137	0	-1.37919	1.33177
Profile 10	PtpAffx.39470.1.S1_at	POPTRDRAFT_825546	0	-2.32484	2.07371
Profile 10	PtpAffx.22704.1.A1_at	POPTRDRAFT_742076	0	-0.852019	1.46182
Profile 10	Ptp.858.1.S1_x_at	POPTRDRAFT_831371	0	-1.10633	1.63234
Profile 10	PtpAffx.208878.1.S1_at	POPTRDRAFT_1090654	0	-2.09728	1.0949
Profile 10	PtpAffx.211144.1.S1_at	CYP94C7	0	-0.526598	0.752762
Profile 10	Ptp.308.1.A1_s_at	POPTRDRAFT_733819	0	-0.450008	1.05511
Profile 10	PtpAffx.67538.1.S1_at	POPTRDRAFT_177072	0	-0.83971	0.848551
Profile 10	PtpAffx.201339.1.S1_at	GA2ox1	0	-1.52532	0.950457
Profile 10	PtpAffx.7849.2.S1_at	POPTRDRAFT_659595	0	-1.33114	3.51999
Profile 10	PtpAffx.216442.1.S1_s_at	POPTRDRAFT_949292	0	-0.844465	0.475319
Profile 10	PtpAffx.97959.1.A1_at	POPTRDRAFT_174994	0	-1.6334	2.2624
Profile 10	PtpAffx.210194.1.S1_at	POPTRDRAFT_772292	0	-0.954899	2.40078
Profile 10	PtpAffx.224992.1.S1_at	CYP71AP4	0	-1.009	1.20919
Profile 10	PtpAffx.213469.1.S1_at	POPTRDRAFT_576622	0	-0.698344	1.32805
Profile 10	PtpAffx.214116.1.S1_at	POPTRDRAFT_260587	0	-0.949776	0.703145
Profile 10	PtpAffx.203577.1.S1_at	POPTRDRAFT_853950	0	-3.39686	1.48689
Profile 10	PtpAffx.8521.2.S1_a_at	POPTRDRAFT_564828	0	-1.08479	2.25503
Profile 10	PtpAffx.69877.1.A1_at	POPTRDRAFT_564814	0	-0.76686	0.632311
Profile 10	Ptp.1139.1.A1_at	POPTRDRAFT_294174	0	-0.715602	0.411513
Profile 10	PtpAffx.2311.2.A1_at	POPTRDRAFT_829702	0	-1.07733	1.10735
Profile 10	PtpAffx.134976.2.S1_at	POPTRDRAFT_1111628	0	-1.63814	1.48215
Profile 10	PtpAffx.3004.1.S1_at	POPTRDRAFT_1104923	0	-1.05737	1.33068
Profile 10	PtpAffx.221688.1.S1_at	POPTRDRAFT_593148	0	-0.921346	1.08107
Profile 10	PtpAffx.4890.1.A1_at	POPTRDRAFT_712340	0	-0.877592	0.954257
Profile 10	PtpAffx.223006.1.S1_s_at	POPTRDRAFT_789758	0	-0.775916	1.43789
Profile 10	PtpAffx.24023.1.A1_at	POPTRDRAFT_225922	0	-0.744946	0.681087
Profile 10	PtpAffx.201772.1.S1_at	POPTRDRAFT_754415	0	-0.743107	1.40142
Profile 10	PtpAffx.200499.1.S1_at	POPTRDRAFT_180892	0	-0.54169	0.916925
Profile 10	PtpAffx.202490.1.S1_at	POPTRDRAFT_816796	0	-2.17668	2.04319
Profile 10	PtpAffx.55421.1.A1_s_at	POPTRDRAFT_551987	0	-0.538732	0.61781
Profile 10	PtpAffx.129590.1.A1_at	POPTRDRAFT_828220	0	-1.59784	0.988013
Profile 10	PtpAffx.203617.1.S1_at	POPTRDRAFT_555185	0	-0.401631	0.875536
Profile 10	PtpAffx.157532.1.S1_s_at	POPTRDRAFT_575952	0	-1.64618	1.7584
Profile 10	PtpAffx.202796.1.S1_at	POPTRDRAFT_553421	0	-0.700071	0.866621
Profile 10	PtpAffx.157639.1.S1_s_at	POPTRDRAFT_830902	0	-0.4048	0.936313
Profile 10	PtpAffx.4260.1.A1_at	POPTRDRAFT_655493	0	-0.964749	0.354082
Profile 10	PtpAffx.210596.1.S1_at	POPTRDRAFT_570142	0	-0.992695	2.19493
Profile 10	PtpAffx.225591.1.S1_at	POPTRDRAFT_287669	0	-2.2716	1.10394
Profile 10	PtpAffx.13806.2.A1_at	POPTRDRAFT_863327	0	-0.502823	1.01253
Profile 10	PtpAffx.206743.1.S1_at	FML4	0	-0.80097	0.725014
Profile 10	PtpAffx.27422.1.S1_at	POPTRDRAFT_650093	0	-1.46622	2.22391
Profile 10	PtpAffx.45488.2.S1_at	GRAS87	0	-0.903211	0.372626
Profile 10	PtpAffx.7681.3.A1_x_at	POPTRDRAFT_826419	0	-1.81413	1.1621
Profile 10	Ptp.1629.1.A1_s_at	POPTRDRAFT_833174	0	-0.422141	1.01161
Profile 10	PtpAffx.103401.2.S1_at	POPTRDRAFT_1079153	0	-2.00692	2.84146
Profile 10	PtpAffx.207898.1.S1_at	POPTRDRAFT_765831	0	-0.786088	1.3017
Profile 10	PtpAffx.147493.1.A1_at	POPTRDRAFT_740110	0	-1.90891	2.28417
Profile 10	PtpAffx.212769.1.S1_at	POPTRDRAFT_575141	0	-0.916933	1.24385
Profile 10	PtpAffx.208815.1.S1_at	N21L6	0	-1.2627	0.843118
Profile 10	PtpAffx.202956.1.S1_at	POPTRDRAFT_553739	0	-1.28234	0.524243
Profile 10	PtpAffx.261.2.A1_at	POPTRDRAFT_737847	0	-0.617113	1.57091
Profile 10	PtpAffx.90695.1.A1_at	POPTRDRAFT_866067	0	-0.996176	0.389543
Profile 10	PtpAffx.212033.1.S1_at	POPTRDRAFT_243429	0	-1.34712	1.42893
Profile 10	PtpAffx.134355.1.A1_at	POPTRDRAFT_569701	0	-0.594679	1.60046
Profile 10	PtpAffx.205483.1.S1_at	POPTRDRAFT_760807	0	-0.486833	1.17191
Profile 10	Ptp.3885.2.S1_at	POPTRDRAFT_548610	0	-1.45431	1.59557
Profile 10	PtpAffx.225015.1.S1_at	POPTRDRAFT_776968	0	-1.63354	1.84019
Profile 10	PtpAffx.143216.1.A1_at	POPTRDRAFT_790497	0	-0.48612	1.28244
Profile 10	PtpAffx.86209.1.S1_at	POPTRDRAFT_870998	0	-2.11034	0.852532
Profile 10	PtpAffx.1505.1.S1_at	POPTRDRAFT_826819	0	-0.633116	0.675896
Profile 10	PtpAffx.200630.1.S1_x_at	AICARFT/IMPCH2	0	-0.636625	0.970706
Profile 10	PtpAffx.201642.1.S1_at	POPTRDRAFT_754124	0	-2.14615	1.52031
Profile 10	PtpAffx.208289.1.S1_at	PtrPHT2_2	0	-1.01673	1.74816
Profile 10	PtpAffx.209276.1.S1_at	POPTRDRAFT_724446	0	-0.58755	1.06523
Profile 10	PtpAffx.101934.1.A1_at	PtrcTrxf	0	-0.750165	0.999433
Profile 10	PtpAffx.223736.1.S1_s_at	CYP736A4v1	0	-0.950811	0.689063
Profile 10	PtpAffx.34076.1.S1_at	POPTRDRAFT_1093619	0	-1.40816	1.82365
Profile 10	PtpAffx.7156.1.A1_at	POPTRDRAFT_669794	0	-0.772064	1.12185
Profile 10	PtpAffx.26464.1.A1_at	POPTRDRAFT_1079166	0	-1.74509	1.00692
Profile 10	PtpAffx.6334.2.S1_at	POPTRDRAFT_595060	0	-0.750147	0.678035
Profile 10	PtpAffx.216354.1.S1_at	POPTRDRAFT_794848	0	-1.92122	0.914721
Profile 10	PtpAffx.30525.1.A1_at	POPTRDRAFT_815017	0	-0.81486	0.384395
Profile 10	PtpAffx.4106.1.A1_at	POPTRDRAFT_570272	0	-0.63937	1.11196
Profile 10	Ptp.8110.1.S1_at	POPTRDRAFT_821329	0	-2.02817	1.36771
Profile 10	PtpAffx.129663.1.S1_at	2OGox6	0	-0.915176	2.17264
Profile 10	PtpAffx.201655.1.S1_at	GRAS5	0	-0.813122	0.921145
Profile 10	PtpAffx.207401.1.S1_s_at	POPTRDRAFT_764828	0	-3.24005	1.51115
Profile 10	PtpAffx.205770.1.S1_at	POPTRDRAFT_761363	0	-0.770074	1.48866
Profile 10	Ptp.1008.1.A1_at	POPTRDRAFT_1074191	0	-0.542271	0.929669
Profile 10	Ptp.5394.1.S1_at	CAld5H/F5H1|CYP84A10	0	-0.805549	2.16033
Profile 10	PtpAffx.2414.1.S1_s_at	POPTRDRAFT_708017	0	-1.31232	1.62973
Profile 10	Ptp.291.1.S1_s_at	POPTRDRAFT_825046	0	-0.617124	1.29168
Profile 10	PtpAffx.224973.1.S1_s_at	POPTRDRAFT_250493	0	-0.62032	0.685371
Profile 10	PtpAffx.203136.1.S1_at	POPTRDRAFT_757290	0	-1.10842	0.845093
Profile 10	PtpAffx.202962.1.S1_x_at	POPTRDRAFT_854513	0	-3.80189	1.75471
Profile 10	PtpAffx.208746.1.S1_at	POPTRDRAFT_566177	0	-1.44194	2.03866
Profile 10	PtpAffx.224972.1.S1_at	POPTRDRAFT_574562	0	-0.722072	1.17137
Profile 10	PtpAffx.211129.1.S1_at	POPTRDRAFT_571348	0	-1.32183	0.581354
Profile 10	PtpAffx.201091.1.S1_at	POPTRDRAFT_549801	0	-1.33534	1.36388
Profile 10	Ptp.1940.2.A1_at	POPTRDRAFT_720089	0	-1.28657	1.10062
Profile 10	Ptp.3436.1.S1_at	POPTRDRAFT_1117177	0	-0.678657	1.48605
Profile 10	PtpAffx.203588.1.S1_at	POPTRDRAFT_555129	0	-0.390463	0.501972
Profile 10	PtpAffx.224678.1.S1_at	POPTRDRAFT_568010	0	-0.915294	2.47272
Profile 10	PtpAffx.200649.1.S1_at	POPTRDRAFT_171763	0	-1.97628	1.26265
Profile 10	PtpAffx.136323.1.S1_at	POPTRDRAFT_591841	0	-0.77145	1.131
Profile 10	PtpAffx.204776.1.S1_at	POPTRDRAFT_767781	0	-0.487083	0.736793
Profile 10	PtpAffx.206186.1.S1_s_at	POPTRDRAFT_762254	0	-1.91907	3.55996
Profile 10	PtpAffx.201548.1.S1_at	POPTRDRAFT_798353	0	-1.05452	1.36347
Profile 10	PtpAffx.210547.1.S1_at	POPTRDRAFT_570054	0	-0.467653	0.651391
Profile 10	PtpAffx.209561.1.S1_at	POPTRDRAFT_770847	0	-1.79262	0.715904
Profile 10	PtpAffx.224710.1.S1_s_at	POPTRDRAFT_771207	0	-1.01221	0.389496
Profile 10	PtpAffx.6334.1.S1_at	POPTRDRAFT_723531	0	-1.20862	1.21627
Profile 10	PtpAffx.6033.4.A1_at	MYB081	0	-1.2581	0.675528
Profile 10	PtpAffx.3989.2.S1_at	POPTRDRAFT_822504	0	-1.72397	3.28632
Profile 10	Ptp.7891.3.S1_a_at	POPTRDRAFT_668274	0	-0.703894	0.945347
Profile 10	PtpAffx.213888.1.S1_at	POPTRDRAFT_908181	0	-0.608324	1.22018
Profile 10	Ptp.3399.1.S1_at	POPTRDRAFT_569376	0	-0.987967	0.599039
Profile 10	PtpAffx.225630.1.S1_at	POPTRDRAFT_782085	0	-0.568077	1.05136
Profile 10	PtpAffx.224389.1.S1_at	POPTRDRAFT_758820	0	-0.598457	1.42664
Profile 10	PtpAffx.206362.1.S1_at	POPTRDRAFT_762600	0	-0.66504	0.380794
Profile 10	Ptp.6192.1.S1_s_at	POPTRDRAFT_579978	0	-1.35698	0.717061
Profile 10	PtpAffx.225198.1.S1_x_at	POPTRDRAFT_794575	0	-1.00214	1.97901
Profile 10	PtpAffx.150574.1.S1_at	POPTRDRAFT_279426	0	-1.844	0.927599
Profile 10	Ptp.2138.1.S1_s_at	POPTRDRAFT_711867	0	-0.808875	0.56439
Profile 10	PtpAffx.212818.1.S1_s_at	POPTRDRAFT_575250	0	-1.40052	3.02184
Profile 10	PtpAffx.219826.1.S1_at	POPTRDRAFT_589600	0	-1.34699	1.08023
Profile 10	PtpAffx.59667.1.A1_at	POPTRDRAFT_567703	0	-0.472815	1.23607
Profile 10	PtpAffx.46618.1.S1_a_at	POPTRDRAFT_254368	0	-2.12946	1.32792
Profile 10	PtpAffx.139992.1.A1_at	HCQ6	0	-0.910112	0.808664
Profile 10	PtpAffx.20802.1.S1_at	POPTRDRAFT_760138	0	-1.4975	1.58162
Profile 10	PtpAffx.49471.1.A1_at	RAP4	0	-1.69951	0.718468
Profile 10	PtpAffx.211797.1.S1_s_at	POPTRDRAFT_898600	0	-1.33228	2.37399
Profile 10	PtpAffx.11729.2.A1_at	POPTRDRAFT_657299	0	-0.739615	1.18289
Profile 10	PtpAffx.204875.1.S1_s_at	POPTRDRAFT_821448	0	-1.80045	1.11585
Profile 10	Ptp.4221.1.A1_at	POPTRDRAFT_708017	0	-1.54286	1.82761
Profile 10	PtpAffx.222739.1.S1_s_at	POPTRDRAFT_595522	0	-1.73925	0.763522
Profile 10	PtpAffx.204946.1.S1_at	POPTRDRAFT_768155	0	-1.56327	1.81047
Profile 10	PtpAffx.223576.1.S1_at	POPTRDRAFT_597414	0	-1.12755	0.832501
Profile 10	Ptp.5287.1.S1_s_at	POPTRDRAFT_737847	0	-0.578591	1.07895
Profile 10	PtpAffx.223321.1.S1_at	POPTRDRAFT_596850	0	-1.39453	0.945893
Profile 10	Ptp.2780.2.S1_a_at	POPTRDRAFT_719918	0	-0.786148	0.334651
Profile 10	PtpAffx.39197.1.S1_at	CYP77B3	0	-1.48961	1.93196
Profile 10	Ptp.4871.1.S1_at	POPTRDRAFT_1067701	0	-1.11022	0.824857
Profile 10	PtpAffx.46270.1.S1_at	POPTRDRAFT_779521	0	-2.79981	2.95459
Profile 10	PtpAffx.208773.1.S1_at	POPTRDRAFT_566228	0	-0.609265	0.797786
Profile 10	PtpAffx.218078.1.S1_at	POPTRDRAFT_795707	0	-0.533432	0.460226
Profile 10	Ptp.291.1.S1_at	POPTRDRAFT_825046	0	-0.798879	1.3172
Profile 10	PtpAffx.225142.1.S1_s_at	POPTRDRAFT_579978	0	-1.22581	0.805314
Profile 10	PtpAffx.209540.1.S1_at	POPTRDRAFT_882805	0	-0.670359	0.919609
Profile 10	PtpAffx.134398.1.A1_at	POPTRDRAFT_826711	0	-1.45481	0.665859
Profile 10	PtpAffx.2414.1.S2_s_at	POPTRDRAFT_708017	0	-0.860057	1.85793
Profile 10	PtpAffx.63940.1.S1_s_at	POPTRDRAFT_835930	0	-3.03519	1.47038
Profile 10	PtpAffx.201877.1.S1_at	FLS2	0	-1.07108	0.89575
Profile 10	PtpAffx.215346.1.S1_at	POPTRDRAFT_580583	0	-1.41107	1.20913
Profile 10	PtpAffx.213436.1.S1_at	POPTRDRAFT_907513	0	-1.09675	0.523901
Profile 10	PtpAffx.23169.1.A1_at	POPTRDRAFT_1067647	0	-0.636378	0.98934
Profile 10	PtpAffx.7753.1.A1_a_at	POPTRDRAFT_815225	0	-0.745127	0.381801
Profile 10	PtpAffx.28390.1.S1_s_at	POPTRDRAFT_1091951	0	-1.07497	0.773116
Profile 10	PtpAffx.43573.1.A1_s_at	POPTRDRAFT_720943	0	-0.616507	1.67461
Profile 10	PtpAffx.48794.2.S1_at	POPTRDRAFT_827350	0	-0.517301	0.685561
Profile 10	PtpAffx.140535.1.A1_at	POPTRDRAFT_666181	0	-0.996477	1.3609
Profile 10	PtpAffx.205678.1.S1_at	POPTRDRAFT_559523	0	-1.48561	0.768312
Profile 10	PtpAffx.213248.1.S1_at	POPTRDRAFT_825046	0	-0.891719	1.29131
Profile 10	PtpAffx.217708.1.S1_at	POPTRDRAFT_585437	0	-0.854271	0.739142
Profile 10	PtpAffx.220042.1.S1_at	POPTRDRAFT_796430	0	-1.62305	1.68979
Profile 10	PtpAffx.225004.1.S1_at	POPTRDRAFT_575638	0	-0.459159	0.648481
Profile 10	PtpAffx.205039.1.S1_at	POPTRDRAFT_558224	0	-1.79504	2.64053
Profile 10	PtpAffx.5992.1.S1_at	POPTRDRAFT_821627	0	-1.37068	1.21572
Profile 10	PtpAffx.22809.2.S1_a_at	POPTRDRAFT_561381	0	-0.752822	1.08697
Profile 10	PtpAffx.223890.1.S1_at	POPTRDRAFT_792728	0	-1.16746	1.36476
Profile 10	PtpAffx.201763.1.S1_at	POPTRDRAFT_849535	0	-0.454434	0.685875
Profile 10	PtpAffx.5096.1.S1_at	POPTRDRAFT_880705	0	-0.895189	0.697725
Profile 10	PtpAffx.201966.1.S1_at	POPTRDRAFT_411084	0	-1.57747	1.84563
Profile 10	PtpAffx.213566.1.S1_at	POPTRDRAFT_808646	0	-1.70096	0.699328
Profile 10	PtpAffx.127197.1.A1_at	POPTRDRAFT_647513	0	-0.849623	1.32219
Profile 10	PtpAffx.79585.1.S1_at	POPTRDRAFT_589407	0	-0.848521	0.594566
Profile 10	PtpAffx.208183.1.S1_at	POPTRDRAFT_766430	0	-1.05133	1.34703
Profile 10	PtpAffx.144788.1.S1_s_at	POPTRDRAFT_592282	0	-0.81534	0.773079
Profile 10	PtpAffx.215025.1.S1_at	POPTRDRAFT_670298	0	-0.489329	1.15111
Profile 10	Ptp.2985.1.S1_at	POPTRDRAFT_423272	0	-0.978068	0.515904
Profile 10	PtpAffx.202752.1.S1_at	POPTRDRAFT_756435	0	-0.499029	1.02392
Profile 10	Ptp.7372.2.S1_at	POPTRDRAFT_574466	0	-0.857586	0.481618
Profile 10	PtpAffx.209846.1.S1_at	POPTRDRAFT_176275	0	-1.40038	1.79987
Profile 10	PtpAffx.82322.1.A1_at	POPTRDRAFT_571884	0	-1.47131	0.552346
Profile 10	PtpAffx.110895.1.S1_at	POPTRDRAFT_723778	0	-1.87181	1.32752
Profile 10	PtpAffx.213998.1.S1_at	POPTRDRAFT_668664	0	-2.13502	1.12653
Profile 10	PtpAffx.89295.1.A1_s_at	POPTRDRAFT_559121	0	-0.436666	1.00331
Profile 10	PtpAffx.69984.1.A1_at	POPTRDRAFT_217500	0	-1.19692	0.504304
Profile 10	PtpAffx.203078.1.S1_at	POPTRDRAFT_646238	0	-0.815944	0.642039
Profile 10	PtpAffx.224659.1.S1_at	POPTRDRAFT_769914	0	-0.972119	0.360406
Profile 10	PtpAffx.208210.1.S1_at	POPTRDRAFT_564983	0	-0.582528	0.762911
Profile 10	PtpAffx.109909.1.S1_at	POPTRDRAFT_828220	0	-1.52285	1.36183
Profile 10	PtpAffx.2396.1.S1_at	POPTRDRAFT_730926	0	-0.722433	0.379655
Profile 10	PtpAffx.3573.3.A1_at	POPTRDRAFT_719528	0	-1.13491	0.928887
Profile 10	PtpAffx.201358.1.S1_at	POPTRDRAFT_753431	0	-0.769266	1.39763
Profile 10	PtpAffx.203164.1.S1_at	POPTRDRAFT_799858	0	-1.19255	0.864603
Profile 10	PtpAffx.7266.2.S1_at	POPTRDRAFT_570557	0	-0.778021	0.35813
Profile 10	PtpAffx.106779.1.S1_at	POPTRDRAFT_774414	0	-1.79318	1.27953
Profile 10	PtpAffx.221946.1.S1_at	POPTRDRAFT_679074	0	-1.31599	1.91415
Profile 10	PtpAffx.41723.1.S1_at	POPTRDRAFT_752412	0	-1.71117	0.820047
Profile 10	PtpAffx.205352.1.S1_at	POPTRDRAFT_760467	0	-1.18876	0.673077
Profile 10	PtpAffx.1108.2.A1_a_at	POPTRDRAFT_558834	0	-0.604158	0.754501
Profile 10	PtpAffx.218344.1.S1_s_at	POPTRDRAFT_586693	0	-1.8128	1.16686
Profile 10	PtpAffx.216453.1.S1_s_at	POPTRDRAFT_582872	0	-0.64222	0.606753
Profile 10	PtpAffx.211635.1.S1_at	POPTRDRAFT_572440	0	-1.49476	1.74498
Profile 10	PtpAffx.222679.1.S1_at	POPTRDRAFT_595386	0	-0.323552	0.744971
Profile 10	PtpAffx.37783.1.A1_s_at	POPTRDRAFT_825419	0	-0.648239	1.00061
Profile 10	PtpAffx.208127.1.S1_s_at	POPTRDRAFT_766285	0	-0.654934	0.387179
Profile 10	PtpAffx.210271.1.S1_at	POPTRDRAFT_569539	0	-1.29687	0.544312
Profile 10	Ptp.4221.1.A1_x_at	POPTRDRAFT_708017	0	-1.10215	1.89858
Profile 10	Ptp.1488.1.S1_a_at	POPTRDRAFT_824281	0	-0.755375	0.488358
Profile 10	PtpAffx.207515.1.S1_at	POPTRDRAFT_765095	0	-0.828152	0.583503
Profile 10	PtpAffx.223466.1.S1_x_at	POPTRDRAFT_597171	0	-1.34412	0.541682
Profile 10	PtpAffx.13697.1.S1_at	POPTRDRAFT_1099275	0	-0.886348	1.19707
Profile 10	PtpAffx.209428.1.S1_at	POPTRDRAFT_567664	0	-1.05324	0.661313
Profile 10	PtpAffx.75804.1.A1_at	POPTRDRAFT_1103953	0	-0.870387	0.78576
Profile 10	PtpAffx.209080.1.S1_at	POPTRDRAFT_769847	0	-2.3065	1.036
Profile 10	PtpAffx.46493.1.S1_at	POPTRDRAFT_826998	0	-0.625414	0.758077
Profile 10	PtpAffx.16395.1.S1_a_at	POPTRDRAFT_1106398	0	-1.07802	0.779462
Profile 10	PtpAffx.249.310.S1_at	POPTRDRAFT_817423	0	-0.681797	0.735287
Profile 10	PtpAffx.206770.1.S1_at	POPTRDRAFT_418518	0	-0.804764	0.480174
Profile 10	PtpAffx.202876.1.S1_x_at	POPTRDRAFT_756700	0	-0.889613	1.31006
Profile 10	PtpAffx.206149.1.S1_x_at	MYB135	0	-1.191	2.80616
Profile 10	PtpAffx.67580.1.S1_s_at	POPTRDRAFT_597291	0	-1.3862	3.71084
Profile 10	PtpAffx.34482.1.S1_s_at	POPTRDRAFT_576460	0	-0.761767	0.658087
Profile 10	PtpAffx.213886.1.S1_at	POPTRDRAFT_258779	0	-0.690487	1.09269
Profile 10	PtpAffx.5437.1.A1_s_at	POPTRDRAFT_575682	0	-1.68922	0.871327
Profile 10	PtpAffx.4566.1.A1_at	POPTRDRAFT_828098	0	-1.37287	1.14353
Profile 10	PtpAffx.225683.1.S1_at	POPTRDRAFT_920364	0	-1.05663	0.869603
Profile 10	PtpAffx.207015.1.S1_at	POPTRDRAFT_562367	0	-0.900677	0.625888
Profile 10	PtpAffx.213335.1.S1_at	POPTRDRAFT_576355	0	-0.739152	0.659484
Profile 10	PtpAffx.205263.1.S1_x_at	POPTRDRAFT_558718	0	-0.76681	1.34042
Profile 10	PtpAffx.225196.1.S1_s_at	POPTRDRAFT_267315	0	-0.735858	0.587098
Profile 10	PtpAffx.112384.1.S1_at	POPTRDRAFT_1106803	0	-1.46566	1.77683
Profile 10	PtpAffx.201218.1.S1_x_at	POPTRDRAFT_753126	0	-0.886343	1.53142
Profile 10	PtpAffx.209478.1.S1_at	POPTRDRAFT_567823	0	-0.473075	1.25628
Profile 10	PtpAffx.223238.1.S1_at	POPTRDRAFT_596719	0	-1.08278	0.456015
Profile 10	PtpAffx.225276.1.S1_at	POPTRDRAFT_271506	0	-1.36026	0.855183
Profile 10	PtpAffx.147746.1.A1_at	MYB074	0	-0.929447	1.70494
Profile 10	Ptp.1646.3.A1_at	POPTRDRAFT_578461	0	-1.47123	1.0113
Profile 10	PtpAffx.222609.1.S1_at	POPTRDRAFT_595257	0	-0.650416	1.68484
Profile 10	Ptp.5927.1.S1_s_at	POPTRDRAFT_560522	0	-1.61066	2.11708
Profile 10	PtpAffx.224545.1.S1_s_at	POPTRDRAFT_216579	0	-2.55508	1.2881
Profile 10	PtpAffx.249.529.A1_at	POPTRDRAFT_419982	0	-0.426602	0.661501
Profile 10	PtpAffx.215930.1.S1_at	POPTRDRAFT_794669	0	-0.762445	0.556594
Profile 10	PtpAffx.213384.1.S1_at	POPTRDRAFT_777308	0	-0.512251	0.686338
Profile 10	PtpAffx.211475.1.S1_at	POPTRDRAFT_244098	0	-1.12595	0.515452
Profile 10	PtpAffx.210147.1.S1_at	CYP716C1	0	-0.50587	1.0421
Profile 10	PtpAffx.205053.1.S1_at	POPTRDRAFT_558261	0	-0.594686	0.994367
Profile 10	PtpAffx.213456.1.S1_at	POPTRDRAFT_576601	0	-1.32579	0.638212
Profile 10	PtpAffx.118964.1.S1_at	POPTRDRAFT_879370	0	-1.54571	1.74648
Profile 10	PtpAffx.46493.2.S1_at	POPTRDRAFT_826998	0	-0.521653	1.36116
Profile 10	PtpAffx.210224.1.S1_at	POPTRDRAFT_806243	0	-1.21057	2.30112
Profile 10	PtpAffx.205263.1.S1_at	POPTRDRAFT_558718	0	-0.699889	1.37329
Profile 10	PtpAffx.225734.1.S1_s_at	POPTRDRAFT_806594	0	-0.955454	1.25926
Profile 10	Ptp.1241.1.S1_at	POPTRDRAFT_559310	0	-0.373991	0.839028
Profile 10	PtpAffx.216198.1.S1_at	POPTRDRAFT_582325	0	-1.58289	2.07958
Profile 10	Ptp.904.1.A1_s_at	POPTRDRAFT_572020	0	-0.479082	1.17108
Profile 10	PtpAffx.202245.1.S1_at	POPTRDRAFT_411188	0	-0.800192	0.645462
Profile 10	PtpAffx.223522.1.S1_s_at	POPTRDRAFT_568383	0	-2.12638	4.6547

## Sheet: profile 6
Table S2. The five significant expression profiles identified by clustering analysis.
Profile number	Probeset id	Gene symbol	T0	T1	T2
Profile 6	PtpAffx.30445.1.A1_at	POPTRDRAFT_1085137	0	-4.13067	0.913373
Profile 6	PtpAffx.21205.2.A1_a_at	POPTRDRAFT_547790	0	-4.4652	1.47476
Profile 6	PtpAffx.221847.1.S1_at	POPTRDRAFT_938626	0	-1.06049	-0.0955828
Profile 6	PtpAffx.1169.13.S1_a_at	POPTRDRAFT_820080	0	-3.87466	1.07351
Profile 6	PtpAffx.30445.2.S1_a_at	POPTRDRAFT_1085137	0	-2.64756	0.82968
Profile 6	PtpAffx.221441.1.S1_s_at	POPTRDRAFT_592584	0	-2.69004	0.686616
Profile 6	Ptp.5133.1.S1_s_at	POPTRDRAFT_820825	0	-1.99355	0.0616865
Profile 6	PtpAffx.28501.2.S1_a_at	POPTRDRAFT_836087	0	-3.52579	0.253828
Profile 6	PtpAffx.61932.1.A1_at	POPTRDRAFT_577711	0	-1.76286	0.168645
Profile 6	PtpAffx.1601.6.A1_a_at	POPTRDRAFT_227384	0	-2.54148	0.362627
Profile 6	Ptp.4547.1.S1_at	POPTRDRAFT_767125	0	-3.11771	1.09372
Profile 6	PtpAffx.1169.13.S1_at	POPTRDRAFT_820080	0	-3.77308	1.26121
Profile 6	PtpAffx.69294.2.S1_s_at	POPTRDRAFT_580392	0	-3.14149	0.606025
Profile 6	PtpAffx.226.1.S1_at	POPTRDRAFT_560773	0	-1.15036	-0.183571
Profile 6	PtpAffx.4285.1.A1_at	NAC070	0	-2.71262	0.0656652
Profile 6	PtpAffx.220226.1.S1_at	POPTRDRAFT_590280	0	-2.58225	-0.0669252
Profile 6	PtpAffx.214306.1.S1_at	POPTRDRAFT_578407	0	-1.93337	0.131834
Profile 6	PtpAffx.556.5.S1_s_at	POPTRDRAFT_713130	0	-1.65269	0.260084
Profile 6	PtpAffx.149323.1.S1_at	POPTRDRAFT_1095576	0	-1.7198	-0.189828
Profile 6	PtpAffx.11535.1.A1_s_at	FOMT11	0	-3.48629	0.884648
Profile 6	PtpAffx.36424.1.A1_at	POPTRDRAFT_919320	0	-2.17198	0.711189
Profile 6	PtpAffx.207457.1.S1_at	POPTRDRAFT_764958	0	-2.81289	0.869723
Profile 6	Ptp.5350.1.S1_at	POPTRDRAFT_565812	0	-2.11926	0.0167489
Profile 6	PtpAffx.215874.1.S1_at	POPTRDRAFT_581608	0	-3.37074	0.0812731
Profile 6	PtpAffx.142669.1.S1_s_at	POPTRDRAFT_823723	0	-1.0609	-0.105894
Profile 6	PtpAffx.115482.1.S1_s_at	POPTRDRAFT_838936	0	-1.57683	0.29079
Profile 6	Ptp.2264.1.S1_at	POPTRDRAFT_648080	0	-1.89427	-0.405383
Profile 6	Ptp.4986.1.S1_at	NAC070	0	-3.1873	0.501449
Profile 6	PtpAffx.36115.1.S1_at	POPTRDRAFT_561661	0	-1.92506	-0.511838
Profile 6	PtpAffx.18265.1.A1_at	PtpRR5	0	-2.57612	-0.50896
Profile 6	Ptp.5291.2.S1_a_at	POPTRDRAFT_294689	0	-2.66242	0.590281
Profile 6	PtpAffx.92682.1.S1_at	POPTRDRAFT_577711	0	-1.56487	0.25938
Profile 6	PtpAffx.221750.1.S1_at	POPTRDRAFT_593311	0	-2.1441	-0.5131
Profile 6	PtpAffx.218445.1.S1_at	POPTRDRAFT_933923	0	-2.10681	0.569188
Profile 6	Ptp.1199.1.S1_at	POPTRDRAFT_560094	0	-2.51746	0.200092
Profile 6	Ptp.4986.1.S1_s_at	NAC070	0	-3.38812	0.318375
Profile 6	PtpAffx.214529.1.S1_x_at	POPTRDRAFT_1107207	0	-1.44862	0.0575256
Profile 6	PtpAffx.3546.1.A1_at	POPTRDRAFT_737479	0	-1.17383	0.281678
Profile 6	PtpAffx.1601.4.A1_s_at	POPTRDRAFT_227384	0	-1.57576	-0.139208
Profile 6	Ptp.7404.1.S1_at	POPTRDRAFT_646635	0	-1.33619	-0.0884682
Profile 6	PtpAffx.223875.1.S1_x_at	POPTRDRAFT_792283	0	-3.62921	-0.666109
Profile 6	PtpAffx.11034.1.S1_a_at	POPTRDRAFT_861192	0	-1.38671	0.0740855
Profile 6	PtpAffx.3461.2.S1_at	POPTRDRAFT_255377	0	-2.66812	0.908047
Profile 6	PtpAffx.31161.2.S1_at	POPTRDRAFT_562369	0	-1.46877	-0.377746
Profile 6	PtpAffx.218279.1.S1_at	POPTRDRAFT_1118310	0	-3.09393	0.734156
Profile 6	PtpAffx.44094.1.A1_at	POPTRDRAFT_591823	0	-2.40638	0.675795
Profile 6	Ptp.502.1.S1_s_at	POPTRDRAFT_726179	0	-2.47899	0.523959
Profile 6	PtpAffx.222113.1.S1_at	POPTRDRAFT_292146	0	-2.06689	-0.4993
Profile 6	PtpAffx.215391.1.S1_at	POPTRDRAFT_580665	0	-1.77511	0.362497
Profile 6	PtpAffx.21945.1.A1_at	POPTRDRAFT_830518	0	-1.56193	0.20128
Profile 6	PtpAffx.135854.2.S1_at	POPTRDRAFT_904989	0	-3.8655	1.23456
Profile 6	PtpAffx.3461.2.S1_a_at	POPTRDRAFT_866067	0	-3.87166	0.693813
Profile 6	PtpAffx.209320.1.S1_at	POPTRDRAFT_567360	0	-1.22629	0.30498
Profile 6	PtpAffx.57249.2.A1_a_at	POPTRDRAFT_244845	0	-1.17255	-0.160223
Profile 6	PtpAffx.30842.1.A1_at	POPTRDRAFT_661102	0	-4.25252	-0.581526
Profile 6	Ptp.4201.1.S1_s_at	POPTRDRAFT_724071	0	-1.16657	0.161503
Profile 6	PtpAffx.202059.1.S1_at	CYP707A14	0	-3.67615	-0.422933
Profile 6	PtpAffx.216044.1.S1_at	POPTRDRAFT_268809	0	-4.08043	-0.65611
Profile 6	PtpAffx.383.6.S1_s_at	POPTRDRAFT_421185	0	-1.40967	0.143923
Profile 6	Ptp.4649.1.S1_s_at	POPTRDRAFT_550196	0	-2.59439	0.758836
Profile 6	PtpAffx.11908.2.S1_a_at	POPTRDRAFT_804707	0	-1.27902	0.0667347
Profile 6	PtpAffx.212225.1.S1_at	TUA8	0	-1.5264	-0.314471
Profile 6	PtpAffx.138198.1.S1_s_at	POPTRDRAFT_823396	0	-2.93035	-0.295113
Profile 6	PtpAffx.7406.1.S1_a_at	PtrcGrx_C3	0	-1.07824	-0.241785
Profile 6	PtpAffx.203543.1.S1_at	POPTRDRAFT_555010	0	-1.49275	-0.375757
Profile 6	Ptp.6623.1.S1_at	POPTRDRAFT_900773	0	-1.29356	0.00919045
Profile 6	PtpAffx.138198.1.S1_at	POPTRDRAFT_823396	0	-2.68684	-0.123332
Profile 6	PtpAffx.125404.1.S1_at	POPTRDRAFT_556168	0	-0.899722	0.140815
Profile 6	PtpAffx.130241.1.S1_s_at	POPTRDRAFT_217877	0	-1.50065	0.220055
Profile 6	PtpAffx.208182.1.S1_at	POPTRDRAFT_766427	0	-3.01861	-0.445265
Profile 6	PtpAffx.211354.1.S1_at	POPTRDRAFT_807159	0	-3.98077	0.477267
Profile 6	Ptp.6195.1.S1_at	PtrMsrB2	0	-1.41384	-0.0281608
Profile 6	Ptp.4998.1.S1_s_at	POPTRDRAFT_596066	0	-1.82674	-0.415234
Profile 6	PtpAffx.10948.1.S1_a_at	POPTRDRAFT_554457	0	-2.22143	0.429882
Profile 6	Ptp.2908.1.A1_at	POPTRDRAFT_1097031	0	-2.80091	-0.281963
Profile 6	PtpAffx.207725.1.S1_at	POPTRDRAFT_420830	0	-4.14329	0.0867682
Profile 6	PtpAffx.31165.1.S1_at	POPTRDRAFT_1097657	0	-2.25836	0.263742
Profile 6	PtpAffx.211967.1.S1_at	POPTRDRAFT_573181	0	-0.942587	0.320733
Profile 6	PtpAffx.99814.1.A1_at	POPTRDRAFT_822736	0	-3.70126	0.346935
Profile 6	PtpAffx.151041.1.S1_s_at	POPTRDRAFT_747519	0	-5.80135	1.92944
Profile 6	PtpAffx.14325.2.A1_a_at	POPTRDRAFT_822090	0	-3.35471	0.184333
Profile 6	Ptp.1273.1.S1_at	LAC90a	0	-1.87705	0.2125
Profile 6	PtpAffx.205155.1.S1_s_at	POPTRDRAFT_863327	0	-1.24166	0.164107
Profile 6	Ptp.1190.1.S1_at	POPTRDRAFT_218990	0	-1.43104	0.237449
Profile 6	PtpAffx.202765.1.S1_at	POPTRDRAFT_645616	0	-1.85044	-0.477511
Profile 6	PtpAffx.205631.1.S1_at	POPTRDRAFT_818607	0	-1.11526	0.265413
Profile 6	PtpAffx.224961.1.S1_at	POPTRDRAFT_913661	0	-2.99567	0.931093
Profile 6	PtpAffx.218009.1.S1_s_at	POPTRDRAFT_586044	0	-3.35277	0.544006
Profile 6	PtpAffx.214529.1.S1_at	POPTRDRAFT_1107207	0	-1.52075	0.0064365
Profile 6	PtpAffx.224623.1.S1_s_at	POPTRDRAFT_565618	0	-2.41636	0.191831
Profile 6	PtpAffx.153237.2.A1_s_at	POPTRDRAFT_829626	0	-1.2999	-0.215925
Profile 6	Ptp.5158.1.S1_x_at	ACO6	0	-2.25484	-0.0888394
Profile 6	PtpAffx.77666.2.S1_at	POPTRDRAFT_729451	0	-2.05321	-0.348115
Profile 6	PtpAffx.65112.2.S1_at	POPTRDRAFT_178135	0	-1.22892	0.400889
Profile 6	PtpAffx.885.1.S1_at	POPTRDRAFT_555823	0	-2.3313	0.259827
Profile 6	PtpAffx.220982.1.S1_x_at	POPTRDRAFT_792477	0	-2.92232	0.234619
Profile 6	PtpAffx.222727.1.S1_at	POPTRDRAFT_922155	0	-3.18767	-0.374172
Profile 6	PtpAffx.5772.6.S1_at	POPTRDRAFT_572356	0	-2.79559	-0.555853
Profile 6	PtpAffx.200588.1.S1_at	POPTRDRAFT_838936	0	-1.89123	0.317655
Profile 6	Ptp.6643.1.S1_at	POPTRDRAFT_820673	0	-4.61593	-0.810633
Profile 6	PtpAffx.1752.1.S1_at	POPTRDRAFT_572325	0	-2.67893	0.221353
Profile 6	Ptp.5347.1.S1_x_at	POPTRDRAFT_730647	0	-1.78644	0.398025
Profile 6	Ptp.8100.1.S1_a_at	POPTRDRAFT_654919	0	-1.47731	-0.157764
Profile 6	PtpAffx.81880.1.S1_s_at	POPTRDRAFT_294689	0	-3.31114	0.528174
Profile 6	PtpAffx.23406.1.S1_at	POPTRDRAFT_574502	0	-1.06887	-0.110925
Profile 6	PtpAffx.207574.1.S1_s_at	POPTRDRAFT_655813	0	-3.17281	-0.303668
Profile 6	PtpAffx.141856.1.S1_at	POPTRDRAFT_820825	0	-1.84776	0.180439
Profile 6	PtpAffx.39778.1.A1_at	POPTRDRAFT_720961	0	-1.27337	0.0640154
Profile 6	PtpAffx.210959.1.S1_x_at	POPTRDRAFT_241040	0	-1.9084	-0.474158
Profile 6	PtpAffx.131847.1.S1_at	POPTRDRAFT_1097031	0	-2.481	-0.402754
Profile 6	PtpAffx.11690.3.A1_a_at	POPTRDRAFT_758129	0	-2.74107	-0.319793
Profile 6	PtpAffx.203198.1.S1_at	POPTRDRAFT_554269	0	-1.84054	-0.428818
Profile 6	Ptp.6707.1.S1_s_at	PtrcTrxf	0	-1.4175	-0.168782
Profile 6	PtpAffx.203836.1.S1_at	POPTRDRAFT_555688	0	-5.77206	1.42307
Profile 6	PtpAffx.125364.1.S1_at	POPTRDRAFT_556085	0	-1.61089	-0.342386
Profile 6	PtpAffx.215329.1.S1_s_at	POPTRDRAFT_748669	0	-1.37302	-0.349667
Profile 6	PtpAffx.156852.1.S1_s_at	POPTRDRAFT_831926	0	-1.82879	-0.190113
Profile 6	PtpAffx.4365.4.A1_at	POPTRDRAFT_644475	0	-1.74742	0.455572
Profile 6	PtpAffx.224178.1.S1_s_at	POPTRDRAFT_844914	0	-0.986712	0.347753
Profile 6	Ptp.4801.2.A1_at	POPTRDRAFT_552182	0	-1.08393	-0.104484
Profile 6	Ptp.6985.1.S1_at	POPTRDRAFT_565838	0	-2.39832	0.379133
Profile 6	Ptp.3046.2.S1_a_at	POPTRDRAFT_644424	0	-1.20134	-0.317123
Profile 6	Ptp.5158.1.S1_at	ACO6	0	-1.91209	-0.0599505
Profile 6	PtpAffx.222842.1.S1_at	POPTRDRAFT_595733	0	-3.00849	0.495675
Profile 6	PtpAffx.92352.1.S1_a_at	POPTRDRAFT_560339	0	-3.01668	0.219364
Profile 6	PtpAffx.200647.1.S1_at	POPTRDRAFT_751839	0	-2.82582	-0.667858
Profile 6	Ptp.6396.1.S1_at	POPTRDRAFT_649314	0	-1.02017	0.0983025
Profile 6	PtpAffx.5762.1.S1_s_at	POPTRDRAFT_1068323	0	-1.10497	-0.0237016
Profile 6	PtpAffx.126648.1.S1_at	HDA901	0	-1.38104	-0.123758
Profile 6	PtpAffx.156067.1.A1_s_at	POPTRDRAFT_730998	0	-3.76268	0.664175
Profile 6	PtpAffx.133900.2.A1_a_at	POPTRDRAFT_572510	0	-1.55881	-0.378667
Profile 6	PtpAffx.30871.2.A1_s_at	POPTRDRAFT_818607	0	-1.12404	-0.0164246
Profile 6	PtpAffx.30871.1.A1_s_at	POPTRDRAFT_818607	0	-1.189	0.109564
Profile 6	PtpAffx.202287.1.S1_at	POPTRDRAFT_552311	0	-1.37821	0.113879
Profile 6	PtpAffx.210190.1.S1_at	NAC020	0	-2.35497	0.134531
Profile 6	PtpAffx.206281.1.S1_at	POPTRDRAFT_560829	0	-3.37491	-0.415214
Profile 6	PtpAffx.71066.7.A1_at	POPTRDRAFT_668025	0	-2.45183	0.0773367
Profile 6	Ptp.6690.1.S1_at	POPTRDRAFT_821757	0	-1.9926	-0.469123
Profile 6	PtpAffx.219450.1.S1_at	AAO4	0	-1.4732	0.26845
Profile 6	PtpAffx.19505.1.S1_at	POPTRDRAFT_778575	0	-2.10065	0.223698
Profile 6	PtpAffx.206280.1.S1_at	POPTRDRAFT_560828	0	-4.07171	-0.769742
Profile 6	Ptp.5105.1.S1_s_at	POPTRDRAFT_748049	0	-2.33503	-0.614876
Profile 6	PtpAffx.218010.1.S1_s_at	HCQ1	0	-2.90837	0.535456
Profile 6	PtpAffx.25723.1.S1_at	POPTRDRAFT_825159	0	-2.07546	0.66621
Profile 6	PtpAffx.158518.2.S1_at	POPTRDRAFT_668025	0	-2.13664	0.521389
Profile 6	PtpAffx.25068.1.A1_at	POPTRDRAFT_831610	0	-1.87885	0.670466
Profile 6	PtpAffx.220503.1.S1_at	POPTRDRAFT_590658	0	-2.41869	0.630817
Profile 6	PtpAffx.214045.1.S1_at	POPTRDRAFT_778719	0	-1.43406	0.304968
Profile 6	PtpAffx.206070.1.S1_at	POPTRDRAFT_866875	0	-2.13586	0.0132544
Profile 6	PtpAffx.214480.1.S1_at	POPTRDRAFT_578773	0	-1.49555	-0.0780577
Profile 6	PtpAffx.214305.1.S1_at	POPTRDRAFT_578406	0	-1.20646	0.107422
Profile 6	PtpAffx.206237.1.S1_at	POPTRDRAFT_801931	0	-2.95119	0.72579
Profile 6	PtpAffx.220540.1.S1_at	POPTRDRAFT_284676	0	-2.6578	-0.154471
Profile 6	PtpAffx.4650.1.A1_x_at	POPTRDRAFT_834497	0	-1.00822	0.258757
Profile 6	PtpAffx.71066.9.S1_at	POPTRDRAFT_564827	0	-1.92146	-0.0822563
Profile 6	PtpAffx.20218.1.S1_at	POPTRDRAFT_814302	0	-1.92397	-0.483658
Profile 6	PtpAffx.249.593.S1_at	POPTRDRAFT_568895	0	-4.06108	1.45569
Profile 6	PtpAffx.216088.1.S1_at	POPTRDRAFT_784891	0	-1.50743	-0.380404
Profile 6	PtpAffx.221123.1.S1_at	POPTRDRAFT_836419	0	-1.46114	0.270349
Profile 6	PtpAffx.202306.1.S1_at	PtpRR6	0	-1.55282	0.296887
Profile 6	PtpAffx.201981.1.S1_at	POPTRDRAFT_551700	0	-1.53481	-0.348974
Profile 6	PtpAffx.216131.1.S1_at	POPTRDRAFT_582161	0	-3.31834	-0.787394
Profile 6	PtpAffx.80734.1.A1_at	POPTRDRAFT_816627	0	-2.17391	0.352984
Profile 6	PtpAffx.223860.1.S1_at	POPTRDRAFT_791323	0	-4.09421	-0.68533
Profile 6	PtpAffx.220832.1.S1_at	POPTRDRAFT_788696	0	-4.09105	-0.63667
Profile 6	PtpAffx.205250.1.S1_x_at	POPTRDRAFT_760266	0	-4.16873	-0.738962
Profile 6	Ptp.7374.1.S1_at	POPTRDRAFT_583089	0	-1.57581	0.00518975
Profile 6	PtpAffx.158518.1.S1_a_at	POPTRDRAFT_668025	0	-2.38094	0.559776
Profile 6	PtpAffx.90356.2.A1_a_at	POPTRDRAFT_646490	0	-1.97444	-0.126323
Profile 6	PtpAffx.7936.2.A1_a_at	DHQD1	0	-3.37483	0.458365
Profile 6	PtpAffx.209291.1.S1_s_at	POPTRDRAFT_822406	0	-0.948487	0.0486888
Profile 6	PtpAffx.57734.1.S1_at	POPTRDRAFT_1112286	0	-3.4078	-0.764304
Profile 6	PtpAffx.3724.1.A1_s_at	POPTRDRAFT_834449	0	-2.56286	-0.583355
Profile 6	PtpAffx.3955.1.S1_at	POPTRDRAFT_655779	0	-1.65083	-0.00654087
Profile 6	PtpAffx.54186.2.S1_s_at	POPTRDRAFT_821757	0	-2.01633	-0.505417
Profile 6	PtpAffx.7188.1.A1_at	POPTRDRAFT_575176	0	-1.5643	-0.403956
Profile 6	PtpAffx.157830.1.S1_s_at	POPTRDRAFT_828527	0	-0.949556	0.0679558
Profile 6	PtpAffx.206281.1.S1_x_at	POPTRDRAFT_560829	0	-3.30236	-0.365848
Profile 6	PtpAffx.93684.1.S1_at	POPTRDRAFT_802978	0	-1.73118	0.0138406
Profile 6	Ptp.6756.1.S1_at	MYB162	0	-1.05984	0.300837
Profile 6	PtpAffx.158518.3.S1_a_at	POPTRDRAFT_653119	0	-1.96754	0.215164
Profile 6	PtpAffx.38022.1.A1_at	POPTRDRAFT_671663	0	-0.989281	0.0838059
Profile 6	PtpAffx.203851.1.S1_s_at	POPTRDRAFT_555712	0	-1.22849	-0.164696
Profile 6	PtpAffx.204642.1.S1_s_at	POPTRDRAFT_201517	0	-2.71871	0.866507
Profile 6	PtpAffx.11664.2.S1_at	POPTRDRAFT_564210	0	-2.18717	-0.364461
Profile 6	PtpAffx.67578.1.A1_at	POPTRDRAFT_673366	0	-0.849857	0.214118
Profile 6	PtpAffx.201750.1.S1_at	POPTRDRAFT_754352	0	-3.1795	-0.17131
Profile 6	Ptp.6131.1.S1_s_at	CYP706B3	0	-1.97905	0.613782
Profile 6	Ptp.659.1.S1_s_at	POPTRDRAFT_818972	0	-0.867718	0.00685289
Profile 6	PtpAffx.219067.1.S1_at	POPTRDRAFT_588137	0	-3.89137	0.127109
Profile 6	PtpAffx.5712.1.S1_at	POPTRDRAFT_828142	0	-1.28553	-0.0961075
Profile 6	PtpAffx.4454.3.S1_at	POPTRDRAFT_642753	0	-1.08581	0.0597406
Profile 6	PtpAffx.97332.1.A1_at	POPTRDRAFT_863327	0	-1.4812	-0.163032
Profile 6	PtpAffx.225685.1.S1_at	POPTRDRAFT_593919	0	-1.93801	0.564473
Profile 6	PtpAffx.225395.1.S1_s_at	POPTRDRAFT_176754	0	-1.39037	0.290599
Profile 6	PtpAffx.43219.1.S1_at	POPTRDRAFT_590000	0	-1.87311	-0.345632
Profile 6	Ptp.7881.1.S1_at	POPTRDRAFT_675667	0	-1.49535	0.292954
Profile 6	Ptp.1888.1.S1_s_at	Lhcb2-2	0	-1.40694	-0.301892
Profile 6	PtpAffx.204763.1.S1_at	POPTRDRAFT_876975	0	-2.42506	-0.455432
Profile 6	PtpAffx.213084.1.S1_at	POPTRDRAFT_808242	0	-5.90341	-1.16993
Profile 6	PtpAffx.133790.1.A1_at	POPTRDRAFT_901149	0	-2.67726	-0.679698
Profile 6	PtpAffx.212268.1.S1_at	POPTRDRAFT_780380	0	-3.59535	-0.578766
Profile 6	PtpAffx.209438.1.S1_at	POPTRDRAFT_770602	0	-4.24207	-0.951308
Profile 6	PtpAffx.218439.1.S1_at	POPTRDRAFT_586864	0	-2.94588	-0.752005
Profile 6	Ptp.3133.1.S1_s_at	POPTRDRAFT_557090	0	-1.40113	0.0942303
Profile 6	PtpAffx.7684.1.A1_at	POPTRDRAFT_802978	0	-1.69466	0.0282718
Profile 6	PtpAffx.39050.2.S1_at	POPTRDRAFT_172929	0	-1.49332	0.28765
Profile 6	PtpAffx.144130.1.S1_s_at	CYP78A22	0	-2.52719	-0.64654
Profile 6	PtpAffx.39212.2.S1_s_at	POPTRDRAFT_570289	0	-2.34942	0.469898
Profile 6	Ptp.6043.2.S1_a_at	POPTRDRAFT_827023	0	-1.76432	-0.372882
Profile 6	PtpAffx.203546.1.S1_at	POPTRDRAFT_647277	0	-1.50153	-0.332981
Profile 6	PtpAffx.92537.1.A1_at	POPTRDRAFT_583346	0	-1.2061	-0.200661
Profile 6	PtpAffx.201905.1.S1_s_at	POPTRDRAFT_830213	0	-2.46173	-0.0601012
Profile 6	PtpAffx.98470.1.S1_s_at	POPTRDRAFT_569276	0	-1.17926	0.245557
Profile 6	PtpAffx.99659.1.S1_at	POPTRDRAFT_823125	0	-1.70733	-0.276335
Profile 6	PtpAffx.223765.1.S1_s_at	POPTRDRAFT_1122509	0	-2.18701	-0.463559
Profile 6	Ptp.6690.1.S1_s_at	POPTRDRAFT_821757	0	-1.88577	-0.451131
Profile 6	PtpAffx.201561.1.S1_at	POPTRDRAFT_1070933	0	-1.14698	-0.0728991
Profile 6	PtpAffx.110312.1.S1_at	POPTRDRAFT_828760	0	-1.53276	0.10226
Profile 6	PtpAffx.212416.1.S1_x_at	POPTRDRAFT_574352	0	-2.43682	-0.0426969
Profile 6	PtpAffx.161644.1.S1_s_at	CYP78A22	0	-2.65603	-0.706834
Profile 6	Ptp.873.2.S1_s_at	Lhcb3-1	0	-1.45233	-0.309097
Profile 6	PtpAffx.218112.1.S1_s_at	POPTRDRAFT_950463	0	-2.16727	-0.279967
Profile 6	PtpAffx.213932.1.S1_at	MYB081	0	-2.30835	0.435462
Profile 6	PtpAffx.49873.1.A1_at	POPTRDRAFT_573153	0	-1.62358	0.43773
Profile 6	PtpAffx.14286.2.A1_a_at	POPTRDRAFT_664383	0	-2.90657	0.357456
Profile 6	PtpAffx.216676.1.S1_x_at	POPTRDRAFT_583368	0	-4.20184	-0.664457
Profile 6	PtpAffx.209054.1.S1_at	GRAS78	0	-1.54884	-0.193298
Profile 6	PtpAffx.160866.1.S1_s_at	POPTRDRAFT_569136	0	-2.9669	0.461765
Profile 6	PtpAffx.225802.1.S1_s_at	POPTRDRAFT_594268	0	-2.13779	-0.339789
Profile 6	PtpAffx.47094.1.A1_at	POPTRDRAFT_853601	0	-3.28032	0.137371
Profile 6	PtpAffx.249.460.S1_at	POPTRDRAFT_813777	0	-1.27361	0.318007
Profile 6	PtpAffx.209802.1.S1_at	POPTRDRAFT_771379	0	-2.84862	-0.113913
Profile 6	PtpAffx.219033.1.S1_x_at	POPTRDRAFT_791407	0	-2.35364	0.15873
Profile 6	PtpAffx.201957.1.S1_s_at	POPTRDRAFT_277132	0	-2.15785	-0.549556
Profile 6	PtpAffx.158518.3.S1_at	POPTRDRAFT_653119	0	-1.99998	0.128038
Profile 6	PtpAffx.163092.1.S1_s_at	POPTRDRAFT_564615	0	-0.994559	0.144505
Profile 6	Ptp.873.2.S1_x_at	Lhcb3-1	0	-1.46065	-0.378254
Profile 6	PtpAffx.7400.1.S1_at	POPTRDRAFT_772090	0	-2.02074	0.0137315
Profile 6	Ptp.6258.1.S1_at	POPTRDRAFT_832716	0	-1.35564	0.182973
Profile 6	PtpAffx.225901.1.S1_at	POPTRDRAFT_793662	0	-3.28021	-0.852128
Profile 6	PtpAffx.225685.1.S1_s_at	POPTRDRAFT_593919	0	-1.55811	0.462835
Profile 6	PtpAffx.56615.1.A1_s_at	POPTRDRAFT_754645	0	-1.73277	-0.223039
Profile 6	PtpAffx.106389.1.A1_at	POPTRDRAFT_593883	0	-1.78701	0.188027
Profile 6	PtpAffx.205446.1.S1_at	POPTRDRAFT_760689	0	-2.95287	-0.464288
Profile 6	PtpAffx.128756.1.S1_at	POPTRDRAFT_773396	0	-1.22505	-0.315289
Profile 6	PtpAffx.211350.1.S1_at	POPTRDRAFT_571863	0	-2.27255	0.313906
Profile 6	Ptp.1440.1.A1_s_at	POPTRDRAFT_718302	0	-2.30475	-0.313028
Profile 6	PtpAffx.70726.2.S1_at	POPTRDRAFT_829138	0	-2.44968	-0.612114
Profile 6	PtpAffx.201040.1.S1_s_at	POPTRDRAFT_812196	0	-2.05237	-0.311187
Profile 6	PtpAffx.208891.1.S1_at	POPTRDRAFT_566513	0	-3.29316	-0.4141
Profile 6	PtpAffx.215138.1.S1_x_at	POPTRDRAFT_827678	0	-1.42155	-0.0644364
Profile 6	Ptp.5771.1.S1_at	POPTRDRAFT_656784	0	-0.998779	0.0136762
Profile 6	PtpAffx.203124.1.S1_at	POPTRDRAFT_757268	0	-2.26156	-0.101308
Profile 6	PtpAffx.204074.1.S1_at	POPTRDRAFT_556201	0	-1.87934	-0.28593
Profile 6	PtpAffx.221753.1.S1_s_at	POPTRDRAFT_828828	0	-1.11555	-0.170432
Profile 6	PtpAffx.202990.1.S1_at	POPTRDRAFT_756965	0	-2.45253	0.0642657
Profile 6	PtpAffx.217232.1.S1_x_at	POPTRDRAFT_584507	0	-1.38224	0.18885
Profile 6	PtpAffx.204308.1.S1_at	POPTRDRAFT_648804	0	-1.32556	0.4734
Profile 6	PtpAffx.31752.1.S1_at	POPTRDRAFT_652765	0	-2.05861	0.482355
Profile 6	Ptp.2527.1.S1_at	POPTRDRAFT_662200	0	-1.80126	0.40312
Profile 6	PtpAffx.200954.1.S1_at	POPTRDRAFT_1068829	0	-1.95934	-0.417082
Profile 6	PtpAffx.214689.1.S1_at	POPTRDRAFT_794124	0	-2.92133	0.0912706
Profile 6	PtpAffx.215138.1.S1_at	POPTRDRAFT_827678	0	-1.42753	0.159975
Profile 6	PtpAffx.202248.1.S1_at	POPTRDRAFT_755365	0	-2.08306	0.085067
Profile 6	Ptp.1419.2.S1_s_at	POPTRDRAFT_822136	0	-1.89527	-0.188914
Profile 6	PtpAffx.200213.1.S1_at	POPTRDRAFT_750867	0	-1.89105	0.0642402
Profile 6	Ptp.5547.1.S1_at	POPTRDRAFT_643100	0	-1.38081	-0.0325406
Profile 6	PtpAffx.225233.1.S1_at	POPTRDRAFT_582060	0	-1.92045	0.359719
Profile 6	PtpAffx.19042.1.S1_at	POPTRDRAFT_833490	0	-1.73125	-0.386163
Profile 6	PtpAffx.108454.1.A1_a_at	POPTRDRAFT_886614	0	-1.41658	-0.133845
Profile 6	PtpAffx.216774.1.S1_s_at	POPTRDRAFT_583600	0	-2.77476	0.779425
Profile 6	PtpAffx.206911.1.S1_x_at	POPTRDRAFT_562170	0	-2.90046	0.83289
Profile 6	PtpAffx.218483.1.S1_at	POPTRDRAFT_791255	0	-1.82694	-0.127519
Profile 6	PtpAffx.221031.1.S1_at	POPTRDRAFT_781265	0	-3.09204	-0.390604
Profile 6	PtpAffx.9570.1.S1_at	POPTRDRAFT_659120	0	-1.30152	0.197624
Profile 6	PtpAffx.69294.1.A1_at	POPTRDRAFT_574401	0	-1.30666	0.0450518
Profile 6	Ptp.1219.1.S1_at	POPTRDRAFT_734671	0	-1.50188	-0.15201
Profile 6	PtpAffx.16415.1.A1_at	POPTRDRAFT_1088910	0	-1.75068	0.497541
Profile 6	PtpAffx.209776.1.S1_at	POPTRDRAFT_771318	0	-2.45779	-0.408306
Profile 6	PtpAffx.223584.1.S1_at	POPTRDRAFT_597434	0	-2.4324	0.503153
Profile 6	PtpAffx.219921.1.S1_at	POPTRDRAFT_788405	0	-3.90715	-0.872175
Profile 6	PtpAffx.212132.1.S1_s_at	POPTRDRAFT_248076	0	-2.39607	0.506012
Profile 6	PtpAffx.92099.1.A1_at	DREB8	0	-1.0841	0.32221
Profile 6	PtpAffx.202837.1.S1_at	POPTRDRAFT_553494	0	-2.55086	-0.513444
Profile 6	PtpAffx.22243.1.S1_s_at	POPTRDRAFT_589316	0	-1.16631	-0.270378
Profile 6	PtpAffx.7233.1.S1_at	POPTRDRAFT_827761	0	-1.77654	-0.00583169
Profile 6	PtpAffx.4365.3.A1_at	POPTRDRAFT_664960	0	-1.44155	0.0672234
Profile 6	PtpAffx.153237.2.A1_at	POPTRDRAFT_829626	0	-3.27388	0.154701
Profile 6	Ptp.6244.1.S1_at	POPTRDRAFT_677234	0	-1.31154	0.0367188
Profile 6	PtpAffx.3724.1.A1_at	POPTRDRAFT_834449	0	-3.10259	-0.419854
Profile 6	Ptp.4413.2.S1_s_at	POPTRDRAFT_836323	0	-2.8351	-0.238512
Profile 6	PtpAffx.31448.2.A1_at	POPTRDRAFT_566008	0	-3.95327	-0.941715
Profile 6	PtpAffx.217645.1.S1_s_at	POPTRDRAFT_275646	0	-1.20166	-0.265768
Profile 6	PtpAffx.120672.1.A1_at	POPTRDRAFT_824842	0	-1.16532	-0.0730187
Profile 6	PtpAffx.125453.1.A1_a_at	POPTRDRAFT_643773	0	-1.00848	0.289692
Profile 6	PtpAffx.157201.1.S1_at	POPTRDRAFT_671662	0	-1.41197	-0.136749
Profile 6	PtpAffx.27083.2.S1_a_at	POPTRDRAFT_582706	0	-1.79342	-0.240552
Profile 6	PtpAffx.213175.1.S1_at	GRAS4	0	-1.32415	0.118548
Profile 6	PtpAffx.201341.1.S1_at	POPTRDRAFT_753395	0	-2.04961	0.658895
Profile 6	PtpAffx.213340.1.S1_at	POPTRDRAFT_777201	0	-1.19908	-0.257937
Profile 6	PtpAffx.135070.1.S1_at	POPTRDRAFT_572857	0	-1.35951	-0.0309939
Profile 6	PtpAffx.224456.1.S1_at	POPTRDRAFT_558271	0	-0.981516	0.0138106
Profile 6	PtpAffx.36951.1.S1_at	CPK28	0	-1.47443	-0.212121
Profile 6	PtpAffx.11933.1.S1_at	HTA912	0	-2.31407	0.719102
Profile 6	PtpAffx.11658.1.A1_at	POPTRDRAFT_565732	0	-0.837108	0.247403
Profile 6	PtpAffx.217855.1.S1_x_at	POPTRDRAFT_795550	0	-1.16729	-0.109347
Profile 6	PtpAffx.29117.1.A1_s_at	POPTRDRAFT_715475	0	-1.43582	-0.17622
Profile 6	PtpAffx.202331.1.S1_at	POPTRDRAFT_755531	0	-1.93625	0.420515
Profile 6	Ptp.1710.1.A1_at	MYB057	0	-3.50282	0.0482552
Profile 6	Ptp.4264.1.S1_at	POPTRDRAFT_710740	0	-0.773717	0.268551
Profile 6	PtpAffx.220034.1.S1_at	POPTRDRAFT_589973	0	-2.61657	0.417455
Profile 6	PtpAffx.215992.1.S1_at	HCQ1	0	-2.20101	0.387917
Profile 6	PtpAffx.208531.1.S1_at	POPTRDRAFT_565688	0	-1.07023	0.368057
Profile 6	PtpAffx.208210.1.S1_x_at	POPTRDRAFT_564983	0	-1.20313	0.435818
Profile 6	Ptp.4443.1.S1_s_at	POPTRDRAFT_574568	0	-1.65436	0.108284
Profile 6	PtpAffx.5622.2.S1_s_at	POPTRDRAFT_832433	0	-1.60749	-0.16481
Profile 6	PtpAffx.63706.2.A1_a_at	POPTRDRAFT_1085566	0	-3.02791	-0.704176
Profile 6	Ptp.3520.1.A1_s_at	ACLL2	0	-2.34423	-0.591248
Profile 6	Ptp.6010.2.S1_at	POPTRDRAFT_835391	0	-1.19829	-0.309452
Profile 6	PtpAffx.212095.1.S1_s_at	POPTRDRAFT_247801	0	-1.91029	0.300197
Profile 6	PtpAffx.219984.1.S1_at	POPTRDRAFT_796316	0	-1.10462	-0.114988
Profile 6	Ptp.953.1.A1_x_at	POPTRDRAFT_657524	0	-1.11147	-0.227287
Profile 6	PtpAffx.147337.1.A1_at	POPTRDRAFT_829998	0	-2.52903	-0.365482
Profile 6	PtpAffx.92099.1.A1_s_at	DREB8	0	-0.871709	0.317907
Profile 6	PtpAffx.210492.1.S1_at	POPTRDRAFT_569944	0	-1.80813	-0.0744067
Profile 6	PtpAffx.114732.2.A1_a_at	POPTRDRAFT_814391	0	-0.889266	0.0534835
Profile 6	PtpAffx.90835.1.A1_at	POPTRDRAFT_754122	0	-0.921287	0.206857
Profile 6	PtpAffx.206544.1.S1_at	POPTRDRAFT_653629	0	-1.93127	-0.324982
Profile 6	PtpAffx.158559.2.S1_a_at	PtrProT4	0	-1.40336	-0.0807169
Profile 6	PtpAffx.159832.1.A1_a_at	POPTRDRAFT_786986	0	-1.54747	0.052332
Profile 6	PtpAffx.85855.1.S1_at	POPTRDRAFT_784747	0	-1.77979	0.390582
Profile 6	PtpAffx.148601.1.S1_s_at	POPTRDRAFT_652752	0	-3.81824	-0.620916
Profile 6	PtpAffx.220033.1.S1_at	POPTRDRAFT_739892	0	-2.51975	-0.565619
Profile 6	Ptp.6874.1.S1_s_at	POPTRDRAFT_594680	0	-1.84158	-0.415151
Profile 6	PtpAffx.225627.1.S1_s_at	POPTRDRAFT_568840	0	-1.72266	-0.447911
Profile 6	PtpAffx.48163.1.S1_at	POPTRDRAFT_820027	0	-1.93034	0.0952533
Profile 6	PtpAffx.213541.1.S1_at	POPTRDRAFT_667875	0	-2.19934	-0.276118
Profile 6	Ptp.6277.2.S1_at	POPTRDRAFT_571992	0	-2.46193	0.736989
Profile 6	Ptp.6180.1.S1_s_at	POPTRDRAFT_709134	0	-1.27322	0.0129348
Profile 6	Ptp.3244.1.S1_at	POPTRDRAFT_652642	0	-1.97184	-0.209781
Profile 6	PtpAffx.214922.1.S1_s_at	POPTRDRAFT_579664	0	-3.16747	-0.724579
Profile 6	Ptp.4983.1.S1_a_at	POPTRDRAFT_256696	0	-1.71946	-0.107264
Profile 6	PtpAffx.225894.1.S1_at	POPTRDRAFT_794450	0	-3.88379	-1.01001
Profile 6	PtpAffx.1601.19.S1_at	POPTRDRAFT_297476	0	-1.26791	-0.282416
Profile 6	PtpAffx.110147.1.A1_s_at	POPTRDRAFT_1107238	0	-1.23034	-0.00732909
Profile 6	PtpAffx.204633.1.S1_at	POPTRDRAFT_767483	0	-3.49677	1.09196
Profile 6	PtpAffx.224942.1.S1_x_at	POPTRDRAFT_780160	0	-3.05842	-0.197561
Profile 6	PtpAffx.79757.1.S1_s_at	CCRL1	0	-1.81835	-0.0880544
Profile 6	PtpAffx.216146.1.S1_s_at	POPTRDRAFT_582213	0	-1.81299	-0.308167
Profile 6	PtpAffx.222037.1.S1_s_at	POPTRDRAFT_278667	0	-2.50938	-0.337221
Profile 6	PtpAffx.132297.1.A1_at	POPTRDRAFT_816627	0	-1.78509	0.346212
Profile 6	PtpAffx.222648.1.S1_s_at	POPTRDRAFT_295339	0	-0.944033	0.160174
Profile 6	PtpAffx.211230.1.S1_x_at	POPTRDRAFT_242780	0	-1.2513	-0.0279316
Profile 6	PtpAffx.133379.1.A1_at	POPTRDRAFT_1071506	0	-0.879795	0.212324
Profile 6	PtpAffx.215126.1.S1_s_at	POPTRDRAFT_580113	0	-2.10683	-0.326328
Profile 6	PtpAffx.204210.1.S1_s_at	POPTRDRAFT_759644	0	-2.42781	-0.373365
Profile 6	PtpAffx.211908.1.S1_at	POPTRDRAFT_246949	0	-1.07628	0.20501
Profile 6	PtpAffx.1997.1.A1_at	POPTRDRAFT_641475	0	-1.19529	0.0287793
Profile 6	PtpAffx.215449.1.S1_at	POPTRDRAFT_580788	0	-1.94219	0.501753
Profile 6	PtpAffx.218126.1.S1_x_at	POPTRDRAFT_586270	0	-1.33988	-0.290771
Profile 6	PtpAffx.56020.1.S1_s_at	POPTRDRAFT_565688	0	-1.22222	0.141583
Profile 6	PtpAffx.103981.1.S1_at	POPTRDRAFT_550271	0	-0.938301	0.0808781
Profile 6	Ptp.3846.1.S1_at	PtrEXLB1	0	-4.35491	0.376326
Profile 6	PtpAffx.261.1.S1_at	POPTRDRAFT_837482	0	-2.01596	-0.444627
Profile 6	PtpAffx.221670.1.S1_at	POPTRDRAFT_678758	0	-2.18764	-0.526859
Profile 6	PtpAffx.96247.1.S1_at	POPTRDRAFT_569576	0	-2.31603	-0.596393
Profile 6	PtpAffx.39559.1.S1_at	POPTRDRAFT_561511	0	-1.77032	-0.120888
Profile 6	PtpAffx.213542.1.S1_at	POPTRDRAFT_777658	0	-2.77875	-0.128305
Profile 6	PtpAffx.20895.1.S1_s_at	POPTRDRAFT_571209	0	-1.23483	0.0845098
Profile 6	PtpAffx.146387.1.A1_at	POPTRDRAFT_572459	0	-2.12925	0.202646
Profile 6	PtpAffx.249.320.S1_at	POPTRDRAFT_761599	0	-1.46008	0.303191
Profile 6	PtpAffx.134527.1.A1_at	POPTRDRAFT_904513	0	-1.33427	0.257793
Profile 6	PtpAffx.221707.1.S1_x_at	POPTRDRAFT_789124	0	-2.27451	-0.384353
Profile 6	PtpAffx.215981.1.S1_at	POPTRDRAFT_581835	0	-1.08139	-0.232219
Profile 6	PtpAffx.201776.1.S1_at	POPTRDRAFT_411711	0	-1.91115	0.176237
Profile 6	PtpAffx.209035.1.S1_at	POPTRDRAFT_769787	0	-2.50066	-0.349317
Profile 6	Ptp.3170.2.A1_at	POPTRDRAFT_643416	0	-1.40989	-0.356307
Profile 6	Ptp.2730.1.S1_at	POPTRDRAFT_1108193	0	-1.91418	0.413755
Profile 6	PtpAffx.225797.1.S1_at	HTR905	0	-2.4498	-0.452319
Profile 6	PtpAffx.206261.1.S1_s_at	POPTRDRAFT_762397	0	-3.30754	0.354266
Profile 6	Ptp.1053.1.A1_at	HDA901	0	-1.21716	0.146851
Profile 6	PtpAffx.118042.1.S1_at	POPTRDRAFT_576183	0	-0.937058	0.0482137
Profile 6	PtpAffx.26004.1.S1_at	POPTRDRAFT_829998	0	-1.59406	-0.0898165
Profile 6	PtpAffx.224581.1.S1_at	POPTRDRAFT_563368	0	-0.864705	0.230259
Profile 6	PtpAffx.215133.1.S1_at	PtrEXLB4	0	-1.2796	0.193153
Profile 6	PtpAffx.35499.1.A1_at	POPTRDRAFT_763701	0	-2.72575	-0.59627
Profile 6	PtpAffx.221147.1.S1_at	CYP82C5v1	0	-1.15535	0.171621
Profile 6	Ptp.5199.1.S1_at	POPTRDRAFT_835332	0	-2.18949	-0.14474
Profile 6	PtpAffx.149533.2.S1_s_at	POPTRDRAFT_563339	0	-1.39924	0.268356
Profile 6	PtpAffx.203851.1.S1_at	POPTRDRAFT_555712	0	-1.70664	-0.0315395
Profile 6	PtpAffx.209302.1.S1_at	PtrProT2	0	-1.51189	0.470447
Profile 6	PtpAffx.213789.1.S1_s_at	POPTRDRAFT_577327	0	-0.945239	0.101226
Profile 6	PtpAffx.213805.1.S1_at	POPTRDRAFT_577349	0	-1.25107	0.335916
Profile 6	Ptp.5915.1.S1_s_at	POPTRDRAFT_731288	0	-1.47748	0.00242212
Profile 6	PtpAffx.208150.1.S1_at	POPTRDRAFT_1085371	0	-1.73881	-0.291415
Profile 6	PtpAffx.30620.1.A1_at	MYB123	0	-2.27514	0.791936
Profile 6	Ptp.3214.1.A1_s_at	POPTRDRAFT_562015	0	-1.0071	-0.0265398
Profile 6	PtpAffx.222813.1.S1_at	POPTRDRAFT_595659	0	-2.63803	-0.28469
Profile 6	PtpAffx.209911.1.S1_at	POPTRDRAFT_771666	0	-1.57263	0.255447
Profile 6	PtpAffx.9092.1.S1_at	POPTRDRAFT_648506	0	-2.74872	-0.51049
Profile 6	PtpAffx.209739.1.S1_at	POPTRDRAFT_771222	0	-2.54091	-0.374603
Profile 6	PtpAffx.141124.2.S1_s_at	POPTRDRAFT_815499	0	-1.70729	0.31426
Profile 6	PtpAffx.213015.1.S1_at	POPTRDRAFT_776548	0	-2.35845	-0.22095
Profile 6	PtpAffx.203329.1.S1_at	POPTRDRAFT_757701	0	-2.17099	0.396303
Profile 6	Ptp.2695.1.S1_at	POPTRDRAFT_1067015	0	-1.47836	0.083068
Profile 6	PtpAffx.217280.1.S1_at	POPTRDRAFT_584574	0	-1.2378	-0.263723
Profile 6	PtpAffx.151870.1.A1_at	POPTRDRAFT_757629	0	-1.35553	0.347646
Profile 6	PtpAffx.211941.1.S1_at	POPTRDRAFT_247144	0	-1.08408	-0.215892
Profile 6	PtpAffx.216274.1.S1_s_at	POPTRDRAFT_273826	0	-3.20457	-0.800342
Profile 6	PtpAffx.214697.1.S1_s_at	POPTRDRAFT_789631	0	-1.93666	-0.0668727
Profile 6	PtpAffx.220502.1.S1_at	POPTRDRAFT_677109	0	-2.37346	-0.485933
Profile 6	PtpAffx.203108.1.S1_s_at	POPTRDRAFT_757232	0	-2.1022	0.233398
Profile 6	PtpAffx.206063.1.S1_at	POPTRDRAFT_762002	0	-1.49765	0.123983
Profile 6	PtpAffx.223484.1.S1_s_at	POPTRDRAFT_852756	0	-2.53424	0.569484
Profile 6	PtpAffx.8841.2.A1_at	POPTRDRAFT_832050	0	-1.09195	0.19136
Profile 6	PtpAffx.204162.1.S1_at	POPTRDRAFT_556380	0	-2.21691	0.607168
Profile 6	PtpAffx.124847.1.S1_s_at	POPTRDRAFT_571209	0	-1.14226	-0.0108423
Profile 6	PtpAffx.44494.1.A1_at	CYP78A23	0	-2.12127	0.606949
Profile 6	PtpAffx.157830.1.S1_at	POPTRDRAFT_828527	0	-1.17603	0.011131
Profile 6	PtpAffx.225270.1.S1_at	POPTRDRAFT_271729	0	-1.16245	-0.0686779
Profile 6	PtpAffx.225056.1.S1_at	POPTRDRAFT_578084	0	-2.44789	-0.517632
Profile 6	PtpAffx.3574.1.A1_at	POPTRDRAFT_744819	0	-1.6514	0.510692
Profile 6	Ptp.2247.1.S1_at	POPTRDRAFT_825535	0	-1.06315	-0.252986
Profile 6	PtpAffx.215084.1.S1_x_at	POPTRDRAFT_580017	0	-1.8965	0.246044
Profile 6	Ptp.7339.1.S1_at	POPTRDRAFT_415263	0	-2.72885	-0.0537184
Profile 6	PtpAffx.9708.1.S1_at	POPTRDRAFT_823303	0	-1.20676	-0.141843
Profile 6	PtpAffx.220887.1.S1_s_at	POPTRDRAFT_285733	0	-1.31475	-0.0960483
Profile 6	PtpAffx.6353.1.S1_at	POPTRDRAFT_711753	0	-2.22228	0.0764952
Profile 6	PtpAffx.217233.1.S1_x_at	POPTRDRAFT_584508	0	-1.14915	0.0144527
Profile 6	PtpAffx.209375.1.S1_x_at	RAP4	0	-1.33092	0.127729
Profile 6	PtpAffx.225078.1.S1_at	POPTRDRAFT_909606	0	-2.44958	-0.327589
Profile 6	PtpAffx.204675.1.S1_at	POPTRDRAFT_767577	0	-1.04018	0.376228
Profile 6	Ptp.4202.1.S1_s_at	POPTRDRAFT_835253	0	-1.4777	0.460312
Profile 6	PtpAffx.201688.1.S1_at	POPTRDRAFT_643213	0	-1.31474	0.214369
Profile 6	PtpAffx.13915.1.S1_at	POPTRDRAFT_823865	0	-3.34445	-0.690896
Profile 6	PtpAffx.37471.1.A1_at	POPTRDRAFT_556614	0	-2.5574	-0.393946
Profile 6	Ptp.1621.2.A1_at	POPTRDRAFT_814506	0	-1.26721	-0.297605
Profile 6	PtpAffx.212835.1.S1_at	POPTRDRAFT_808045	0	-1.29242	0.15779
Profile 6	PtpAffx.222078.1.S1_x_at	POPTRDRAFT_291991	0	-1.05626	-0.050912
Profile 6	PtpAffx.60950.3.S1_a_at	POPTRDRAFT_566718	0	-0.807125	0.0330995
Profile 6	PtpAffx.653.20.S1_at	POPTRDRAFT_1106310	0	-2.06958	0.748868
Profile 6	PtpAffx.219654.1.S1_s_at	POPTRDRAFT_788338	0	-1.58856	0.497853
Profile 6	PtpAffx.201945.1.S1_at	POPTRDRAFT_754763	0	-2.30711	0.567838
Profile 6	PtpAffx.216594.1.S1_at	POPTRDRAFT_271644	0	-3.33187	0.269917
Profile 6	PtpAffx.218691.1.S1_at	POPTRDRAFT_934373	0	-1.29402	-0.0628982
Profile 6	PtpAffx.202060.1.S1_at	POPTRDRAFT_551857	0	-1.95115	-0.36257
Profile 6	PtpAffx.223966.1.S1_at	POPTRDRAFT_793704	0	-1.93578	0.377207
Profile 6	PtpAffx.208239.1.S1_at	POPTRDRAFT_565055	0	-1.63589	0.167761
Profile 6	PtpAffx.213426.1.S1_at	POPTRDRAFT_906368	0	-1.66169	-0.417981
Profile 6	PtpAffx.1030.1.S1_s_at	POPTRDRAFT_734314	0	-2.39138	0.178455
Profile 6	PtpAffx.216344.1.S1_at	POPTRDRAFT_582665	0	-1.63401	0.142124
Profile 6	PtpAffx.203797.1.S1_at	POPTRDRAFT_856898	0	-1.89092	0.215468
Profile 6	PtpAffx.204919.1.S1_at	POPTRDRAFT_768098	0	-2.64763	-0.600375
Profile 6	PtpAffx.57294.1.A1_at	POPTRDRAFT_845412	0	-3.2367	-0.829021
Profile 6	PtpAffx.220070.1.S1_at	POPTRDRAFT_590042	0	-2.25869	-0.416229
Profile 6	PtpAffx.37920.2.A1_s_at	PtrTrxm6	0	-1.37421	-0.0564137
Profile 6	PtpAffx.225391.1.S1_s_at	POPTRDRAFT_787219	0	-1.32263	0.424272
Profile 6	PtpAffx.22501.1.S1_at	POPTRDRAFT_777199	0	-1.40346	0.0962694
Profile 6	PtpAffx.222120.1.S1_at	POPTRDRAFT_594226	0	-1.18611	-0.0794656
Profile 6	PtpAffx.209165.1.S1_at	POPTRDRAFT_770026	0	-1.82746	-0.233419
Profile 6	PtpAffx.225234.1.S1_at	POPTRDRAFT_582061	0	-1.95085	-0.459153
Profile 6	PtpAffx.209999.1.S1_s_at	POPTRDRAFT_568976	0	-3.52069	-0.110355
Profile 6	PtpAffx.67540.1.A1_s_at	POPTRDRAFT_811849	0	-1.54019	-0.000598504
Profile 6	PtpAffx.146348.1.A1_s_at	POPTRDRAFT_754829	0	-1.6356	-0.0865113
Profile 6	PtpAffx.212623.1.S1_at	POPTRDRAFT_775761	0	-1.72247	0.0455626
Profile 6	PtpAffx.112402.1.S1_at	POPTRDRAFT_680567	0	-1.20032	0.324435
Profile 6	PtpAffx.127851.1.A1_at	POPTRDRAFT_775998	0	-0.875449	0.0708853
Profile 6	Ptp.3849.1.S1_at	POPTRDRAFT_783062	0	-3.2358	-0.817689
Profile 6	PtpAffx.80967.1.S1_at	ERF72	0	-3.00847	-0.481823
Profile 6	PtpAffx.200430.1.S1_at	POPTRDRAFT_180397	0	-1.06063	0.146472
Profile 6	PtpAffx.200485.1.S1_at	RAP15	0	-2.44117	-0.607683
Profile 6	PtpAffx.133656.1.A1_a_at	POPTRDRAFT_205887	0	-2.65629	0.260969
Profile 6	PtpAffx.2638.1.S1_at	POPTRDRAFT_821523	0	-1.32818	-0.284952
Profile 6	PtpAffx.211421.1.S1_at	POPTRDRAFT_774136	0	-1.37969	0.189853
Profile 6	PtpAffx.151029.1.S1_at	MYB119	0	-4.47535	-0.66247
Profile 6	PtpAffx.220861.1.S1_x_at	POPTRDRAFT_591238	0	-2.09973	-0.558774
Profile 6	PtpAffx.206187.1.S1_at	POPTRDRAFT_560663	0	-1.63037	-0.369279
Profile 6	PtpAffx.11239.1.S1_s_at	CAM1	0	-2.894	-0.193282
Profile 6	PtpAffx.11094.1.A1_at	POPTRDRAFT_750033	0	-1.126	-0.0670113
Profile 6	PtpAffx.71524.1.S1_at	POPTRDRAFT_834327	0	-1.3641	0.402462
Profile 6	PtpAffx.206057.1.S1_at	POPTRDRAFT_761992	0	-1.40881	-0.0968615
Profile 6	PtpAffx.7171.2.A1_at	POPTRDRAFT_649477	0	-2.39208	0.272938
Profile 6	PtpAffx.13979.1.S1_at	POPTRDRAFT_658967	0	-0.898599	-0.0284643
Profile 6	PtpAffx.210557.1.S1_at	POPTRDRAFT_772997	0	-1.81488	0.276639
Profile 6	PtpAffx.216640.1.S1_at	POPTRDRAFT_785555	0	-2.58907	-0.0692627
Profile 6	PtpAffx.216642.1.S1_x_at	POPTRDRAFT_583295	0	-2.3622	-0.25477
Profile 6	PtpAffx.48409.1.S1_at	POPTRDRAFT_677386	0	-1.98933	-0.243347
Profile 6	PtpAffx.99728.1.A1_a_at	POPTRDRAFT_827112	0	-2.15872	0.387279
Profile 6	PtpAffx.200008.1.S1_at	POPTRDRAFT_750410	0	-2.72656	-0.351519
Profile 6	PtpAffx.224460.1.S1_x_at	POPTRDRAFT_558383	0	-3.43467	-0.852437
Profile 6	PtpAffx.206735.1.S1_at	POPTRDRAFT_763374	0	-1.86231	0.349104
Profile 6	PtpAffx.133752.1.A1_at	POPTRDRAFT_1112026	0	-1.46114	0.249385
Profile 6	PtpAffx.101700.1.A1_at	POPTRDRAFT_268742	0	-1.05227	0.145127
Profile 6	PtpAffx.202216.1.S1_at	2OGox21	0	-1.23354	0.195905
Profile 6	PtpAffx.211130.1.S1_x_at	POPTRDRAFT_571349	0	-2.10059	-0.55169
Profile 6	PtpAffx.204011.1.S1_at	NAC004	0	-1.96792	0.247814
Profile 6	PtpAffx.209242.1.S1_at	POPTRDRAFT_805406	0	-2.4417	-0.352495

## Sheet: profile 5
Table S2. The five significant expression profiles identified by clustering analysis.
Profile number	Probeset id	Gene symbol	T0	T1	T2
Profile 5	Ptp.974.1.S1_at	POPTRDRAFT_757135	0	1.42971	0.387888
Profile 5	PtpAffx.90500.2.S1_a_at	POPTRDRAFT_767046	0	1.70202	0.507543
Profile 5	PtpAffx.12601.1.S1_at	POPTRDRAFT_653303	0	1.50123	0.411383
Profile 5	PtpAffx.13062.1.A1_s_at	POPTRDRAFT_669780	0	2.63717	1.26214
Profile 5	PtpAffx.155352.1.S1_at	POPTRDRAFT_1107198	0	1.21162	0.401234
Profile 5	PtpAffx.212353.1.S1_at	POPTRDRAFT_913572	0	1.32416	0.400429
Profile 5	PtpAffx.210311.1.S1_at	POPTRDRAFT_569626	0	2.1227	0.666796
Profile 5	PtpAffx.213124.1.S1_at	POPTRDRAFT_905369	0	1.4321	0.50391
Profile 5	PtpAffx.210671.1.S1_at	POPTRDRAFT_892025	0	1.51468	0.525331
Profile 5	PtpAffx.291.3.S1_at	POPTRDRAFT_655949	0	1.85892	0.607397
Profile 5	PtpAffx.116026.1.S1_at	ETR1	0	3.14141	2.11366
Profile 5	PtpAffx.2188.1.A1_a_at	POPTRDRAFT_653922	0	1.90533	0.787948
Profile 5	Ptp.8096.1.S1_s_at	POPTRDRAFT_572279	0	1.21582	0.462535
Profile 5	Ptp.5970.1.S1_at	POPTRDRAFT_834665	0	1.35611	0.894234
Profile 5	PtpAffx.19371.2.A1_at	POPTRDRAFT_555202	0	1.29825	0.54462
Profile 5	PtpAffx.3087.2.A1_s_at	POPTRDRAFT_817697	0	1.8662	0.625329
Profile 5	PtpAffx.208425.1.S1_at	POPTRDRAFT_565460	0	1.44052	0.967873
Profile 5	PtpAffx.15773.1.A1_s_at	POPTRDRAFT_572109	0	1.61859	0.650933
Profile 5	Ptp.7383.2.S1_a_at	EIN3B	0	1.65876	0.486828
Profile 5	PtpAffx.249.451.S1_at	POPTRDRAFT_415825	0	1.8699	0.531304
Profile 5	PtpAffx.212570.1.S1_at	POPTRDRAFT_250899	0	1.31039	0.40379
Profile 5	PtpAffx.215528.1.S1_s_at	POPTRDRAFT_266564	0	1.30081	0.383297
Profile 5	PtpAffx.20179.2.S1_at	POPTRDRAFT_648070	0	1.74179	0.53001
Profile 5	PtpAffx.212247.1.S1_at	POPTRDRAFT_780327	0	3.14994	1.57414
Profile 5	PtpAffx.78442.1.A1_at	POPTRDRAFT_836008	0	1.23371	0.691936
Profile 5	Ptp.1913.1.A1_at	POPTRDRAFT_589916	0	1.28465	0.686344
Profile 5	PtpAffx.214813.1.S1_at	POPTRDRAFT_742956	0	1.9793	0.870899
Profile 5	PtpAffx.203626.1.S1_s_at	POPTRDRAFT_555202	0	1.15518	0.565861
Profile 5	PtpAffx.157042.1.S1_at	POPTRDRAFT_755673	0	1.45244	0.869172
Profile 5	PtpAffx.206779.1.S1_at	POPTRDRAFT_561868	0	1.13049	0.360438
Profile 5	PtpAffx.57021.1.A1_at	POPTRDRAFT_203102	0	1.76565	0.777384
Profile 5	PtpAffx.13062.4.S1_a_at	EBF4	0	3.62882	2.38049
Profile 5	PtpAffx.212008.1.S1_at	POPTRDRAFT_665056	0	1.16511	0.34771
Profile 5	Ptp.4811.1.S1_at	POPTRDRAFT_1114184	0	1.90871	0.781071
Profile 5	PtpAffx.209507.1.S1_at	POPTRDRAFT_770750	0	1.3711	0.830329
Profile 5	Ptp.114.1.S1_at	PtrAUX3	0	1.75353	0.988611
Profile 5	PtpAffx.119838.1.S1_a_at	POPTRDRAFT_262189	0	1.3476	0.367908
Profile 5	PtpAffx.206537.1.S1_at	POPTRDRAFT_762955	0	1.73966	1.16551
Profile 5	Ptp.713.1.S1_at	POPTRDRAFT_1098379	0	1.22692	0.516662
Profile 5	PtpAffx.13062.4.S1_at	EBF4	0	4.53683	3.28432
Profile 5	PtpAffx.84176.1.A1_s_at	POPTRDRAFT_564537	0	1.51714	0.43689
Profile 5	PtpAffx.204863.1.S1_at	POPTRDRAFT_203014	0	1.67129	0.481346
Profile 5	PtpAffx.210726.1.S1_at	POPTRDRAFT_823466	0	1.75139	0.792813
Profile 5	PtpAffx.209474.1.S1_s_at	POPTRDRAFT_660070	0	1.71514	0.621058
Profile 5	PtpAffx.202644.1.S1_at	POPTRDRAFT_756224	0	1.60566	0.478491
Profile 5	PtpAffx.87935.2.S1_a_at	FBL3	0	1.37916	0.375704
Profile 5	PtpAffx.126469.1.S1_at	POPTRDRAFT_648088	0	1.86258	0.533377
Profile 5	Ptp.162.1.A1_at	ETR1	0	2.07805	1.31434
Profile 5	PtpAffx.24839.1.A1_at	POPTRDRAFT_576004	0	1.43091	0.994198
Profile 5	PtpAffx.202528.1.S1_at	POPTRDRAFT_552846	0	2.29224	0.894007
Profile 5	PtpAffx.202739.1.S1_s_at	POPTRDRAFT_553326	0	1.6194	0.471479
Profile 5	PtpAffx.213897.1.S1_at	POPTRDRAFT_808892	0	1.74574	0.660475
Profile 5	PtpAffx.22915.1.A1_at	POPTRDRAFT_641083	0	1.55158	0.643517
Profile 5	PtpAffx.203370.1.S1_at	POPTRDRAFT_554651	0	1.51486	0.745643
Profile 5	PtpAffx.209881.1.S1_at	POPTRDRAFT_235193	0	1.75994	0.655958
Profile 5	PtpAffx.37713.1.A1_at	POPTRDRAFT_755635	0	3.67791	1.22823
Profile 5	PtpAffx.213694.1.S1_at	POPTRDRAFT_577100	0	1.66493	0.813615
Profile 5	PtpAffx.22551.1.S1_s_at	POPTRDRAFT_823158	0	2.66873	1.31498
Profile 5	PtpAffx.215868.1.S1_at	POPTRDRAFT_581594	0	2.4644	0.698741
Profile 5	PtpAffx.204064.1.S1_at	POPTRDRAFT_817987	0	4.07087	1.3535
Profile 5	Ptp.4882.1.S1_s_at	POPTRDRAFT_1089618	0	2.22644	1.38516
Profile 5	PtpAffx.61867.1.S1_at	POPTRDRAFT_807667	0	1.39156	0.644909
Profile 5	PtpAffx.211121.1.S1_at	POPTRDRAFT_242103	0	1.93469	0.5547
Profile 5	Ptp.1941.1.A1_s_at	POPTRDRAFT_1070537	0	1.61509	0.83014
Profile 5	Ptp.830.1.S1_at	POPTRDRAFT_175989	0	1.21831	0.670686
Profile 5	PtpAffx.220937.1.S1_s_at	POPTRDRAFT_591419	0	1.39224	0.55799
Profile 5	PtpAffx.124690.1.S1_at	POPTRDRAFT_1074031	0	1.20258	0.332517
Profile 5	PtpAffx.201924.1.S1_at	POPTRDRAFT_798758	0	2.27016	1.36155
Profile 5	PtpAffx.202887.1.S1_at	POPTRDRAFT_852947	0	2.49711	1.61939
Profile 5	PtpAffx.27897.1.A1_at	POPTRDRAFT_716449	0	2.47286	1.1287
Profile 5	Ptp.2062.1.A1_at	POPTRDRAFT_823154	0	0.994462	0.32808
Profile 5	PtpAffx.222254.1.S1_at	POPTRDRAFT_679563	0	2.10756	0.742927
Profile 5	PtpAffx.221054.1.S1_at	CHR913	0	1.71049	0.55047
Profile 5	PtpAffx.200366.1.S1_at	POPTRDRAFT_844070	0	1.16849	0.468112
Profile 5	PtpAffx.205005.1.S1_at	POPTRDRAFT_558147	0	2.4002	0.796298
Profile 5	PtpAffx.112006.1.S1_at	POPTRDRAFT_1067959	0	1.52935	0.453799
Profile 5	PtpAffx.223117.1.S1_at	POPTRDRAFT_296528	0	1.19202	0.512527
Profile 5	PtpAffx.214790.1.S1_s_at	POPTRDRAFT_270031	0	1.53539	0.726137
Profile 5	PtpAffx.143705.4.S1_s_at	POPTRDRAFT_827801	0	2.80445	1.56981
Profile 5	PtpAffx.208687.1.S1_s_at	POPTRDRAFT_658315	0	2.09945	1.07454
Profile 5	PtpAffx.101685.1.A1_s_at	POPTRDRAFT_552542	0	1.55944	0.752165
Profile 5	PtpAffx.18954.1.A1_at	POPTRDRAFT_797530	0	1.52347	0.474723
Profile 5	PtpAffx.210792.1.S1_at	POPTRDRAFT_570571	0	3.88163	1.36905
Profile 5	PtpAffx.213102.1.S1_s_at	POPTRDRAFT_570429	0	1.45387	0.678737
Profile 5	PtpAffx.225149.1.S1_s_at	POPTRDRAFT_264441	0	2.96352	1.04221
Profile 5	PtpAffx.216268.1.S1_s_at	POPTRDRAFT_582477	0	1.43448	0.568729
Profile 5	PtpAffx.68101.1.S1_s_at	POPTRDRAFT_1089618	0	2.61215	1.54242
Profile 5	Ptp.1459.1.A1_s_at	POPTRDRAFT_823466	0	1.6228	0.734767
Profile 5	PtpAffx.150473.1.S1_s_at	POPTRDRAFT_742956	0	2.16429	1.10258
Profile 5	PtpAffx.249.503.S1_s_at	POPTRDRAFT_820653	0	1.53387	1.01706
Profile 5	PtpAffx.203894.1.S1_at	POPTRDRAFT_198024	0	1.26964	0.425955
Profile 5	PtpAffx.142.2.S1_at	POPTRDRAFT_772123	0	1.27976	0.462551
Profile 5	PtpAffx.209671.1.S1_at	POPTRDRAFT_568176	0	1.27449	0.475277
Profile 5	PtpAffx.202737.1.S1_at	POPTRDRAFT_412701	0	1.15524	0.467842
Profile 5	PtpAffx.3575.3.S1_at	POPTRDRAFT_649651	0	1.97847	1.03611
Profile 5	PtpAffx.18098.2.S1_at	POPTRDRAFT_656319	0	4.0403	2.60446
Profile 5	PtpAffx.155898.1.S1_at	POPTRDRAFT_732561	0	1.76888	0.570587
Profile 5	PtpAffx.116293.1.S1_s_at	POPTRDRAFT_235497	0	0.978001	0.34093
Profile 5	PtpAffx.205229.1.S1_s_at	POPTRDRAFT_801022	0	1.66096	0.568091
Profile 5	PtpAffx.224818.1.S1_at	POPTRDRAFT_570429	0	1.64424	0.579859
Profile 5	PtpAffx.202440.1.S1_at	POPTRDRAFT_850898	0	1.32889	0.639663
Profile 5	PtpAffx.202984.1.S1_at	POPTRDRAFT_756954	0	1.52656	0.459499
Profile 5	PtpAffx.221782.1.S1_s_at	POPTRDRAFT_564909	0	1.53904	1.04709
Profile 5	PtpAffx.11994.3.A1_at	POPTRDRAFT_822086	0	1.32503	0.374922
Profile 5	PtpAffx.134377.1.A1_at	POPTRDRAFT_565502	0	1.45514	0.715031
Profile 5	PtpAffx.85112.1.S1_s_at	POPTRDRAFT_823158	0	1.57756	0.613914
Profile 5	Ptp.3833.1.S1_at	POPTRDRAFT_550883	0	1.53599	0.582253
Profile 5	PtpAffx.157387.1.S1_at	POPTRDRAFT_833725	0	1.36963	0.491009
Profile 5	PtpAffx.220194.1.S1_s_at	POPTRDRAFT_590233	0	2.06462	0.621779
Profile 5	PtpAffx.137829.2.S1_at	NAC006	0	1.69235	0.809239
Profile 5	PtpAffx.200135.1.S1_s_at	POPTRDRAFT_178488	0	1.13745	0.716181
Profile 5	PtpAffx.20066.2.S1_a_at	POPTRDRAFT_570060	0	1.45644	0.58128
Profile 5	PtpAffx.201426.1.S1_at	POPTRDRAFT_642557	0	1.46129	0.617457
Profile 5	PtpAffx.8093.1.S1_at	POPTRDRAFT_422272	0	1.76405	0.892606
Profile 5	Ptp.2221.1.A1_at	POPTRDRAFT_646071	0	1.51785	0.788702
Profile 5	PtpAffx.114479.1.S1_at	POPTRDRAFT_849984	0	1.43868	0.74011
Profile 5	PtpAffx.221782.1.S1_at	POPTRDRAFT_593385	0	1.92198	1.3731
Profile 5	PtpAffx.224642.1.S1_at	POPTRDRAFT_231119	0	1.51126	0.450062
Profile 5	PtpAffx.20179.1.A1_at	POPTRDRAFT_648070	0	1.78397	0.661391
Profile 5	PtpAffx.204820.1.S1_s_at	POPTRDRAFT_557720	0	1.5868	0.64923
Profile 5	PtpAffx.145807.1.S1_at	ETR1	0	2.1847	1.27984
Profile 5	Ptp.7525.1.S1_at	PtrAOH1	0	1.21872	0.475005
Profile 5	PtpAffx.208425.1.S1_x_at	POPTRDRAFT_565460	0	1.48023	0.857716
Profile 5	PtpAffx.212320.1.S1_at	POPTRDRAFT_913623	0	1.12864	0.335564
Profile 5	PtpAffx.203050.1.S1_at	POPTRDRAFT_553941	0	1.27372	0.93072
Profile 5	PtpAffx.68999.1.A1_at	POPTRDRAFT_575860	0	3.25256	1.55391
Profile 5	PtpAffx.70907.1.S1_at	POPTRDRAFT_715868	0	2.20771	1.03798
Profile 5	Ptp.2702.1.A1_x_at	POPTRDRAFT_673768	0	1.82285	1.20268
Profile 5	PtpAffx.2951.2.S1_at	POPTRDRAFT_678583	0	2.36482	1.30871
Profile 5	PtpAffx.51972.1.S1_s_at	POPTRDRAFT_668970	0	1.42306	0.714172
Profile 5	PtpAffx.208110.1.S1_s_at	POPTRDRAFT_420493	0	1.43815	0.780521
Profile 5	PtpAffx.89536.1.A1_at	POPTRDRAFT_260987	0	2.30921	0.755678
Profile 5	PtpAffx.224428.1.S1_at	POPTRDRAFT_200551	0	2.94434	1.23182
Profile 5	PtpAffx.16548.2.A1_a_at	POPTRDRAFT_274865	0	1.11095	0.343
Profile 5	PtpAffx.1586.1.S1_at	POPTRDRAFT_261837	0	1.54289	0.615935
Profile 5	PtpAffx.7411.1.A1_at	POPTRDRAFT_1089452	0	1.64148	1.18024
Profile 5	PtpAffx.144034.1.S1_s_at	POPTRDRAFT_819644	0	2.29379	1.16003
Profile 5	PtpAffx.3087.1.A1_s_at	POPTRDRAFT_814785	0	1.73711	0.672052
Profile 5	PtpAffx.215882.1.S1_at	POPTRDRAFT_581626	0	1.2273	0.660818
Profile 5	PtpAffx.155161.1.S1_at	NAC069	0	1.17161	0.340456
Profile 5	PtpAffx.161349.1.S1_s_at	POPTRDRAFT_720911	0	1.27357	0.62667
Profile 5	PtpAffx.208149.1.S1_at	POPTRDRAFT_657150	0	1.78248	1.09172
Profile 5	Ptp.3818.1.A1_s_at	POPTRDRAFT_644359	0	1.45417	0.680635
Profile 5	PtpAffx.214062.1.S1_x_at	POPTRDRAFT_909520	0	1.40065	0.606684
Profile 5	PtpAffx.211913.1.S1_s_at	POPTRDRAFT_807667	0	1.31146	0.66785
Profile 5	PtpAffx.79409.1.S1_s_at	GRAS24	0	1.30864	0.420844
Profile 5	Ptp.3142.1.A1_at	POPTRDRAFT_551641	0	2.11573	0.830895
Profile 5	PtpAffx.69764.1.S1_at	POPTRDRAFT_556317	0	1.21635	0.551934
Profile 5	PtpAffx.76061.1.A1_at	POPTRDRAFT_566710	0	2.36719	0.957578
Profile 5	PtpAffx.163511.1.S1_at	POPTRDRAFT_261995	0	1.33384	0.459182
Profile 5	Ptp.6531.1.S1_s_at	POPTRDRAFT_1085974	0	1.75881	1.18182
Profile 5	PtpAffx.29976.2.S1_s_at	POPTRDRAFT_814760	0	1.40562	0.663104
Profile 5	PtpAffx.201577.1.S1_at	POPTRDRAFT_850480	0	1.41447	0.470447
Profile 5	PtpAffx.222698.1.S1_at	POPTRDRAFT_595423	0	1.65778	0.601847
Profile 5	PtpAffx.204014.1.S1_at	POPTRDRAFT_556052	0	1.36628	0.640735
Profile 5	PtpAffx.85882.1.S1_s_at	POPTRDRAFT_819004	0	1.292	0.531987
Profile 5	Ptp.7258.1.A1_at	POPTRDRAFT_1074572	0	2.15094	1.45687
Profile 5	PtpAffx.219691.1.S1_at	POPTRDRAFT_809775	0	1.46679	0.510451
Profile 5	Ptp.2520.2.S1_s_at	POPTRDRAFT_653923	0	1.26326	0.5079
Profile 5	PtpAffx.225684.1.S1_s_at	POPTRDRAFT_593914	0	1.55526	0.761383
Profile 5	PtpAffx.24101.1.A1_at	POPTRDRAFT_592224	0	2.06629	1.45898
Profile 5	PtpAffx.209960.1.S1_s_at	CYP72D1	0	3.46429	1.1205
Profile 5	PtpAffx.15919.1.S1_s_at	POPTRDRAFT_577182	0	1.89082	1.15396
Profile 5	PtpAffx.8040.2.A1_a_at	POPTRDRAFT_824920	0	1.50657	0.682598
Profile 5	Ptp.3690.1.S1_at	NAC110	0	2.99242	0.860972
Profile 5	PtpAffx.223320.1.S1_at	POPTRDRAFT_783284	0	2.54516	1.50769
Profile 5	PtpAffx.108967.1.S1_at	POPTRDRAFT_776276	0	1.38411	0.703178
Profile 5	PtpAffx.208033.1.S1_at	POPTRDRAFT_564570	0	5.87411	1.71748
Profile 5	PtpAffx.206352.1.S1_at	POPTRDRAFT_560986	0	1.57423	0.659374
Profile 5	PtpAffx.217238.1.S1_s_at	POPTRDRAFT_584517	0	4.87797	1.61818
Profile 5	PtpAffx.216262.1.S1_at	POPTRDRAFT_672107	0	1.1229	0.434729
Profile 5	PtpAffx.39188.1.A1_at	POPTRDRAFT_833725	0	1.95209	1.33403
Profile 5	PtpAffx.211863.1.S1_at	POPTRDRAFT_896170	0	1.90864	0.875846
Profile 5	PtpAffx.207937.1.S1_at	POPTRDRAFT_564376	0	1.8669	0.657381
Profile 5	PtpAffx.212309.1.S1_s_at	CHR	0	1.3638	0.728424
Profile 5	PtpAffx.221957.1.S1_at	PtrMTP12	0	1.21901	0.712381
Profile 5	PtpAffx.220738.1.S1_x_at	POPTRDRAFT_285235	0	4.12653	2.01707
Profile 5	PtpAffx.159874.1.A1_s_at	POPTRDRAFT_807667	0	1.99567	0.816591
Profile 5	PtpAffx.217255.1.S1_at	POPTRDRAFT_274234	0	1.42899	0.399785
Profile 5	PtpAffx.210743.1.S1_at	POPTRDRAFT_570460	0	1.28784	0.481372
Profile 5	PtpAffx.214675.1.S1_at	POPTRDRAFT_794111	0	1.32676	0.69042
Profile 5	Ptp.4687.1.S1_at	POPTRDRAFT_773603	0	1.61157	0.651059
Profile 5	PtpAffx.151112.1.S1_s_at	POPTRDRAFT_827059	0	1.5663	0.885713
Profile 5	PtpAffx.204204.1.S1_s_at	POPTRDRAFT_556442	0	3.2347	1.41602
Profile 5	PtpAffx.212128.1.S1_x_at	POPTRDRAFT_573682	0	2.38704	1.21164
Profile 5	PtpAffx.148851.1.S1_at	POPTRDRAFT_1072938	0	4.0283	2.00045
Profile 5	Ptp.22.2.S1_s_at	POPTRDRAFT_823538	0	1.65769	1.14992
Profile 5	PtpAffx.225672.1.S1_x_at	POPTRDRAFT_827059	0	1.27213	0.840708
Profile 5	PtpAffx.201293.1.S1_at	POPTRDRAFT_815774	0	1.18421	0.589461
Profile 5	Ptp.4359.1.S1_at	POPTRDRAFT_648786	0	1.52938	0.486992
Profile 5	PtpAffx.210594.1.S1_at	POPTRDRAFT_662037	0	1.84399	0.625843
Profile 5	PtpAffx.45622.1.S1_at	POPTRDRAFT_816990	0	1.95097	1.03983
Profile 5	PtpAffx.204335.1.S1_at	PtrLHT8	0	1.96375	0.709968
Profile 5	PtpAffx.212004.1.S1_at	POPTRDRAFT_775392	0	3.46682	1.40336
Profile 5	PtpAffx.224573.1.S1_at	POPTRDRAFT_802880	0	2.64867	0.851227
Profile 5	PtpAffx.35497.1.S1_at	POPTRDRAFT_710312	0	3.78581	1.01741
Profile 5	PtpAffx.117017.1.S1_at	POPTRDRAFT_415825	0	1.6245	0.706802
Profile 5	PtpAffx.5298.1.A1_at	POPTRDRAFT_571281	0	3.00963	0.945898
Profile 5	PtpAffx.222787.1.S1_at	POPTRDRAFT_782897	0	1.25371	0.408484
Profile 5	PtpAffx.211000.1.S1_at	POPTRDRAFT_571053	0	3.16865	1.9885
Profile 5	PtpAffx.3906.1.S1_at	POPTRDRAFT_591830	0	1.65288	0.821269
Profile 5	PtpAffx.208585.1.S1_at	POPTRDRAFT_821797	0	1.78193	0.946862
Profile 5	PtpAffx.23373.2.A1_a_at	POPTRDRAFT_818397	0	1.15052	0.691203
Profile 5	PtpAffx.162111.1.S1_at	POPTRDRAFT_821354	0	1.0107	0.339827
Profile 5	Ptp.5640.1.S1_at	POPTRDRAFT_815740	0	1.54341	0.616661
Profile 5	PtpAffx.40799.1.A1_a_at	POPTRDRAFT_1085510	0	1.09007	0.303648
Profile 5	PtpAffx.214062.1.S1_at	POPTRDRAFT_909520	0	1.48793	0.496797
Profile 5	Ptp.3567.1.S1_s_at	POPTRDRAFT_817697	0	1.70455	0.588163
Profile 5	Ptp.4406.2.S1_a_at	POPTRDRAFT_228075	0	2.90533	1.61987
Profile 5	Ptp.4615.1.S1_at	POPTRDRAFT_646071	0	0.992593	0.431326
Profile 5	PtpAffx.25830.1.A1_at	GRAS20	0	1.62951	0.654034
Profile 5	PtpAffx.223369.1.S1_at	POPTRDRAFT_813521	0	1.41464	0.80264
Profile 5	PtpAffx.207135.1.S1_at	POPTRDRAFT_764223	0	3.45029	1.1565
Profile 5	PtpAffx.200268.1.S1_at	POPTRDRAFT_797216	0	1.31733	0.503177
Profile 5	PtpAffx.211184.1.S1_at	2OGox22	0	2.84958	1.69052
Profile 5	PtpAffx.201100.1.S1_at	POPTRDRAFT_841919	0	1.50018	0.529041
Profile 5	PtpAffx.201133.1.S1_at	POPTRDRAFT_752921	0	3.10637	1.79952
Profile 5	PtpAffx.137722.1.S1_at	POPTRDRAFT_768411	0	1.96882	1.01342
Profile 5	PtpAffx.203055.1.S1_at	POPTRDRAFT_757112	0	1.7301	0.977468
Profile 5	PtpAffx.213901.1.S1_s_at	POPTRDRAFT_258848	0	1.27523	0.390631
Profile 5	PtpAffx.5413.1.S1_a_at	POPTRDRAFT_570281	0	2.2706	1.40382
Profile 5	PtpAffx.144739.1.S1_at	POPTRDRAFT_1068262	0	1.1637	0.519339
Profile 5	PtpAffx.222235.1.S1_at	POPTRDRAFT_921060	0	1.06672	0.367087
Profile 5	PtpAffx.216716.1.S1_at	POPTRDRAFT_272263	0	1.48699	0.454306
Profile 5	PtpAffx.219794.1.S1_at	POPTRDRAFT_676121	0	1.35209	0.749694
Profile 5	PtpAffx.47182.1.S1_at	POPTRDRAFT_709356	0	1.24167	0.403702
Profile 5	PtpAffx.203870.1.S1_at	POPTRDRAFT_197907	0	1.29218	0.525882
Profile 5	PtpAffx.11427.1.A1_at	POPTRDRAFT_552947	0	1.47235	0.53216
Profile 5	PtpAffx.52959.1.S1_at	POPTRDRAFT_667933	0	1.18987	0.649173
Profile 5	PtpAffx.207859.1.S1_at	POPTRDRAFT_1084758	0	1.47311	0.696133
Profile 5	PtpAffx.215825.1.S1_at	POPTRDRAFT_784560	0	2.27243	1.19096
Profile 5	PtpAffx.52404.1.S1_s_at	POPTRDRAFT_646024	0	4.65913	1.4712
Profile 5	PtpAffx.211048.1.S1_s_at	POPTRDRAFT_571163	0	1.65376	0.711948
Profile 5	PtpAffx.200779.1.S1_at	POPTRDRAFT_838726	0	2.08468	0.822747
Profile 5	PtpAffx.141732.1.S1_s_at	POPTRDRAFT_590009	0	1.4394	0.689167
Profile 5	PtpAffx.207363.1.S1_at	POPTRDRAFT_563168	0	1.36457	0.602884
Profile 5	PtpAffx.203383.1.S1_at	POPTRDRAFT_554672	0	1.49537	0.865233
Profile 5	PtpAffx.221179.1.S1_s_at	POPTRDRAFT_1110368	0	1.48256	0.522028
Profile 5	PtpAffx.207821.1.S1_at	POPTRDRAFT_1084717	0	2.8243	1.63116
Profile 5	PtpAffx.119420.1.A1_at	GRAS65	0	2.32126	0.820838
Profile 5	PtpAffx.219456.1.S1_s_at	NAC107	0	1.50917	0.414363
Profile 5	PtpAffx.208902.1.S1_at	POPTRDRAFT_886050	0	1.45857	0.454503
Profile 5	PtpAffx.92956.1.S1_at	POPTRDRAFT_827447	0	1.86337	1.35943
Profile 5	PtpAffx.202694.1.S1_x_at	POPTRDRAFT_553228	0	2.57019	1.73973
Profile 5	PtpAffx.219875.1.S1_at	POPTRDRAFT_788385	0	1.19949	0.613748
Profile 5	PtpAffx.210409.1.S1_at	POPTRDRAFT_569786	0	3.38493	1.52662
Profile 5	PtpAffx.211853.1.S1_at	POPTRDRAFT_664681	0	1.35239	0.423423
Profile 5	PtpAffx.223619.1.S1_at	POPTRDRAFT_790081	0	3.10055	2.09198
Profile 5	PtpAffx.208159.1.S1_at	POPTRDRAFT_564860	0	3.12645	2.26807
Profile 5	PtpAffx.207369.1.S1_at	POPTRDRAFT_655335	0	1.90093	0.948827
Profile 5	PtpAffx.61190.1.S1_at	POPTRDRAFT_808965	0	1.48038	0.480293
Profile 5	PtpAffx.201799.1.S1_at	POPTRDRAFT_816217	0	1.12531	0.324114
Profile 5	PtpAffx.207603.1.S1_at	POPTRDRAFT_765239	0	1.69536	1.15811
Profile 5	PtpAffx.221107.1.S1_at	POPTRDRAFT_781383	0	1.52355	0.504698
Profile 5	PtpAffx.201807.1.S1_at	POPTRDRAFT_643501	0	2.38891	0.730595
Profile 5	PtpAffx.25816.1.S1_at	POPTRDRAFT_800442	0	3.45972	2.41336
Profile 5	PtpAffx.207186.1.S1_at	POPTRDRAFT_562787	0	1.24097	0.394606
Profile 5	PtpAffx.211913.1.S1_at	POPTRDRAFT_807667	0	1.34966	0.830321
Profile 5	Ptp.6339.1.S1_s_at	POPTRDRAFT_1112267	0	2.07141	0.55799
Profile 5	PtpAffx.65322.1.S1_s_at	POPTRDRAFT_820184	0	1.44101	0.769739
Profile 5	PtpAffx.211904.1.S1_at	POPTRDRAFT_775123	0	2.66818	1.39232
Profile 5	Ptp.1752.2.A1_s_at	POPTRDRAFT_819644	0	2.81636	1.75414
Profile 5	PtpAffx.79141.1.S1_s_at	POPTRDRAFT_765957	0	1.37003	0.498004
Profile 5	Ptp.398.1.S1_s_at	POPTRDRAFT_664050	0	1.28004	0.49377
Profile 5	Ptp.2100.1.S1_s_at	POPTRDRAFT_815211	0	1.63427	1.07415
Profile 5	PtpAffx.218925.1.S1_at	POPTRDRAFT_587825	0	1.35126	0.969214
Profile 5	PtpAffx.204182.1.S1_at	NAC132	0	1.76934	0.579379
Profile 5	PtpAffx.208265.1.S1_at	POPTRDRAFT_419194	0	2.19987	1.05766
Profile 5	PtpAffx.249.849.A1_at	ERF39	0	1.25853	0.763167
Profile 5	Ptp.5395.1.S1_at	POPTRDRAFT_827447	0	1.60427	0.998611
Profile 5	PtpAffx.110082.1.A1_at	POPTRDRAFT_251915	0	1.23784	0.67302
Profile 5	PtpAffx.113391.1.S1_at	POPTRDRAFT_574172	0	1.46008	0.489642
Profile 5	PtpAffx.6163.1.S1_at	POPTRDRAFT_564011	0	1.59204	1.09829
Profile 5	Ptp.6956.1.S1_at	SAUR32	0	2.90601	1.1444
Profile 5	PtpAffx.249.404.S1_at	POPTRDRAFT_549362	0	1.02258	0.704481
Profile 5	PtpAffx.87750.1.S1_s_at	POPTRDRAFT_245563	0	1.10776	0.393816
Profile 5	PtpAffx.200405.1.S1_at	POPTRDRAFT_751277	0	1.64002	0.563009
Profile 5	PtpAffx.95297.1.S1_s_at	POPTRDRAFT_580140	0	1.16169	0.7555
Profile 5	PtpAffx.201488.1.S1_at	POPTRDRAFT_642691	0	3.20461	1.51064
Profile 5	PtpAffx.225538.1.S1_at	POPTRDRAFT_590948	0	1.21376	0.544432
Profile 5	PtpAffx.45770.2.A1_at	POPTRDRAFT_264686	0	0.90409	0.298713
Profile 5	PtpAffx.211085.1.S1_at	POPTRDRAFT_571242	0	1.06656	0.487174
Profile 5	PtpAffx.202063.1.S1_at	POPTRDRAFT_754981	0	1.22269	0.718377
Profile 5	PtpAffx.210186.1.S1_at	POPTRDRAFT_823158	0	1.26317	0.376755
Profile 5	PtpAffx.219812.1.S1_at	POPTRDRAFT_916874	0	1.87712	1.07973
Profile 5	PtpAffx.206601.1.S1_at	POPTRDRAFT_865905	0	1.35209	0.394161
Profile 5	PtpAffx.208585.1.S1_s_at	POPTRDRAFT_821797	0	1.50581	0.69945
Profile 5	PtpAffx.206733.1.S1_at	POPTRDRAFT_415692	0	1.64273	0.677406
Profile 5	PtpAffx.86833.1.A1_at	POPTRDRAFT_650539	0	1.65389	0.987353
Profile 5	PtpAffx.215944.1.S1_at	POPTRDRAFT_1115648	0	1.25292	0.461109
Profile 5	PtpAffx.206958.1.S1_at	POPTRDRAFT_654468	0	1.27388	0.469056
Profile 5	PtpAffx.81460.1.S1_at	POPTRDRAFT_561367	0	2.86101	1.09927
Profile 5	PtpAffx.108741.1.A1_at	POPTRDRAFT_570096	0	1.28039	0.355751
Profile 5	PtpAffx.5473.1.S1_s_at	POPTRDRAFT_551592	0	3.89313	1.39977
Profile 5	PtpAffx.214216.1.S1_at	POPTRDRAFT_737271	0	1.4317	1.04363
Profile 5	PtpAffx.13272.2.S1_a_at	POPTRDRAFT_729244	0	1.71059	0.718887
Profile 5	Ptp.5002.1.S1_at	POPTRDRAFT_817806	0	3.23049	1.08042
Profile 5	PtpAffx.203823.1.S1_at	POPTRDRAFT_555652	0	1.47886	0.661498
Profile 5	PtpAffx.209249.1.S1_at	DREB7	0	1.44316	0.889507
Profile 5	PtpAffx.202694.1.S1_at	POPTRDRAFT_553228	0	2.35343	1.49318
Profile 5	PtpAffx.9921.5.A1_at	POPTRDRAFT_417170	0	2.24928	1.48638
Profile 5	PtpAffx.211177.1.S1_at	POPTRDRAFT_242519	0	1.81037	1.20903
Profile 5	PtpAffx.212777.1.S1_at	POPTRDRAFT_252086	0	1.00873	0.732314
Profile 5	PtpAffx.139528.1.S1_at	POPTRDRAFT_254515	0	1.5995	0.801809
Profile 5	PtpAffx.222724.1.S1_at	POPTRDRAFT_782764	0	2.31426	0.789501
Profile 5	PtpAffx.201259.1.S1_at	POPTRDRAFT_753207	0	2.56574	0.94304
Profile 5	PtpAffx.203015.1.S1_at	POPTRDRAFT_799700	0	1.65105	1.0778
Profile 5	PtpAffx.220064.1.S1_at	POPTRDRAFT_590034	0	3.32058	1.3199
Profile 5	PtpAffx.93133.1.S1_at	POPTRDRAFT_297250	0	1.90193	0.775032
Profile 5	PtpAffx.208661.1.S1_at	POPTRDRAFT_821866	0	1.18995	0.438436
Profile 5	PtpAffx.200061.1.S1_at	POPTRDRAFT_547677	0	2.46327	1.35614
Profile 5	PtpAffx.220136.1.S1_s_at	POPTRDRAFT_590159	0	3.03653	0.891187
Profile 5	PtpAffx.212009.1.S1_at	POPTRDRAFT_243292	0	1.03169	0.325487
Profile 5	PtpAffx.5407.1.A1_at	POPTRDRAFT_553671	0	1.91297	1.20004
Profile 5	PtpAffx.213670.1.S1_s_at	POPTRDRAFT_668121	0	1.3215	0.611906
Profile 5	PtpAffx.212982.1.S1_at	POPTRDRAFT_575582	0	3.22617	1.77097
Profile 5	PtpAffx.148326.1.S1_s_at	PAFD902	0	1.03765	0.485128
Profile 5	PtpAffx.200191.1.S1_at	POPTRDRAFT_814858	0	1.23657	0.494884
Profile 5	Ptp.3513.1.S1_at	POPTRDRAFT_252991	0	1.50771	0.779069
Profile 5	PtpAffx.202690.1.S1_at	POPTRDRAFT_553214	0	1.70752	0.808182
Profile 5	PtpAffx.206816.1.S1_at	POPTRDRAFT_654197	0	1.7871	1.16619
Profile 5	PtpAffx.4593.1.S1_at	POPTRDRAFT_644105	0	1.68323	0.488206
Profile 5	Ptp.22.1.S1_s_at	POPTRDRAFT_823538	0	1.67547	1.21857
Profile 5	Ptp.2188.1.S1_s_at	POPTRDRAFT_639860	0	1.75845	0.987682
Profile 5	PtpAffx.206623.1.S1_at	POPTRDRAFT_802288	0	1.42042	0.924043
Profile 5	PtpAffx.222228.1.S1_at	POPTRDRAFT_782172	0	1.58172	0.537985
Profile 5	PtpAffx.202584.1.S1_at	POPTRDRAFT_799398	0	1.86199	1.0788
Profile 5	Ptp.1501.1.A1_s_at	POPTRDRAFT_563200	0	1.72622	1.08713
Profile 5	PtpAffx.150868.1.S1_s_at	DNG902	0	1.55136	1.02502
Profile 5	PtpAffx.220742.1.S1_s_at	POPTRDRAFT_935574	0	1.4349	1.01138
Profile 5	PtpAffx.224652.1.S1_s_at	POPTRDRAFT_566565	0	1.30169	0.570392
Profile 5	PtpAffx.207547.1.S1_at	POPTRDRAFT_563569	0	3.0764	0.923933
Profile 5	PtpAffx.157333.1.S1_s_at	POPTRDRAFT_828347	0	2.6483	1.12499
Profile 5	Ptp.2597.1.S1_at	POPTRDRAFT_551592	0	2.60133	0.820371
Profile 5	PtpAffx.116166.1.S1_at	POPTRDRAFT_710033	0	1.44104	0.408269
Profile 5	PtpAffx.1041.2.A1_a_at	POPTRDRAFT_821204	0	1.76035	0.565649
Profile 5	PtpAffx.163983.1.S1_at	POPTRDRAFT_246332	0	1.12075	0.3421
Profile 5	PtpAffx.212402.1.S1_at	POPTRDRAFT_249813	0	2.60337	0.822862
Profile 5	PtpAffx.22682.1.A1_s_at	POPTRDRAFT_252534	0	1.06502	0.358183
Profile 5	PtpAffx.2179.2.S1_at	NAC043	0	1.66186	1.13449
Profile 5	PtpAffx.223160.1.S1_at	POPTRDRAFT_218287	0	1.35079	0.529378
Profile 5	PtpAffx.163511.1.S1_s_at	POPTRDRAFT_261995	0	1.29271	0.569424
Profile 5	PtpAffx.218652.1.S1_x_at	POPTRDRAFT_796062	0	1.27172	0.545824
Profile 5	PtpAffx.200553.1.S1_s_at	POPTRDRAFT_751602	0	1.29509	0.521683
Profile 5	PtpAffx.73409.2.S1_s_at	POPTRDRAFT_572831	0	1.24686	0.692028
Profile 5	PtpAffx.204971.1.S1_at	POPTRDRAFT_878154	0	1.21698	0.493123
Profile 5	PtpAffx.112006.1.S1_s_at	POPTRDRAFT_1067959	0	2.3807	1.39633
Profile 5	PtpAffx.77864.1.S1_at	POPTRDRAFT_203056	0	2.47896	0.868294
Profile 5	PtpAffx.212860.1.S1_s_at	POPTRDRAFT_808068	0	1.49832	0.41133
Profile 5	PtpAffx.224127.1.S1_s_at	POPTRDRAFT_750532	0	3.00372	1.20537
Profile 5	PtpAffx.4542.3.S1_a_at	POPTRDRAFT_677861	0	1.95168	1.30361
Profile 5	PtpAffx.203477.1.S1_at	POPTRDRAFT_817581	0	1.76821	0.976267
Profile 5	PtpAffx.210687.1.S1_at	POPTRDRAFT_773249	0	1.96753	0.652
Profile 5	PtpAffx.109010.1.S1_s_at	POPTRDRAFT_820653	0	1.42337	0.578126
Profile 5	PtpAffx.219248.1.S1_x_at	POPTRDRAFT_280486	0	3.42527	1.23053
Profile 5	PtpAffx.221805.1.S1_s_at	DREB12	0	2.8841	1.81898
Profile 5	PtpAffx.203031.1.S1_at	DREB74	0	2.10786	0.895477
Profile 5	PtpAffx.217025.1.S1_at	POPTRDRAFT_273415	0	1.56445	1.04295
Profile 5	PtpAffx.200658.1.S1_at	POPTRDRAFT_751864	0	1.74322	1.03766
Profile 5	PtpAffx.206182.1.S1_s_at	POPTRDRAFT_259877	0	2.10216	1.43201
Profile 5	PtpAffx.205246.1.S1_at	POPTRDRAFT_863543	0	1.81708	0.754934
Profile 5	PtpAffx.200547.1.S1_at	POPTRDRAFT_1067317	0	1.12554	0.619747
Profile 5	PtpAffx.215762.1.S1_at	POPTRDRAFT_671355	0	0.994596	0.286664
Profile 5	PtpAffx.18779.1.A1_at	POPTRDRAFT_556598	0	1.97097	0.826118
Profile 5	PtpAffx.19544.1.S1_s_at	POPTRDRAFT_816287	0	1.09969	0.548038
Profile 5	PtpAffx.207323.1.S1_s_at	POPTRDRAFT_563076	0	1.5664	0.859669
Profile 5	PtpAffx.206308.1.S1_at	POPTRDRAFT_762487	0	1.4131	0.586986
Profile 5	PtpAffx.205356.1.S1_at	POPTRDRAFT_208594	0	2.09308	1.30409
Profile 5	PtpAffx.120962.1.A1_at	POPTRDRAFT_552934	0	1.17454	0.466876
Profile 5	PtpAffx.82259.1.A1_s_at	POPTRDRAFT_652263	0	1.13644	0.583944
Profile 5	Ptp.1643.1.S1_s_at	POPTRDRAFT_578398	0	1.07894	0.667223
Profile 5	PtpAffx.208038.1.S1_at	POPTRDRAFT_873928	0	1.17587	0.587971
Profile 5	PtpAffx.201608.1.S1_at	POPTRDRAFT_642969	0	1.52824	0.800984
Profile 5	PtpAffx.45196.1.S1_at	POPTRDRAFT_1108584	0	1.01643	0.61396
Profile 5	PtpAffx.96969.1.S1_s_at	POPTRDRAFT_741275	0	1.67775	0.778948
Profile 5	PtpAffx.124818.1.S1_at	POPTRDRAFT_771790	0	2.62586	1.9013
Profile 5	PtpAffx.204680.1.S1_at	POPTRDRAFT_557408	0	1.81856	1.04002
Profile 5	PtpAffx.43829.1.A1_at	POPTRDRAFT_578690	0	1.62157	0.765583
Profile 5	Ptp.6798.1.S1_at	POPTRDRAFT_569246	0	1.26711	0.846491
Profile 5	PtpAffx.213032.1.S1_s_at	POPTRDRAFT_253557	0	3.07577	1.18556
Profile 5	PtpAffx.215241.1.S1_at	GH3-11	0	1.61659	1.10025
Profile 5	Ptp.6489.1.S1_s_at	POPTRDRAFT_836670	0	1.59254	0.558561
Profile 5	PtpAffx.211798.1.S1_at	POPTRDRAFT_572791	0	0.935766	0.255598
Profile 5	PtpAffx.205919.1.S1_at	POPTRDRAFT_761706	0	1.39271	0.393224
Profile 5	PtpAffx.202021.1.S1_at	POPTRDRAFT_798850	0	1.23198	0.547514
Profile 5	PtpAffx.454.13.S1_at	POPTRDRAFT_644137	0	1.77959	1.00295
Profile 5	PtpAffx.52137.1.A1_at	GRAS7	0	1.27553	0.553416
Profile 5	PtpAffx.212475.1.S1_at	POPTRDRAFT_665938	0	2.45	0.898519
Profile 5	PtpAffx.222330.1.S1_at	POPTRDRAFT_594644	0	2.4957	0.981979
Profile 5	PtpAffx.204890.1.S1_at	POPTRDRAFT_557879	0	1.6795	0.616671
Profile 5	PtpAffx.213841.1.S1_at	DREB13	0	1.81784	1.06817
Profile 5	PtpAffx.201912.1.S1_at	POPTRDRAFT_643734	0	1.49279	0.918865
Profile 5	PtpAffx.209495.1.S1_at	POPTRDRAFT_770735	0	2.7825	1.91731
Profile 5	PtpAffx.211883.1.S1_at	POPTRDRAFT_573007	0	2.13856	1.25213
Profile 5	PtpAffx.148471.1.S1_at	POPTRDRAFT_568176	0	1.31422	0.588817
Profile 5	PtpAffx.202035.1.S1_at	POPTRDRAFT_551800	0	1.16737	0.655372
Profile 5	PtpAffx.212975.1.S1_s_at	POPTRDRAFT_575572	0	1.59129	0.823171
Profile 5	PtpAffx.202354.1.S1_at	POPTRDRAFT_552488	0	1.61641	0.521619
Profile 5	PtpAffx.63615.1.S1_at	POPTRDRAFT_562029	0	1.95714	1.04305
Profile 5	PtpAffx.204289.1.S1_at	POPTRDRAFT_759809	0	3.16993	1.25556
Profile 5	PtpAffx.4395.1.A1_a_at	POPTRDRAFT_668301	0	1.28257	0.867482
Profile 5	PtpAffx.95204.1.A1_at	POPTRDRAFT_565006	0	1.15818	0.352237
Profile 5	PtpAffx.219793.1.S1_at	POPTRDRAFT_589524	0	1.51194	0.60924
Profile 5	PtpAffx.69903.1.A1_at	POPTRDRAFT_564304	0	1.70558	0.908604
Profile 5	PtpAffx.204820.1.S1_at	POPTRDRAFT_557720	0	1.2331	0.586333
Profile 5	Ptp.1965.1.S1_s_at	POPTRDRAFT_647567	0	1.67958	0.671281
Profile 5	PtpAffx.128177.1.A1_at	POPTRDRAFT_585052	0	3.27537	1.54209
Profile 5	PtpAffx.202134.1.S1_at	POPTRDRAFT_816547	0	0.993627	0.288431
Profile 5	PtpAffx.201368.1.S1_s_at	POPTRDRAFT_753448	0	2.08259	1.40354
Profile 5	PtpAffx.24335.1.A1_at	POPTRDRAFT_570556	0	3.01088	1.09083
Profile 5	PtpAffx.17087.2.S1_s_at	POPTRDRAFT_831668	0	2.92582	1.56464
Profile 5	PtpAffx.159057.1.S1_at	POPTRDRAFT_271667	0	1.09411	0.352651
Profile 5	PtpAffx.59515.1.S1_s_at	POPTRDRAFT_641640	0	2.98122	1.90938
Profile 5	PtpAffx.143496.1.S1_at	POPTRDRAFT_645586	0	1.44534	0.483692
Profile 5	PtpAffx.201941.1.S1_at	POPTRDRAFT_551612	0	3.28797	1.47794
Profile 5	PtpAffx.93354.1.A1_at	NAC077	0	2.05283	0.677764
Profile 5	PtpAffx.215571.1.S1_at	NAC066	0	2.03165	0.71114
Profile 5	PtpAffx.210843.1.S1_at	POPTRDRAFT_570695	0	2.2059	1.06185
Profile 5	PtpAffx.202123.1.S1_at	POPTRDRAFT_409739	0	2.85517	0.803839
Profile 5	PtpAffx.201711.1.S1_at	POPTRDRAFT_754277	0	3.33536	2.32193
Profile 5	PtpAffx.222086.1.S1_x_at	POPTRDRAFT_292031	0	1.14564	0.477329
Profile 5	Ptp.4046.2.S1_at	POPTRDRAFT_728694	0	1.91178	1.16754
Profile 5	PtpAffx.147262.1.A1_at	POPTRDRAFT_571275	0	3.19533	1.28213
Profile 5	PtpAffx.215115.1.S1_s_at	NAC008	0	1.2092	0.408254
Profile 5	PtpAffx.217033.1.S1_at	POPTRDRAFT_273483	0	2.77341	0.907636
Profile 5	PtpAffx.201085.1.S1_at	POPTRDRAFT_549793	0	1.97953	1.06728
Profile 5	PtpAffx.223541.1.S1_x_at	POPTRDRAFT_597350	0	1.09219	0.428384
Profile 5	PtpAffx.202230.1.S1_at	POPTRDRAFT_755335	0	2.14894	1.39967
Profile 5	PtpAffx.225492.1.S1_at	POPTRDRAFT_589133	0	2.29153	0.714511
Profile 5	PtpAffx.9312.1.A1_at	POPTRDRAFT_561939	0	1.7146	1.02382
Profile 5	PtpAffx.128904.1.S1_at	POPTRDRAFT_836303	0	1.50838	0.963625
Profile 5	PtpAffx.223501.1.S1_s_at	POPTRDRAFT_777759	0	1.78294	1.22823
Profile 5	PtpAffx.28867.2.A1_at	POPTRDRAFT_552576	0	2.24781	1.42832
Profile 5	PtpAffx.201875.1.S1_s_at	GRAS40	0	2.38563	0.932886
Profile 5	PtpAffx.214430.1.S1_at	POPTRDRAFT_578674	0	1.70097	1.07704
Profile 5	PtpAffx.29976.1.S1_s_at	POPTRDRAFT_831013	0	1.007	0.442035
Profile 5	PtpAffx.793.2.S1_a_at	POPTRDRAFT_588056	0	2.37884	1.7039
Profile 5	PtpAffx.220069.1.S1_at	POPTRDRAFT_796477	0	1.68487	0.721538
Profile 5	PtpAffx.225776.1.S1_s_at	POPTRDRAFT_595611	0	1.10296	0.439692
Profile 5	PtpAffx.110365.1.S1_s_at	CPC901	0	2.1791	1.46694
