# Supplementary material for: Genes Responsive to Elevated CO2 Concentrations in Triploid White Poplar and Integrated Gene Network Analysis
Source: PLoS One. 2014 May 21;9(5):e98300. doi: 10.1371/journal.pone.0098300 (PMC4029852; doi:10.1371/journal.pone.0098300)
Supplement: Table S3 — Significant functional annotation and categories of differentially expressed genes based on biological processes of Gene Ontology. (XLS) [file pone.0098300.s004.xls]

## Sheet: GO-biological process
Table S3. Significant functional annotation and categories of differentially expressed genes based on biological processes of Gene Ontology.
Category	Term	Count	%	P-Value	Genes	List Total	Pop Hits	Pop Total	Fold Enrichment	Bonferroni	Benjamini	Functional categories
GOTERM_BP_FAT	GO:0000103~sulfate assimilation	4	0.155219	0.0138839	POPTRDRAFT_818792, POPTRDRAFT_754047, POPTRDRAFT_720943, POPTRDRAFT_175522	856	8	12461	7.27862	0.999846	0.341705	metabolic process
GOTERM_BP_FAT	GO:0019363~pyridine nucleotide biosynthetic process	5	0.194024	0.00330733	POPTRDRAFT_812149, POPTRDRAFT_832339, POPTRDRAFT_818397, POPTRDRAFT_776169, POPTRDRAFT_295220	856	10	12461	7.27862	0.875125	0.147885	metabolic process
GOTERM_BP_FAT	GO:0015977~carbon utilization by fixation of carbon dioxide	5	0.194024	0.00491731	POPTRDRAFT_934373, POPTRDRAFT_242780, POPTRDRAFT_291991, POPTRDRAFT_949292, POPTRDRAFT_813777	856	11	12461	6.61693	0.954756	0.175914	metabolic process
GOTERM_BP_FAT	GO:0006188~IMP biosynthetic process	4	0.155219	0.044413	POPTRDRAFT_882858, POPTRDRAFT_586808, POPTRDRAFT_411511, AICARFT/IMPCH2	856	12	12461	4.85241	1	0.578753	metabolic process
GOTERM_BP_FAT	GO:0046040~IMP metabolic process	4	0.155219	0.044413	POPTRDRAFT_882858, POPTRDRAFT_586808, POPTRDRAFT_411511, AICARFT/IMPCH2	856	12	12461	4.85241	1	0.578753	metabolic process
GOTERM_BP_FAT	GO:0009156~ribonucleoside monophosphate biosynthetic process	8	0.310438	0.00184101	POPTRDRAFT_665011, POPTRDRAFT_818330, POPTRDRAFT_1074034, POPTRDRAFT_882858, POPTRDRAFT_586808, POPTRDRAFT_770073, POPTRDRAFT_411511, AICARFT/IMPCH2	856	27	12461	4.31326	0.685641	0.099857	metabolic process
GOTERM_BP_FAT	GO:0009161~ribonucleoside monophosphate metabolic process	8	0.310438	0.00184101	POPTRDRAFT_665011, POPTRDRAFT_818330, POPTRDRAFT_1074034, POPTRDRAFT_882858, POPTRDRAFT_586808, POPTRDRAFT_770073, POPTRDRAFT_411511, AICARFT/IMPCH2	856	27	12461	4.31326	0.685641	0.099857	metabolic process
GOTERM_BP_FAT	GO:0006364~rRNA processing	12	0.465658	8.87061e-05	POPTRDRAFT_836244, POPTRDRAFT_738456, POPTRDRAFT_808268, POPTRDRAFT_1118537, POPTRDRAFT_774857, POPTRDRAFT_571428, POPTRDRAFT_297126, POPTRDRAFT_664422, POPTRDRAFT_573797, POPTRDRAFT_650010, POPTRDRAFT_712790, POPTRDRAFT_244292	856	42	12461	4.15921	0.0541866	0.0183986	metabolic process
GOTERM_BP_FAT	GO:0009126~purine nucleoside monophosphate metabolic process	6	0.232829	0.0121493	POPTRDRAFT_1074034, POPTRDRAFT_882858, POPTRDRAFT_586808, POPTRDRAFT_770073, POPTRDRAFT_411511, AICARFT/IMPCH2	856	21	12461	4.15921	0.999536	0.31875	metabolic process
GOTERM_BP_FAT	GO:0009127~purine nucleoside monophosphate biosynthetic process	6	0.232829	0.0121493	POPTRDRAFT_1074034, POPTRDRAFT_882858, POPTRDRAFT_586808, POPTRDRAFT_770073, POPTRDRAFT_411511, AICARFT/IMPCH2	856	21	12461	4.15921	0.999536	0.31875	metabolic process
GOTERM_BP_FAT	GO:0009167~purine ribonucleoside monophosphate metabolic process	6	0.232829	0.0121493	POPTRDRAFT_1074034, POPTRDRAFT_882858, POPTRDRAFT_586808, POPTRDRAFT_770073, POPTRDRAFT_411511, AICARFT/IMPCH2	856	21	12461	4.15921	0.999536	0.31875	metabolic process
GOTERM_BP_FAT	GO:0009168~purine ribonucleoside monophosphate biosynthetic process	6	0.232829	0.0121493	POPTRDRAFT_1074034, POPTRDRAFT_882858, POPTRDRAFT_586808, POPTRDRAFT_770073, POPTRDRAFT_411511, AICARFT/IMPCH2	856	21	12461	4.15921	0.999536	0.31875	metabolic process
GOTERM_BP_FAT	GO:0016072~rRNA metabolic process	12	0.465658	8.87061e-05	POPTRDRAFT_836244, POPTRDRAFT_738456, POPTRDRAFT_808268, POPTRDRAFT_1118537, POPTRDRAFT_774857, POPTRDRAFT_571428, POPTRDRAFT_297126, POPTRDRAFT_664422, POPTRDRAFT_573797, POPTRDRAFT_650010, POPTRDRAFT_712790, POPTRDRAFT_244292	856	42	12461	4.15921	0.0541866	0.0183986	metabolic process
GOTERM_BP_FAT	GO:0009123~nucleoside monophosphate metabolic process	9	0.349243	0.00256512	POPTRDRAFT_665011, POPTRDRAFT_818330, POPTRDRAFT_1074034, POPTRDRAFT_882858, DHFR-TS-2, POPTRDRAFT_586808, POPTRDRAFT_770073, POPTRDRAFT_411511, AICARFT/IMPCH2	856	36	12461	3.63931	0.800704	0.125772	metabolic process
GOTERM_BP_FAT	GO:0009124~nucleoside monophosphate biosynthetic process	9	0.349243	0.00256512	POPTRDRAFT_665011, POPTRDRAFT_818330, POPTRDRAFT_1074034, POPTRDRAFT_882858, DHFR-TS-2, POPTRDRAFT_586808, POPTRDRAFT_770073, POPTRDRAFT_411511, AICARFT/IMPCH2	856	36	12461	3.63931	0.800704	0.125772	metabolic process
GOTERM_BP_FAT	GO:0042254~ribosome biogenesis	14	0.543267	0.000204988	POPTRDRAFT_738456, POPTRDRAFT_808268, POPTRDRAFT_774857, POPTRDRAFT_571428, POPTRDRAFT_297126, POPTRDRAFT_719158, POPTRDRAFT_712790, POPTRDRAFT_244292, POPTRDRAFT_836244, POPTRDRAFT_1118537, POPTRDRAFT_818858, POPTRDRAFT_664422, POPTRDRAFT_573797, POPTRDRAFT_650010	856	61	12461	3.34101	0.120802	0.0316739	metabolic process
GOTERM_BP_FAT	GO:0009314~response to radiation	11	0.426853	0.00131321	POPTRDRAFT_246949, POPTRDRAFT_574461, POPTRDRAFT_217500, POPTRDRAFT_254515, POPTRDRAFT_646180, POPTRDRAFT_571926, POPTRDRAFT_765728, POPTRDRAFT_645415, POPTRDRAFT_825782, POPTRDRAFT_646179, POPTRDRAFT_1099275	856	48	12461	3.33603	0.561868	0.111207	response to stimulus
GOTERM_BP_FAT	GO:0009416~response to light stimulus	11	0.426853	0.00131321	POPTRDRAFT_246949, POPTRDRAFT_574461, POPTRDRAFT_217500, POPTRDRAFT_254515, POPTRDRAFT_646180, POPTRDRAFT_571926, POPTRDRAFT_765728, POPTRDRAFT_645415, POPTRDRAFT_825782, POPTRDRAFT_646179, POPTRDRAFT_1099275	856	48	12461	3.33603	0.561868	0.111207	response to stimulus
GOTERM_BP_FAT	GO:0022613~ribonucleoprotein complex biogenesis	14	0.543267	0.000464263	POPTRDRAFT_738456, POPTRDRAFT_808268, POPTRDRAFT_774857, POPTRDRAFT_571428, POPTRDRAFT_297126, POPTRDRAFT_719158, POPTRDRAFT_712790, POPTRDRAFT_244292, POPTRDRAFT_836244, POPTRDRAFT_1118537, POPTRDRAFT_818858, POPTRDRAFT_664422, POPTRDRAFT_573797, POPTRDRAFT_650010	856	66	12461	3.0879	0.252951	0.0566566	cellular component organization or biogenesis
GOTERM_BP_FAT	GO:0006284~base-excision repair	6	0.232829	0.0451699	POPTRDRAFT_817581, POPTRDRAFT_794848, POPTRDRAFT_711860, POPTRDRAFT_916874, POPTRDRAFT_1084717, DNG902	856	29	12461	3.01184	1	0.574183	response to stimulus
GOTERM_BP_FAT	GO:0006414~translational elongation	7	0.271634	0.0340901	POPTRDRAFT_254402, POPTRDRAFT_655949, POPTRDRAFT_732755, POPTRDRAFT_827456, POPTRDRAFT_552665, POPTRDRAFT_664547, POPTRDRAFT_567566	856	36	12461	2.83058	1	0.528155	metabolic process
GOTERM_BP_FAT	GO:0006418~tRNA aminoacylation for protein translation	14	0.543267	0.00162333	POPTRDRAFT_416299, POPTRDRAFT_297902, POPTRDRAFT_1085280, POPTRDRAFT_828230, POPTRDRAFT_820138, POPTRDRAFT_708845, POPTRDRAFT_292610, POPTRDRAFT_830916, POPTRDRAFT_756117, POPTRDRAFT_262154, POPTRDRAFT_766080, POPTRDRAFT_1076579, POPTRDRAFT_913623, POPTRDRAFT_743405	856	75	12461	2.71735	0.639506	0.107175	metabolic process
GOTERM_BP_FAT	GO:0043038~amino acid activation	14	0.543267	0.00162333	POPTRDRAFT_416299, POPTRDRAFT_297902, POPTRDRAFT_1085280, POPTRDRAFT_828230, POPTRDRAFT_820138, POPTRDRAFT_708845, POPTRDRAFT_292610, POPTRDRAFT_830916, POPTRDRAFT_756117, POPTRDRAFT_262154, POPTRDRAFT_766080, POPTRDRAFT_1076579, POPTRDRAFT_913623, POPTRDRAFT_743405	856	75	12461	2.71735	0.639506	0.107175	metabolic process
GOTERM_BP_FAT	GO:0043039~tRNA aminoacylation	14	0.543267	0.00162333	POPTRDRAFT_416299, POPTRDRAFT_297902, POPTRDRAFT_1085280, POPTRDRAFT_828230, POPTRDRAFT_820138, POPTRDRAFT_708845, POPTRDRAFT_292610, POPTRDRAFT_830916, POPTRDRAFT_756117, POPTRDRAFT_262154, POPTRDRAFT_766080, POPTRDRAFT_1076579, POPTRDRAFT_913623, POPTRDRAFT_743405	856	75	12461	2.71735	0.639506	0.107175	metabolic process
GOTERM_BP_FAT	GO:0009108~coenzyme biosynthetic process	11	0.426853	0.008094	POPTRDRAFT_812149, POPTRDRAFT_1072058, POPTRDRAFT_572402, POPTRDRAFT_832339, POPTRDRAFT_768273, POPTRDRAFT_830837, POPTRDRAFT_818397, THF-DHG/CYH1, POPTRDRAFT_774018, POPTRDRAFT_776169, POPTRDRAFT_295220	856	61	12461	2.62508	0.993926	0.259344	metabolic process
GOTERM_BP_FAT	GO:0006767~water-soluble vitamin metabolic process	8	0.310438	0.0322823	POPTRDRAFT_812149, POPTRDRAFT_832339, POPTRDRAFT_818397, POPTRDRAFT_172390, POPTRDRAFT_714243, POPTRDRAFT_776169, POPTRDRAFT_597414, POPTRDRAFT_295220	856	45	12461	2.58795	1	0.520969	metabolic process
GOTERM_BP_FAT	GO:0042364~water-soluble vitamin biosynthetic process	8	0.310438	0.0322823	POPTRDRAFT_812149, POPTRDRAFT_832339, POPTRDRAFT_818397, POPTRDRAFT_172390, POPTRDRAFT_714243, POPTRDRAFT_776169, POPTRDRAFT_597414, POPTRDRAFT_295220	856	45	12461	2.58795	1	0.520969	metabolic process
GOTERM_BP_FAT	GO:0034660~ncRNA metabolic process	31	1.20295	2.68732e-06	POPTRDRAFT_808268, POPTRDRAFT_738456, POPTRDRAFT_416299, POPTRDRAFT_297902, POPTRDRAFT_774857, POPTRDRAFT_574205, POPTRDRAFT_571428, POPTRDRAFT_820138, POPTRDRAFT_832433, POPTRDRAFT_712790, POPTRDRAFT_836244, POPTRDRAFT_292610, POPTRDRAFT_719209, POPTRDRAFT_664422, POPTRDRAFT_573797, POPTRDRAFT_913623, POPTRDRAFT_743405, POPTRDRAFT_1085280, POPTRDRAFT_828230, POPTRDRAFT_297126, POPTRDRAFT_815805,…	856	175	12461	2.57871	0.00168622	0.000843465	metabolic process
GOTERM_BP_FAT	GO:0006766~vitamin metabolic process	8	0.310438	0.0397948	POPTRDRAFT_812149, POPTRDRAFT_832339, POPTRDRAFT_818397, POPTRDRAFT_172390, POPTRDRAFT_714243, POPTRDRAFT_776169, POPTRDRAFT_597414, POPTRDRAFT_295220	856	47	12461	2.47783	1	0.560731	metabolic process
GOTERM_BP_FAT	GO:0009110~vitamin biosynthetic process	8	0.310438	0.0397948	POPTRDRAFT_812149, POPTRDRAFT_832339, POPTRDRAFT_818397, POPTRDRAFT_172390, POPTRDRAFT_714243, POPTRDRAFT_776169, POPTRDRAFT_597414, POPTRDRAFT_295220	856	47	12461	2.47783	1	0.560731	metabolic process
GOTERM_BP_FAT	GO:0034470~ncRNA processing	17	0.659682	0.00150791	POPTRDRAFT_738456, POPTRDRAFT_808268, POPTRDRAFT_774857, POPTRDRAFT_574205, POPTRDRAFT_571428, POPTRDRAFT_297126, POPTRDRAFT_832433, POPTRDRAFT_712790, POPTRDRAFT_815805, POPTRDRAFT_244292, POPTRDRAFT_815980, POPTRDRAFT_836244, POPTRDRAFT_1118537, POPTRDRAFT_719209, POPTRDRAFT_664422, POPTRDRAFT_573797, POPTRDRAFT_650010	856	102	12461	2.42621	0.612361	0.111713	metabolic process
GOTERM_BP_FAT	GO:0006396~RNA processing	39	1.51339	9.20078e-07	POPTRDRAFT_808268, POPTRDRAFT_738456, POPTRDRAFT_774857, POPTRDRAFT_423872, POPTRDRAFT_199395, POPTRDRAFT_714769, POPTRDRAFT_574205, POPTRDRAFT_571428, POPTRDRAFT_712790, POPTRDRAFT_832433, POPTRDRAFT_836244, POPTRDRAFT_719209, POPTRDRAFT_1071446, POPTRDRAFT_664422, POPTRDRAFT_573797, POPTRDRAFT_575438, POPTRDRAFT_912668, POPTRDRAFT_817194, POPTRDRAFT_271667, POPTRDRAFT_255463, POPTRDRAFT_225922,…	856	239	12461	2.37545	0.000577642	0.000577642	metabolic process
GOTERM_BP_FAT	GO:0009628~response to abiotic stimulus	12	0.465658	0.0185544	POPTRDRAFT_665248, POPTRDRAFT_246949, POPTRDRAFT_574461, POPTRDRAFT_217500, POPTRDRAFT_254515, POPTRDRAFT_646180, POPTRDRAFT_571926, POPTRDRAFT_765728, POPTRDRAFT_645415, POPTRDRAFT_825782, POPTRDRAFT_646179, POPTRDRAFT_1099275	856	79	12461	2.21123	0.999992	0.375288	response to stimulus
GOTERM_BP_FAT	GO:0051188~cofactor biosynthetic process	17	0.659682	0.00436144	POPTRDRAFT_812149, POPTRDRAFT_1072058, POPTRDRAFT_891776, POPTRDRAFT_830837, POPTRDRAFT_818397, POPTRDRAFT_734671, THF-DHG/CYH1, POPTRDRAFT_276297, POPTRDRAFT_295220, POPTRDRAFT_861192, POPTRDRAFT_832339, POPTRDRAFT_572402, POPTRDRAFT_768273, POPTRDRAFT_774018, POPTRDRAFT_714243, POPTRDRAFT_776169, POPTRDRAFT_649005	856	113	12461	2.19003	0.93575	0.178045	metabolic process
GOTERM_BP_FAT	GO:0006399~tRNA metabolic process	19	0.737291	0.00459232	POPTRDRAFT_416299, POPTRDRAFT_297902, POPTRDRAFT_1085280, POPTRDRAFT_574205, POPTRDRAFT_828230, POPTRDRAFT_820138, POPTRDRAFT_832433, POPTRDRAFT_815805, POPTRDRAFT_708845, POPTRDRAFT_815980, POPTRDRAFT_292610, POPTRDRAFT_830916, POPTRDRAFT_719209, POPTRDRAFT_756117, POPTRDRAFT_262154, POPTRDRAFT_766080, POPTRDRAFT_1076579, POPTRDRAFT_913623, POPTRDRAFT_743405	856	134	12461	2.06409	0.944458	0.175277	metabolic process
GOTERM_BP_FAT	GO:0006790~sulfur metabolic process	11	0.426853	0.0399622	POPTRDRAFT_1072058, POPTRDRAFT_644475, POPTRDRAFT_818792, POPTRDRAFT_754047, POPTRDRAFT_830837, POPTRDRAFT_559599, POPTRDRAFT_774018, POPTRDRAFT_564677, POPTRDRAFT_172390, POPTRDRAFT_720943, POPTRDRAFT_175522	856	78	12461	2.05294	1	0.550832	metabolic process
GOTERM_BP_FAT	GO:0008652~cellular amino acid biosynthetic process	20	0.776096	0.00913141	POPTRDRAFT_827296, POPTRDRAFT_644475, POPTRDRAFT_1069632, DHFR-TS-2, POPTRDRAFT_717427, POPTRDRAFT_819004, POPTRDRAFT_830949, POPTRDRAFT_746317, POPTRDRAFT_564677, POPTRDRAFT_869897, POPTRDRAFT_746969, POPTRDRAFT_207428, POPTRDRAFT_827835, POPTRDRAFT_419949, POPTRDRAFT_246339, POPTRDRAFT_829702, POPTRDRAFT_1110513, DHS2, POPTRDRAFT_559599, POPTRDRAFT_1071977	856	154	12461	1.89055	0.996852	0.273886	metabolic process
GOTERM_BP_FAT	GO:0006281~DNA repair	18	0.698487	0.01431	POPTRDRAFT_817581, POPTRDRAFT_794848, POPTRDRAFT_553559, POPTRDRAFT_175516, POPTRDRAFT_709356, POPTRDRAFT_575176, POPTRDRAFT_1119034, POPTRDRAFT_1084717, POPTRDRAFT_913572, POPTRDRAFT_196766, POPTRDRAFT_711860, POPTRDRAFT_785478, POPTRDRAFT_572109, POPTRDRAFT_572874, POPTRDRAFT_916874, POPTRDRAFT_235497, POPTRDRAFT_787862, DNG902	856	139	12461	1.88511	0.999883	0.337303	response to stimulus
GOTERM_BP_FAT	GO:0006461~protein complex assembly	19	0.737291	0.0152911	POPTRDRAFT_765239, POPTRDRAFT_816815, POPTRDRAFT_1118310, POPTRDRAFT_859008, TUA8, POPTRDRAFT_821928, TUB7, POPTRDRAFT_775998, TUB2, PAFD902, POPTRDRAFT_780400, TUB10, POPTRDRAFT_758222, POPTRDRAFT_594226, TUB16, POPTRDRAFT_822312, POPTRDRAFT_834586, POPTRDRAFT_569483, POPTRDRAFT_765957	856	151	12461	1.83171	0.999937	0.343438	cellular component organization or biogenesis
GOTERM_BP_FAT	GO:0070271~protein complex biogenesis	19	0.737291	0.0152911	POPTRDRAFT_765239, POPTRDRAFT_816815, POPTRDRAFT_1118310, POPTRDRAFT_859008, TUA8, POPTRDRAFT_821928, TUB7, POPTRDRAFT_775998, TUB2, PAFD902, POPTRDRAFT_780400, TUB10, POPTRDRAFT_758222, POPTRDRAFT_594226, TUB16, POPTRDRAFT_822312, POPTRDRAFT_834586, POPTRDRAFT_569483, POPTRDRAFT_765957	856	151	12461	1.83171	0.999937	0.343438	cellular component organization or biogenesis
GOTERM_BP_FAT	GO:0006974~response to DNA damage stimulus	18	0.698487	0.0197109	POPTRDRAFT_817581, POPTRDRAFT_794848, POPTRDRAFT_553559, POPTRDRAFT_175516, POPTRDRAFT_709356, POPTRDRAFT_575176, POPTRDRAFT_1119034, POPTRDRAFT_1084717, POPTRDRAFT_913572, POPTRDRAFT_196766, POPTRDRAFT_711860, POPTRDRAFT_785478, POPTRDRAFT_572109, POPTRDRAFT_572874, POPTRDRAFT_916874, POPTRDRAFT_235497, POPTRDRAFT_787862, DNG902	856	144	12461	1.81966	0.999996	0.381742	response to stimulus
GOTERM_BP_FAT	GO:0033554~cellular response to stress	19	0.737291	0.0162745	POPTRDRAFT_817581, POPTRDRAFT_794848, POPTRDRAFT_553559, POPTRDRAFT_175516, POPTRDRAFT_709356, POPTRDRAFT_575176, POPTRDRAFT_1119034, POPTRDRAFT_1084717, POPTRDRAFT_913572, POPTRDRAFT_196766, POPTRDRAFT_711860, POPTRDRAFT_785478, POPTRDRAFT_572109, POPTRDRAFT_572874, POPTRDRAFT_916874, POPTRDRAFT_235497, POPTRDRAFT_1080427, POPTRDRAFT_787862, DNG902	856	152	12461	1.81966	0.999967	0.34907	response to stimulus
GOTERM_BP_FAT	GO:0016051~carbohydrate biosynthetic process	16	0.620877	0.0368009	POPTRDRAFT_423407, POPTRDRAFT_739954, POPTRDRAFT_560094, POPTRDRAFT_751316, POPTRDRAFT_816796, POPTRDRAFT_835809, POPTRDRAFT_726767, POPTRDRAFT_821920, POPTRDRAFT_1071816, POPTRDRAFT_769203, POPTRDRAFT_817697, POPTRDRAFT_814785, POPTRDRAFT_760807, POPTRDRAFT_569276, POPTRDRAFT_831371, POPTRDRAFT_719763	856	132	12461	1.76451	1	0.543834	metabolic process
GOTERM_BP_FAT	GO:0016053~organic acid biosynthetic process	34	1.31936	0.00181366	POPTRDRAFT_1072058, DHFR-TS-2, POPTRDRAFT_714495, POPTRDRAFT_717427, POPTRDRAFT_555276, POPTRDRAFT_564677, POPTRDRAFT_746317, POPTRDRAFT_869897, POPTRDRAFT_827835, POPTRDRAFT_207428, POPTRDRAFT_1117741, POPTRDRAFT_829702, POPTRDRAFT_561655, POPTRDRAFT_760467, POPTRDRAFT_559599, POPTRDRAFT_824957, POPTRDRAFT_827296, POPTRDRAFT_644475, POPTRDRAFT_1069632, POPTRDRAFT_826998, POPTRDRAFT_819004, POPTR…	856	282	12461	1.75513	0.680186	0.107743	metabolic process
GOTERM_BP_FAT	GO:0046394~carboxylic acid biosynthetic process	34	1.31936	0.00181366	POPTRDRAFT_1072058, DHFR-TS-2, POPTRDRAFT_714495, POPTRDRAFT_717427, POPTRDRAFT_555276, POPTRDRAFT_564677, POPTRDRAFT_746317, POPTRDRAFT_869897, POPTRDRAFT_827835, POPTRDRAFT_207428, POPTRDRAFT_1117741, POPTRDRAFT_829702, POPTRDRAFT_561655, POPTRDRAFT_760467, POPTRDRAFT_559599, POPTRDRAFT_824957, POPTRDRAFT_827296, POPTRDRAFT_644475, POPTRDRAFT_1069632, POPTRDRAFT_826998, POPTRDRAFT_819004, POPTR…	856	282	12461	1.75513	0.680186	0.107743	metabolic process
GOTERM_BP_FAT	GO:0034637~cellular carbohydrate biosynthetic process	15	0.582072	0.0499922	POPTRDRAFT_423407, POPTRDRAFT_739954, POPTRDRAFT_560094, POPTRDRAFT_816796, POPTRDRAFT_835809, POPTRDRAFT_726767, POPTRDRAFT_821920, POPTRDRAFT_1071816, POPTRDRAFT_769203, POPTRDRAFT_817697, POPTRDRAFT_814785, POPTRDRAFT_760807, POPTRDRAFT_569276, POPTRDRAFT_831371, POPTRDRAFT_719763	856	126	12461	1.73301	1	0.601561	metabolic process
GOTERM_BP_FAT	GO:0009309~amine biosynthetic process	20	0.776096	0.0267918	POPTRDRAFT_827296, POPTRDRAFT_644475, POPTRDRAFT_1069632, DHFR-TS-2, POPTRDRAFT_717427, POPTRDRAFT_819004, POPTRDRAFT_830949, POPTRDRAFT_746317, POPTRDRAFT_564677, POPTRDRAFT_869897, POPTRDRAFT_746969, POPTRDRAFT_207428, POPTRDRAFT_827835, POPTRDRAFT_419949, POPTRDRAFT_246339, POPTRDRAFT_829702, POPTRDRAFT_1110513, DHS2, POPTRDRAFT_559599, POPTRDRAFT_1071977	856	172	12461	1.6927	1	0.46829	metabolic process
GOTERM_BP_FAT	GO:0044271~nitrogen compound biosynthetic process	50	1.94024	0.0102273	DHFR-TS-2, POPTRDRAFT_818397, POPTRDRAFT_564677, POPTRDRAFT_827835, POPTRDRAFT_207428, POPTRDRAFT_768273, POPTRDRAFT_758098, POPTRDRAFT_763726, POPTRDRAFT_559599, POPTRDRAFT_649005, POPTRDRAFT_827296, POPTRDRAFT_665011, POPTRDRAFT_812149, POPTRDRAFT_644475, POPTRDRAFT_1069632, POPTRDRAFT_819004, POPTRDRAFT_825248, POPTRDRAFT_246339, POPTRDRAFT_1110513, POPTRDRAFT_711917, POPTRDRAFT_714243, AICARF…	856	510	12461	1.42718	0.998429	0.288073	metabolic process
GOTERM_BP_FAT	GO:0045449~regulation of transcription	175	6.79084	0.000927307	POPTRDRAFT_422013, ERF39, MYB074, POPTRDRAFT_910481, MYB162, ERF35, POPTRDRAFT_780590, POPTRDRAFT_197907, POPTRDRAFT_554792, POPTRDRAFT_732261, POPTRDRAFT_865840, POPTRDRAFT_556614, GRAS78, POPTRDRAFT_719452, POPTRDRAFT_572874, POPTRDRAFT_643213, POPTRDRAFT_1084758, POPTRDRAFT_552576, POPTRDRAFT_815791, POPTRDRAFT_581594, POPTRDRAFT_876975, POPTRDRAFT_720961, POPTRDRAFT_195596, POPTRDRAFT_575800,…	856	2042	12461	1.24756	0.441566	0.0925376	regulation of biological process
