# Supplementary material for: Genes Responsive to Elevated CO2 Concentrations in Triploid White Poplar and Integrated Gene Network Analysis
Source: PLoS One. 2014 May 21;9(5):e98300. doi: 10.1371/journal.pone.0098300 (PMC4029852; doi:10.1371/journal.pone.0098300)
Supplement: Table S4 — Interactions between genes and genes identified by Signal-net analysis under different CO2 concentrations. (XLS) [file pone.0098300.s005.xls]

## Sheet: Interaction between Genes
Table S4. Interactions between genes and genes identified by Signal-net analysis under different CO2 concentrations.
source gene	target gene	interaction		interaction	abbreviation
POPTRDRAFT_1082743	POPTRDRAFT_578583	binding/association		compound	c
POPTRDRAFT_768574	POPTRDRAFT_578583	binding/association		binding/association	b
POPTRDRAFT_808268	POPTRDRAFT_578583	binding/association		compound(compound)	c
POPTRDRAFT_571428	POPTRDRAFT_764577	binding/association		dissociation	disso
POPTRDRAFT_571428	POPTRDRAFT_836244	binding/association
POPTRDRAFT_573797	POPTRDRAFT_764577	binding/association
POPTRDRAFT_573797	POPTRDRAFT_836244	binding/association
POPTRDRAFT_1071816	POPTRDRAFT_641721	compound
POPTRDRAFT_1071816	POPTRDRAFT_708767	compound
POPTRDRAFT_572831	POPTRDRAFT_1108459	compound
POPTRDRAFT_572831	POPTRDRAFT_556403	compound
POPTRDRAFT_572831	POPTRDRAFT_572831	compound
POPTRDRAFT_572831	POPTRDRAFT_666446	compound
POPTRDRAFT_572831	POPTRDRAFT_736443	compound
POPTRDRAFT_572831	POPTRDRAFT_740652	compound
POPTRDRAFT_572831	POPTRDRAFT_831870	compound
POPTRDRAFT_556403	POPTRDRAFT_1108459	compound
POPTRDRAFT_556403	POPTRDRAFT_740652	compound
POPTRDRAFT_666446	POPTRDRAFT_835585	compound
POPTRDRAFT_736443	POPTRDRAFT_1108459	compound
POPTRDRAFT_736443	POPTRDRAFT_740652	compound
POPTRDRAFT_831870	POPTRDRAFT_1108459	compound
POPTRDRAFT_831870	POPTRDRAFT_740652	compound
POPTRDRAFT_831870	POPTRDRAFT_556403	compound(compound)
POPTRDRAFT_831870	POPTRDRAFT_736443	compound(compound)
POPTRDRAFT_831870	POPTRDRAFT_831870	compound(compound)
POPTRDRAFT_719763	POPTRDRAFT_1109792	compound
POPTRDRAFT_719763	POPTRDRAFT_565688	compound
POPTRDRAFT_719763	POPTRDRAFT_816506	compound
POPTRDRAFT_1109792	POPTRDRAFT_178400	compound
POPTRDRAFT_1109792	POPTRDRAFT_816506	compound
POPTRDRAFT_565688	POPTRDRAFT_564468	compound
POPTRDRAFT_565688	POPTRDRAFT_584163	compound
POPTRDRAFT_565688	POPTRDRAFT_816506	compound
POPTRDRAFT_801022	POPTRDRAFT_1109792	compound
POPTRDRAFT_557296	POPTRDRAFT_1111628	compound
POPTRDRAFT_557296	POPTRDRAFT_799398	compound
POPTRDRAFT_799398	POPTRDRAFT_649005	compound
POPTRDRAFT_799398	POPTRDRAFT_799398	compound(compound)
POPTRDRAFT_175522	POPTRDRAFT_720943	compound
POPTRDRAFT_720943	POPTRDRAFT_720943	compound
POPTRDRAFT_711917	POPTRDRAFT_178400	compound
POPTRDRAFT_711917	POPTRDRAFT_198024	compound
POPTRDRAFT_711917	POPTRDRAFT_292146	compound
POPTRDRAFT_711917	POPTRDRAFT_762153	compound
POPTRDRAFT_711917	POPTRDRAFT_900808	compound
POPTRDRAFT_198024	POPTRDRAFT_1109792	compound
POPTRDRAFT_292146	POPTRDRAFT_1109792	compound
POPTRDRAFT_762153	POPTRDRAFT_1109792	compound
POPTRDRAFT_900808	POPTRDRAFT_1109792	compound
POPTRDRAFT_900808	POPTRDRAFT_839043	compound
POPTRDRAFT_839043	POPTRDRAFT_1109792	compound
POPTRDRAFT_839043	POPTRDRAFT_178400	compound
POPTRDRAFT_839043	POPTRDRAFT_198024	compound
POPTRDRAFT_839043	POPTRDRAFT_292146	compound
POPTRDRAFT_839043	POPTRDRAFT_762153	compound
POPTRDRAFT_839043	POPTRDRAFT_801022	compound
POPTRDRAFT_883601	POPTRDRAFT_178400	compound
POPTRDRAFT_883601	POPTRDRAFT_198024	compound
POPTRDRAFT_883601	POPTRDRAFT_292146	compound
POPTRDRAFT_883601	POPTRDRAFT_762153	compound
POPTRDRAFT_883601	POPTRDRAFT_900808	compound
POPTRDRAFT_825248	POPTRDRAFT_207428	compound
POPTRDRAFT_825248	POPTRDRAFT_770073	compound
POPTRDRAFT_825248	POPTRDRAFT_829702	compound
POPTRDRAFT_562015	POPTRDRAFT_228333	compound
POPTRDRAFT_228333	POPTRDRAFT_228333	compound
POPTRDRAFT_228333	POPTRDRAFT_569296	compound
POPTRDRAFT_228333	POPTRDRAFT_830990	compound
POPTRDRAFT_228333	POPTRDRAFT_582552	compound(compound)
POPTRDRAFT_569296	POPTRDRAFT_582552	compound
POPTRDRAFT_830990	POPTRDRAFT_830990	compound
POPTRDRAFT_582552	POPTRDRAFT_228333	compound
POPTRDRAFT_553441	POPTRDRAFT_555276	compound
POPTRDRAFT_639726	POPTRDRAFT_553441	compound
POPTRDRAFT_714495	POPTRDRAFT_555276	compound
POPTRDRAFT_714495	POPTRDRAFT_639726	compound
POPTRDRAFT_901149	POPTRDRAFT_555276	compound
POPTRDRAFT_901149	POPTRDRAFT_639726	compound
POPTRDRAFT_901149	POPTRDRAFT_714495	compound
POPTRDRAFT_713130	POPTRDRAFT_713130	compound
POPTRDRAFT_713130	POPTRDRAFT_819528	compound
POPTRDRAFT_564468	POPTRDRAFT_1109792	compound
POPTRDRAFT_584163	POPTRDRAFT_1109792	compound
POPTRDRAFT_584163	POPTRDRAFT_816506	compound
POPTRDRAFT_569405	POPTRDRAFT_666446	compound
POPTRDRAFT_571209	POPTRDRAFT_207428	compound
POPTRDRAFT_571209	POPTRDRAFT_569405	compound
POPTRDRAFT_571209	POPTRDRAFT_819004	compound
POPTRDRAFT_571209	POPTRDRAFT_829702	compound
POPTRDRAFT_571209	POPTRDRAFT_884984	compound
POPTRDRAFT_884984	POPTRDRAFT_666446	compound
POPTRDRAFT_869897	POPTRDRAFT_571209	compound
POPTRDRAFT_827296	POPTRDRAFT_839043	compound
POPTRDRAFT_827296	POPTRDRAFT_909266	compound
POPTRDRAFT_835585	POPTRDRAFT_1109792	compound
POPTRDRAFT_819528	POPTRDRAFT_1071816	compound
POPTRDRAFT_802978	POPTRDRAFT_713130	compound
POPTRDRAFT_802978	POPTRDRAFT_802978	compound
POPTRDRAFT_802978	POPTRDRAFT_819528	compound
POPTRDRAFT_550714	POPTRDRAFT_713130	compound
POPTRDRAFT_550714	POPTRDRAFT_802978	compound
POPTRDRAFT_550714	POPTRDRAFT_819528	compound
POPTRDRAFT_754047	POPTRDRAFT_175522	compound
POPTRDRAFT_754047	POPTRDRAFT_720943	compound
POPTRDRAFT_754047	POPTRDRAFT_754047	compound
POPTRDRAFT_818792	POPTRDRAFT_175522	compound
POPTRDRAFT_818792	POPTRDRAFT_720943	compound
POPTRDRAFT_818792	POPTRDRAFT_754047	compound
POPTRDRAFT_818792	POPTRDRAFT_818792	compound
POPTRDRAFT_746969	POPTRDRAFT_571209	compound
POPTRDRAFT_808845	POPTRDRAFT_746969	compound
POPTRDRAFT_1074034	POPTRDRAFT_770073	compound
POPTRDRAFT_295220	POPTRDRAFT_818397	compound
POPTRDRAFT_295220	POPTRDRAFT_832339	compound
POPTRDRAFT_812149	POPTRDRAFT_818397	compound
POPTRDRAFT_812149	POPTRDRAFT_832339	compound
POPTRDRAFT_569069	POPTRDRAFT_828220	compound
POPTRDRAFT_828220	POPTRDRAFT_832050	compound
POPTRDRAFT_828220	POPTRDRAFT_883326	compound
POPTRDRAFT_837131	POPTRDRAFT_571209	compound
POPTRDRAFT_818506	POPTRDRAFT_837131	compound

## Sheet: Character of genes
Table S4. Interactions between genes and genes identified by Signal-net analysis under different CO2 concentrations.
Gene symbol	Gene symbol (Populus trichocarpa V3.0)	Description	Betweenness Centrality	Degree	RefSeq Transcript ID	RefSeq Protein ID
POPTRDRAFT_666446	Potri.015G074100	aldehyde dehydrogenase (NAD+)	0.998876	4	XM_002317998	XP_002318034
POPTRDRAFT_1109792	Potri.001G145300	pyruvate kinase	0.93221	12	XM_002326471	XP_002326507
POPTRDRAFT_835585	Potri.016G120100	pyruvate decarboxylase	0.802247	2	XM_002322961	XP_002322997
POPTRDRAFT_571209	Potri.013G058300	glutamate dehydrogenase (NAD(P)+)	0.766292	8	XM_002319126	XP_002319162
POPTRDRAFT_572831	Potri.014G140900	acetate-CoA ligase	0.372846	7	XM_002320367	XP_002320403
POPTRDRAFT_569405	Potri.012G039000	hypothetical protein	0.337079	2	XM_002318291	XP_002318327
POPTRDRAFT_884984	Potri.010G100500	hypothetical protein	0.337079	2	XM_002314713	XP_002314749
POPTRDRAFT_839043	Potri.001G347900	hypothetical protein	0.175281	8	XM_002300006	XP_002300042
POPTRDRAFT_825248	Potri.016G087900	adenylosuccinate synthase	0.162921	3	XM_002323425	XP_002323461
POPTRDRAFT_207428	Potri.005G075700	asparagine synthase (glutamine-hydrolyzing)	0.114607	2	XM_002306274	XP_002306310
POPTRDRAFT_829702	Potri.001G278400	asparagine synthase (glutamine-hydrolyzing)	0.114607	2	XM_002299955	XP_002299991
POPTRDRAFT_827296	Potri.005G057700	hypothetical protein	0.0831461	2	XM_002328440	XP_002328476
POPTRDRAFT_837131	Potri.004G140800	nitrite reductase	0.0831461	2	XM_002330292	XP_002330328
POPTRDRAFT_770073	Potri.010G173600	IMP dehydrogenase	0.0831461	2	XM_002315041	XP_002315077
POPTRDRAFT_746969	Potri.012G115900	hypothetical protein	0.0831461	2	XM_002332283	XP_002332319
POPTRDRAFT_762153		hypothetical protein	0.0292135	4	XM_002308014	XP_002308050
POPTRDRAFT_178400		hypothetical protein	0.0292135	4	XM_002297696	XP_002297732
POPTRDRAFT_900808	Potri.015G003000	hypothetical protein	0.0292135	4	XM_002321320	XP_002321356
POPTRDRAFT_292146		hypothetical protein	0.0292135	4	XM_002333470	XP_002333507
POPTRDRAFT_198024	Potri.004G043200	hypothetical protein	0.0292135	4	XM_002305100	XP_002305136
POPTRDRAFT_819528	Potri.006G235100	6-phosphofructokinase	0.0202247	4	XM_002309492	XP_002309528
POPTRDRAFT_1071816	Potri.002G104000	glucose-6-phosphate isomerase	0.0202247	3	XM_002301048	XP_002301084
POPTRDRAFT_816506	Potri.002G135300	hypothetical protein	0.0198502	4	XM_002302447	XP_002302483
POPTRDRAFT_584163	Potri.001G162800	alanine transaminase	0.0191011	3	XM_002331187	XP_002331223
POPTRDRAFT_719763	Potri.007G011200	phosphoenolpyruvate carboxykinase (ATP)	0.0191011	3	XM_002310831	XP_002310867
POPTRDRAFT_564468	Potri.008G114200	hypothetical protein	0.0191011	2	XM_002312335	XP_002312371
POPTRDRAFT_228333	Potri.010G255200	alpha-galactosidase	0.011236	6	XM_002316390	XP_002316426
POPTRDRAFT_578583	Potri.018G091100	hypothetical protein	0.00674157	3	XM_002324431	XP_002324467
POPTRDRAFT_828220	Potri.018G068400	pectinesterase family protein	0.00674157	3	XM_002330486	XP_002330522
POPTRDRAFT_711917	Potri.003G157900	CTP synthase	0.00561798	5	XM_002303692	XP_002303728
POPTRDRAFT_883601	Potri.010G176500	CTP synthase	0.00561798	5	XM_002315062	XP_002315098
POPTRDRAFT_799398	Potri.017G124600	hypothetical protein	0.00449438	3	XM_002302942	XP_002302978
POPTRDRAFT_557296	Potri.009G111600	1-hydroxy-2-methyl-2-(E)-butenyl 4-diphosphate reductase	0.00449438	2	XM_002313780	XP_002313816
POPTRDRAFT_565688	Potri.010G027800	hypothetical protein	0.00411985	4	XM_002314398	XP_002314434
POPTRDRAFT_639726	Potri.001G013500	enoyl-[acyl-carrier-protein] reductase	0.00224719	3	XM_002297626	XP_002297662
POPTRDRAFT_555276	Potri.003G212700	enoyl-[acyl-carrier-protein] reductase	0.00224719	3	XM_002303990	XP_002304026
POPTRDRAFT_740652	Potri.013G114300	hypothetical protein	0.00149813	4	XM_002327196	XP_002327232
POPTRDRAFT_1108459	Potri.019G084900	hypothetical protein	0.00149813	4	XM_002325962	XP_002325998
POPTRDRAFT_818397	Potri.005G139800	nicotinate phosphoribosyltransferase	0.0011236	2	XM_002306441	XP_002306477
POPTRDRAFT_836244	Potri.006G121100	hypothetical protein	0.0011236	2	XM_002326178	XP_002326214
POPTRDRAFT_573797	Potri.019G047300	hypothetical protein	0.0011236	2	XM_002325338	XP_002325374
POPTRDRAFT_812149		nicotinamide-nucleotide adenylyltransferase/nicotinate-nucleotide adenylyltransferase	0.0011236	2	XM_002332868	XP_002332905
POPTRDRAFT_571428	Potri.013G079600	hypothetical protein	0.0011236	2	XM_002319218	XP_002319254
POPTRDRAFT_832339	Potri.007G045400	nicotinate phosphoribosyltransferase	0.0011236	2	XM_002310097	XP_002310133
POPTRDRAFT_295220	Potri.005G032300	nicotinamide-nucleotide adenylyltransferase/nicotinate-nucleotide adenylyltransferase	0.0011236	2	XM_002328532	XP_002328568
POPTRDRAFT_764577	Potri.007G040000	hypothetical protein	0.0011236	2	XM_002310704	XP_002310740
POPTRDRAFT_714495	Potri.004G131500	hypothetical protein	0.000749064	3	XM_002305298	XP_002305334
POPTRDRAFT_901149	Potri.015G099600	hypothetical protein	0.000749064	3	XM_002322241	XP_002322277
POPTRDRAFT_553441	Potri.003G020300	hypothetical protein	0.000749064	2	XM_002304037	XP_002304073
POPTRDRAFT_831870	Potri.006G078200	hypothetical protein	0.000561798	6	XM_002308091	XP_002308127
POPTRDRAFT_736443	Potri.017G092500	hypothetical protein	0.000561798	4	XM_002323860	XP_002323896
POPTRDRAFT_556403	Potri.004G119000	hypothetical protein	0.000561798	4	XM_002305363	XP_002305399
POPTRDRAFT_754047	Potri.002G024200	hypothetical protein	0	4	XM_002300680	XP_002300716
POPTRDRAFT_818792	Potri.005G237300	hypothetical protein	0	4	XM_002307673	XP_002307709
POPTRDRAFT_713130	Potri.004G162400	hypothetical protein	0	4	XM_002305426	XP_002305462
POPTRDRAFT_802978	Potri.007G015500	hypothetical protein	0	4	XM_002310255	XP_002310291
POPTRDRAFT_720943	Potri.008G159000	hypothetical protein	0	4	XM_002311611	XP_002311647
POPTRDRAFT_175522	Potri.001G293400	hypothetical protein	0	3	XM_002298740	XP_002298776
POPTRDRAFT_582552		kinase/uracil phosphoribosyltransferase	0	3	XM_002330553	XP_002330589
POPTRDRAFT_550714	Potri.002G003100	pyrophosphate--fructose-6-phosphate 1-phosphotransferase	0	3	XM_002300579	XP_002300615
POPTRDRAFT_830990	Potri.003G196500	hypothetical protein	0	2	XM_002303893	XP_002303929
POPTRDRAFT_801022	Potri.005G087300	ribonucleoside-diphosphate reductase	0	2	XM_002307107	XP_002307143
POPTRDRAFT_569296		hypothetical protein	0	2	XM_002317643	XP_002317679
POPTRDRAFT_808268	Potri.015G147500	Transcribed locus, strongly similar to NP_567724.1 fibrillarin 2 (FIB2) (Arabidopsis thaliana)	0	1	XM_002321894	XP_002321930
POPTRDRAFT_808268	Potri.015G147500	hypothetical protein	0	1	XM_002321894	XP_002321930
POPTRDRAFT_708767	Potri.001G059900	glucose-6-phosphate 1-dehydrogenase	0	1	XM_002297818	XP_002297854
POPTRDRAFT_808845	Potri.017G053500	acetylornithine transaminase	0	1	XM_002323730	XP_002323766
POPTRDRAFT_649005	Potri.009G157700	geranylgeranyl reductase (CHL P)	0	1	XM_002312816	XP_002312852
POPTRDRAFT_819004	Potri.006G038400	hypothetical protein	0	1	XM_002308848	XP_002308884
POPTRDRAFT_832050	Potri.006G214400	hypothetical protein	0	1	XM_002309399	XP_002309435
POPTRDRAFT_1111628		hypothetical protein	0	1	XM_002327793	XP_002327829
POPTRDRAFT_562015	Potri.006G266500	1,2-diacylglycerol 3-beta-galactosyltransferase	0	1	XM_002309653	XP_002309689
POPTRDRAFT_768574	Potri.010G005400	hypothetical protein	0	1	XM_002315446	XP_002315482
POPTRDRAFT_883326	Potri.010G229000	hypothetical protein	0	1	XM_002316363	XP_002316399
POPTRDRAFT_869897	Potri.007G005300	GCN5-related N-acetyltransferase (GNAT) family protein / amino acid kinase family protein	0	1	XM_002310300	XP_002310336
POPTRDRAFT_569069	Potri.011G132600	glycosyltransferase, CAZy family GT8	0	1	XM_002317528	XP_002317564
POPTRDRAFT_1074034	Potri.003G128200	GMP synthetase	0	1	XM_002304464	XP_002304500
POPTRDRAFT_641721	Potri.001G337400	glucose-6-phosphate 1-dehydrogenase	0	1	XM_002298550	XP_002298586
POPTRDRAFT_1082743	Potri.007G079300	hypothetical protein	0	1	XM_002310575	XP_002310611
POPTRDRAFT_909266	Potri.017G071200	hypothetical protein	0	1	XM_002323765	XP_002323801
POPTRDRAFT_818506	Potri.005G172400	nitrate reductase (NADPH)	0	1	XM_002307379	XP_002307415
